# Supplementary material for: Capitalizing on transcriptome profiling to optimize and identify targets for promoting early murine folliculogenesis in vitro
Source: Sci Rep. 2021 Jun 15;11:12517. doi: 10.1038/s41598-021-92036-y (PMC8206164; doi:10.1038/s41598-021-92036-y)
Supplement: Supplementary file 1 — Supplementary Information 1. [file 41598_2021_92036_MOESM1_ESM.xlsx]

## Sheet: LRPath_MagentaCluster
Id	Name	ConceptType	#Genes	Coeff	OddsRatio	P-Value	FDR	Direction	SigGenes
GO:0031589	cell-substrate adhesion	GOBP	53	0.144256	2.45099	0.00123984	0.445551	up	100952, 105298, 11600, 11601, 12043, 12837, 12842, 12977, 13612, 13835, 14115, 14456, 16403, 16416, 16475, 16542, 16777, 17123, 17127, 17130, 17289, 17387, 17877, 18073, 18074, 18606, 18613, 18708, 18792, 192176, 19272, 20377, 208177, 208777, 20971, 22417, 22793, 23828, 244895, 26362, 407800, 50706, 64075, 67896, 68732, 69538, 81877, 94214
GO:0035295	tube development	GOBP	88	0.110161	1.983	0.00203914	0.445551	up	106042, 108655, 114142, 11600, 11609, 11977, 12043, 12156, 12162, 12614, 12977, 13642, 13805, 14172, 14368, 14632, 14726, 14734, 14766, 15205, 15213, 15364, 16011, 16403, 16542, 17127, 17130, 17313, 17387, 17869, 18124, 18595, 18596, 18845, 19206, 19378, 20191, 20315, 20377, 20672, 20677, 20733, 20846, 20971, 20997, 211401, 21412, 21416, 21417, 216725, 21676, 21677, 22417, 22420, 22431, 22762, 24…
GO:0048598	embryonic morphogenesis	GOBP	71	0.102837	1.89476	0.00911664	0.860515	up	106042, 107587, 109205, 11668, 12162, 12614, 12814, 12832, 13805, 14119, 14368, 14632, 14734, 15205, 15530, 15531, 17127, 17387, 17389, 17869, 17877, 18124, 18595, 19206, 19252, 19378, 20191, 20289, 20377, 20677, 20680, 20733, 20776, 208177, 20971, 20997, 21412, 21416, 21417, 21676, 21677, 217325, 21804, 22095, 22295, 22417, 22420, 228357, 228839, 231470, 23966, 240725, 244058, 27428, 50523, 5448…
GO:0032879	regulation of localization	GOBP	281	0.0589079	1.44208	0.009232	0.860515	up	103724, 104943, 105722, 107589, 108151, 108797, 109731, 110351, 11303, 11307, 11438, 114886, 11600, 11601, 11609, 11745, 117600, 11819, 11931, 11932, 11977, 11980, 12006, 12043, 12156, 12266, 12295, 12306, 12389, 12495, 12614, 12724, 12775, 12778, 12822, 12842, 12955, 12977, 13038, 13134, 13175, 13179, 13447, 13511, 13609, 13653, 13805, 13835, 13866, 13869, 140483, 14066, 14172, 14456, 14570, 147…
GO:0009790	embryo development	GOBP	116	0.0822839	1.66756	0.0098457	0.860515	up	106042, 107587, 108655, 109205, 114142, 11600, 11668, 11804, 11819, 11864, 11931, 12006, 12156, 12162, 12614, 12705, 12814, 12832, 12842, 13641, 13805, 13869, 14119, 14368, 14632, 14734, 15205, 15213, 15530, 15531, 16542, 16691, 16773, 17127, 17130, 17311, 17387, 17389, 17869, 17877, 18124, 18187, 18553, 18591, 18595, 18596, 18799, 18845, 19206, 19252, 19378, 20191, 20289, 20377, 20672, 20677, 20…
GO:0048729	tissue morphogenesis	GOBP	96	0.0857898	1.70429	0.0131807	0.959998	up	106042, 107589, 11600, 11609, 11668, 11977, 12043, 12156, 12162, 12388, 12614, 12705, 12814, 12977, 13123, 13609, 13642, 13805, 14368, 14734, 15205, 15213, 15220, 15364, 16011, 16475, 16542, 17127, 17313, 17387, 17390, 17869, 17877, 18053, 18124, 18187, 18591, 18595, 19206, 192176, 19378, 20191, 20289, 20315, 20377, 20672, 20677, 20733, 208177, 20971, 20997, 211401, 21412, 21676, 21677, 217325, 2…
GO:0002009	morphogenesis of an epithelium	GOBP	82	0.0878216	1.72595	0.0180031	0.974181	up	106042, 11600, 11609, 11668, 11977, 12043, 12156, 12162, 12388, 12614, 12705, 12977, 13123, 13642, 13805, 14368, 14734, 15205, 15213, 15220, 15364, 16011, 16475, 16542, 17127, 17313, 17387, 17390, 17869, 18053, 18591, 18595, 19206, 192176, 19378, 20191, 20315, 20377, 20672, 20677, 20733, 208177, 20971, 20997, 211401, 21412, 21676, 21677, 217325, 21804, 22417, 22420, 22431, 227753, 231470, 240725,…
GO:0035239	tube morphogenesis	GOBP	63	0.0957111	1.81268	0.0219635	0.974181	up	106042, 11600, 11609, 12043, 12156, 12162, 12614, 12977, 13642, 13805, 14368, 14726, 14734, 15205, 15213, 15364, 16542, 17127, 17313, 17387, 17869, 18124, 18595, 19206, 19378, 20191, 20315, 20377, 20677, 20733, 20971, 20997, 211401, 21412, 21416, 21417, 21676, 21677, 22417, 22420, 22431, 243362, 244058, 271127, 27428, 329628, 54485, 56334, 59036, 69847, 71093, 71228, 75605, 77411
GO:0009719	response to endogenous stimulus	GOBP	152	0.063973	1.4882	0.0252119	0.974181	up	108075, 110351, 110542, 110784, 11307, 11438, 11443, 11609, 11614, 11819, 11820, 11906, 11977, 12038, 12043, 12153, 12156, 12162, 12389, 12705, 12741, 12775, 12832, 12833, 12842, 12843, 13123, 13653, 13654, 13688, 13805, 13864, 13866, 14118, 14119, 14172, 14600, 14734, 15205, 15364, 15446, 15531, 15551, 15567, 16011, 16173, 16416, 16438, 16480, 16531, 16535, 16542, 16591, 16601, 16952, 170676, 17…
GO:0006955	immune response	GOBP	103	-0.0823973	0.599256	0.0286362	0.974181	down	NA
GO:0071495	cellular response to endogenous stimulus	GOBP	119	0.0691712	1.53706	0.0289769	0.974181	up	108075, 110351, 110542, 110784, 11609, 11614, 11819, 11820, 11977, 12153, 12156, 12162, 12389, 12705, 12741, 12832, 12833, 12842, 12843, 13123, 13653, 13688, 13805, 13864, 13866, 14118, 14119, 14172, 14600, 14734, 15205, 15364, 15446, 15531, 15551, 15567, 16011, 16173, 16416, 16438, 16480, 16535, 16542, 16591, 16601, 16952, 170676, 17127, 17130, 17390, 17965, 18053, 18124, 18227, 18550, 18591, 18…
GO:0051270	regulation of cellular component movement	GOBP	139	0.0636402	1.48513	0.0320423	0.974181	up	104943, 105722, 107589, 108151, 114886, 11600, 11601, 11745, 117600, 11819, 11977, 11980, 12043, 12156, 12389, 12775, 12778, 12822, 12842, 12977, 13134, 13179, 13511, 13609, 13653, 13805, 13835, 13869, 14066, 14172, 14456, 14726, 14766, 16011, 16173, 16416, 16475, 16480, 16542, 16773, 16777, 16826, 16952, 17096, 17123, 17127, 17311, 17387, 17390, 17869, 17965, 18481, 18550, 18591, 18595, 18596, 1…
GO:0007186	G-protein coupled receptor signaling pathway	GOBP	75	-0.0935365	0.559175	0.034322	0.974181	down	NA
GO:0032880	regulation of protein localization	GOBP	77	0.0809175	1.65346	0.0346651	0.974181	up	11600, 11609, 12006, 12043, 12775, 13038, 13175, 13447, 13866, 13869, 140483, 14456, 14570, 15205, 16172, 16173, 16480, 16535, 16952, 17096, 17127, 18126, 18439, 18708, 19206, 192176, 19218, 19246, 19250, 19419, 20296, 20304, 20377, 20614, 20660, 20677, 21416, 215061, 217325, 22259, 227753, 228357, 231832, 238276, 244202, 26921, 269855, 27359, 360013, 380714, 384783, 432516, 434215, 50706, 56089,…
GO:1902580	single-organism cellular localization	GOBP	87	0.0751564	1.59531	0.0385402	0.974181	up	106042, 11303, 11307, 11600, 11609, 11820, 11931, 12006, 12295, 12306, 12752, 12876, 12890, 13426, 13447, 13866, 13869, 14456, 15205, 16165, 16173, 16456, 16480, 17096, 17127, 18124, 18439, 18441, 18483, 18708, 19206, 192176, 192198, 19329, 19400, 19419, 19699, 20296, 20614, 208898, 21416, 217325, 22417, 225362, 227753, 228357, 234857, 238276, 259300, 27359, 319565, 320405, 329877, 381269, 50518,…
GO:0060429	epithelium development	GOBP	141	0.061008	1.46103	0.0388637	0.974181	up	106042, 108655, 114142, 11600, 11609, 11614, 11668, 11819, 11977, 12006, 12043, 12156, 12162, 12388, 12389, 12614, 12705, 12741, 12822, 12977, 13123, 13642, 13805, 13869, 14368, 14632, 14726, 14734, 14739, 15205, 15213, 15220, 15364, 16011, 16456, 16475, 16531, 16542, 16826, 16939, 16952, 17123, 17127, 17130, 17313, 17387, 17390, 17869, 17877, 18053, 18591, 18595, 18613, 18845, 19206, 192176, 193…
GO:0000904	cell morphogenesis involved in differentiation	GOBP	89	0.0730244	1.57431	0.0424252	0.974181	up	107449, 108151, 108655, 11658, 11787, 11820, 11977, 12043, 12162, 12386, 12552, 12822, 13175, 13641, 13642, 13643, 13654, 13835, 13866, 15205, 16416, 16691, 16773, 16777, 17181, 17289, 17984, 18053, 18124, 18187, 18227, 18295, 18481, 18606, 18613, 18845, 18846, 192176, 19699, 20315, 20357, 20358, 20360, 20377, 20733, 214968, 22295, 226251, 228357, 237860, 238276, 23828, 23928, 242735, 243743, 244…
GO:0030029	actin filament-based process	GOBP	98	0.0694777	1.53999	0.0440855	0.974181	up	108655, 11465, 11787, 12043, 12389, 12614, 12752, 12775, 13052, 13511, 13609, 13822, 13835, 14739, 16416, 16456, 16480, 16511, 16535, 16691, 16952, 170484, 17127, 18481, 18591, 18595, 18596, 18613, 18708, 192176, 19218, 19246, 20191, 20339, 20377, 207212, 208177, 208431, 20971, 211401, 213556, 216033, 217325, 21924, 21956, 22417, 225288, 227753, 22793, 234857, 235041, 235431, 237860, 259300, 2604…
GO:0006928	movement of cell or subcellular component	GOBP	222	0.0493296	1.35875	0.0456658	0.974181	up	104099, 104943, 105722, 107449, 107589, 108151, 108655, 114886, 11600, 11601, 11658, 11745, 117600, 11787, 11819, 11820, 11977, 11980, 12043, 121021, 12156, 12162, 12386, 12389, 12614, 12752, 12775, 12778, 12822, 12842, 12977, 13052, 13123, 13134, 13175, 13179, 13426, 13511, 13609, 13641, 13642, 13643, 13653, 13654, 13797, 13805, 13835, 13866, 13869, 14066, 14172, 14456, 14726, 14766, 15205, 1601…
GO:0010563	negative regulation of phosphorus metabolic process	GOBP	55	0.0864606	1.71141	0.0529641	0.974181	up	11600, 11819, 12162, 12389, 12495, 13179, 13197, 13805, 13835, 14586, 15551, 16173, 16475, 17096, 17130, 18439, 18483, 18591, 18613, 19017, 19218, 192198, 19246, 19252, 20377, 20660, 216505, 233328, 237847, 238276, 23882, 245578, 269016, 320472, 384783, 50523, 58805, 59036, 63953, 66695, 67916, 69697, 71436, 72281, 75607, 78388, 97064, 97998, 98496
GO:0045936	negative regulation of phosphate metabolic process	GOBP	55	0.0864606	1.71141	0.0529641	0.974181	up	11600, 11819, 12162, 12389, 12495, 13179, 13197, 13805, 13835, 14586, 15551, 16173, 16475, 17096, 17130, 18439, 18483, 18591, 18613, 19017, 19218, 192198, 19246, 19252, 20377, 20660, 216505, 233328, 237847, 238276, 23882, 245578, 269016, 320472, 384783, 50523, 58805, 59036, 63953, 66695, 67916, 69697, 71436, 72281, 75607, 78388, 97064, 97998, 98496
GO:0009653	anatomical structure morphogenesis	GOBP	332	0.0402171	1.28394	0.0616247	0.974181	up	106042, 107449, 107587, 107589, 108151, 108655, 109205, 114142, 11465, 11600, 11601, 11609, 11658, 11668, 11705, 11745, 11787, 11819, 11820, 11977, 12006, 12043, 121021, 12156, 12162, 12266, 12306, 12368, 12386, 12388, 12389, 12552, 12614, 12705, 12778, 12810, 12814, 12822, 12828, 12832, 12837, 12842, 12843, 12876, 12955, 12977, 13123, 13175, 13179, 13609, 13641, 13642, 13643, 13654, 13805, 13822…
GO:0007178	transmembrane receptor protein serine/threonine kinase signaling pathway	GOBP	50	0.0868009	1.71504	0.0631933	0.974181	up	108075, 110542, 12153, 12156, 12162, 12389, 12705, 12741, 12843, 13653, 13805, 14118, 14119, 14734, 15205, 15446, 16542, 170676, 17127, 17130, 17965, 18550, 19272, 20191, 20289, 20296, 20377, 20997, 21416, 21417, 21804, 22793, 228357, 228839, 240725, 242083, 244058, 50791, 66695, 67888, 68010, 71093, 97064
GO:0033036	macromolecule localization	GOBP	196	0.0472461	1.34127	0.0683943	0.974181	up	100039795, 103213, 103724, 105722, 106042, 108655, 108797, 110789, 11303, 11307, 11600, 11609, 11614, 11666, 11931, 11980, 12006, 12043, 12162, 12266, 12295, 12306, 12389, 12614, 12752, 12775, 12842, 12876, 13038, 13175, 13447, 13654, 13848, 13866, 13869, 140483, 14118, 14119, 14456, 14570, 15205, 15530, 16172, 16173, 16416, 16456, 16475, 16480, 16535, 16952, 17096, 17127, 17318, 17965, 18053, 18…
GO:0060341	regulation of cellular localization	GOBP	55	0.0807194	1.65143	0.071532	0.974181	up	11600, 11609, 12006, 12043, 12389, 12614, 12955, 13038, 13175, 13866, 13869, 140483, 14456, 14873, 15205, 16165, 16173, 16416, 16480, 17096, 17127, 18439, 18708, 18760, 192176, 19246, 19250, 20191, 20296, 20660, 20677, 21416, 21924, 21956, 225362, 227753, 228357, 238276, 26921, 50791, 56089, 59036, 68010, 72293, 97064, 98496
GO:0022610	biological adhesion	GOBP	203	0.045715	1.32857	0.0739488	0.974181	up	100952, 103724, 104099, 105298, 108147, 108655, 108797, 110351, 110789, 114570, 11465, 11489, 11600, 11601, 11658, 11820, 11931, 11932, 11977, 12032, 12043, 12047, 12156, 12162, 12386, 12388, 12389, 12479, 12480, 12552, 12614, 12741, 12775, 12778, 12822, 12828, 12833, 12834, 12837, 12842, 12950, 12977, 13052, 13511, 13609, 13612, 13641, 13642, 13643, 13653, 13805, 13835, 13848, 13866, 14115, 1445…
GO:0065008	regulation of biological quality	GOBP	322	0.0382736	1.26853	0.0782214	0.974181	up	100038882, 100039795, 100201, 105171, 105722, 108075, 108151, 109731, 110784, 110789, 110935, 11303, 11307, 11438, 11443, 11465, 11475, 11600, 11609, 11668, 117167, 11717, 11787, 11804, 11819, 11820, 11931, 11932, 11977, 11980, 12006, 12043, 12044, 12156, 12266, 12306, 12386, 12389, 12495, 12614, 12752, 12775, 12810, 12843, 12876, 12890, 12977, 13038, 13052, 13179, 13447, 13511, 13609, 13653, 136…
GO:0007155	cell adhesion	GOBP	202	0.0446567	1.31986	0.0815956	0.974181	up	100952, 103724, 104099, 105298, 108147, 108655, 108797, 110351, 110789, 114570, 11465, 11489, 11600, 11601, 11658, 11820, 11931, 11932, 11977, 12032, 12043, 12047, 12156, 12162, 12386, 12388, 12389, 12479, 12480, 12552, 12614, 12741, 12775, 12778, 12822, 12828, 12833, 12834, 12837, 12842, 12950, 12977, 13052, 13511, 13609, 13612, 13641, 13642, 13643, 13653, 13805, 13835, 13848, 13866, 14115, 1445…
GO:0008104	protein localization	GOBP	175	0.0465242	1.33526	0.0865344	0.974181	up	100039795, 103213, 103724, 106042, 108655, 108797, 110789, 11303, 11307, 11600, 11609, 11614, 11931, 12006, 12043, 12162, 12295, 12306, 12389, 12614, 12752, 12775, 12842, 12876, 13038, 13175, 13447, 13654, 13848, 13866, 13869, 140483, 14118, 14119, 14456, 14570, 15205, 15530, 16172, 16173, 16456, 16475, 16480, 16535, 16952, 17096, 17127, 17318, 17965, 18053, 18126, 18439, 18441, 18483, 18708, 190…
GO:0090066	regulation of anatomical structure size	GOBP	53	0.0773867	1.61758	0.0900459	0.974181	up	105722, 108151, 11475, 11609, 11977, 12389, 15551, 15567, 16531, 16542, 17130, 17390, 17540, 18126, 18160, 18439, 18441, 18481, 18591, 18613, 18845, 18846, 19218, 20315, 20357, 20358, 20360, 213556, 214968, 225288, 227753, 234857, 237860, 243743, 244058, 260409, 58804, 68732, 71544, 71653, 83767, 97998
GO:0002684	positive regulation of immune system process	GOBP	78	-0.0718071	0.640022	0.0908366	0.974181	down	NA
GO:0060562	epithelial tube morphogenesis	GOBP	57	0.0743206	1.58704	0.0925221	0.974181	up	106042, 11600, 11609, 12043, 12156, 12162, 12614, 12977, 13642, 13805, 14368, 14734, 15205, 15213, 15364, 16542, 17127, 17313, 17387, 17869, 18595, 19206, 19378, 20191, 20315, 20377, 20677, 20733, 20971, 20997, 211401, 21412, 21676, 21677, 22417, 22420, 22431, 243362, 244058, 271127, 27428, 329628, 54485, 56334, 69847, 71228, 75605, 77411
GO:0098662	inorganic cation transmembrane transport	GOBP	53	0.076793	1.61162	0.0926327	0.974181	up	105722, 11931, 11932, 11977, 12295, 12389, 14456, 14873, 15551, 16416, 16438, 16508, 16510, 16511, 16525, 16526, 16527, 16531, 16535, 17096, 18439, 18760, 19218, 20191, 20866, 22066, 225030, 226922, 227632, 268345, 269356, 53945, 56461, 57440, 58226, 66395, 66972, 70729, 75607, 81904, 94249
GO:0009968	negative regulation of signal transduction	GOBP	121	0.0522494	1.38363	0.0990104	0.974181	up	100201, 106042, 107449, 110542, 11609, 11614, 12006, 12043, 12156, 12162, 12388, 12389, 12778, 13123, 13179, 13653, 13709, 14118, 14119, 14368, 14456, 14632, 14734, 14739, 14772, 14873, 15213, 15364, 15551, 16011, 16403, 16438, 16475, 170676, 17096, 17130, 17387, 17537, 17965, 18053, 18227, 18439, 18483, 19206, 19218, 192198, 19246, 19252, 19737, 20148, 20304, 20315, 20377, 20660, 207742, 208449,…
GO:0016477	cell migration	GOBP	182	0.0435847	1.31109	0.103184	0.974181	up	104099, 104943, 105722, 107589, 108151, 114886, 11600, 11601, 11745, 117600, 11787, 11819, 11977, 11980, 12043, 121021, 12156, 12386, 12614, 12752, 12775, 12778, 12822, 12842, 12977, 13052, 13123, 13134, 13175, 13179, 13609, 13641, 13642, 13653, 13797, 13805, 13835, 13869, 14066, 14172, 14456, 14726, 14766, 15205, 16011, 16170, 16172, 16173, 16403, 16416, 16475, 16480, 16542, 16773, 16777, 16826,…
GO:0016055	Wnt signaling pathway	GOBP	55	0.0717024	1.56143	0.110962	0.974181	up	100201, 106042, 12006, 12156, 12388, 12389, 12614, 12842, 12876, 13653, 14368, 14632, 14734, 15364, 17127, 17869, 18647, 20191, 20377, 20677, 20680, 207742, 20997, 21416, 21804, 22417, 22420, 226778, 228357, 233328, 240725, 319478, 329252, 494504, 50523, 50781, 56332, 56811, 59036, 64297, 665113, 666048, 672511, 67916, 68010, 68151, 70122, 72135, 72293, 97064
GO:0198738	cell-cell signaling by wnt	GOBP	55	0.0717024	1.56143	0.110962	0.974181	up	100201, 106042, 12006, 12156, 12388, 12389, 12614, 12842, 12876, 13653, 14368, 14632, 14734, 15364, 17127, 17869, 18647, 20191, 20377, 20677, 20680, 207742, 20997, 21416, 21804, 22417, 22420, 226778, 228357, 233328, 240725, 319478, 329252, 494504, 50523, 50781, 56332, 56811, 59036, 64297, 665113, 666048, 672511, 67916, 68010, 68151, 70122, 72135, 72293, 97064
GO:0007268	chemical synaptic transmission	GOBP	58	-0.0781007	0.615472	0.112588	0.974181	down	NA
GO:0098916	anterograde trans-synaptic signaling	GOBP	58	-0.0781007	0.615472	0.112588	0.974181	down	NA
GO:0099536	synaptic signaling	GOBP	58	-0.0781007	0.615472	0.112588	0.974181	down	NA
GO:0099537	trans-synaptic signaling	GOBP	58	-0.0781007	0.615472	0.112588	0.974181	down	NA
GO:0051179	localization	GOBP	490	0.0310101	1.21254	0.112955	0.974181	up	100039795, 103213, 103724, 104099, 104943, 105722, 106042, 107375, 107589, 108075, 108151, 108655, 108797, 109731, 110351, 110789, 110794, 110935, 11303, 11307, 11438, 11443, 114886, 11600, 11601, 11609, 11614, 11666, 117160, 117167, 11745, 117600, 11787, 11819, 11820, 11931, 11932, 11977, 11980, 12006, 12043, 121021, 12156, 12162, 12266, 12295, 12306, 12386, 12389, 12495, 12614, 12705, 12724, 12…
GO:0048870	cell motility	GOBP	191	0.0413602	1.29309	0.115155	0.974181	up	104099, 104943, 105722, 107589, 108151, 114886, 11600, 11601, 11745, 117600, 11787, 11819, 11977, 11980, 12043, 121021, 12156, 12386, 12614, 12752, 12775, 12778, 12822, 12842, 12977, 13052, 13123, 13134, 13175, 13179, 13609, 13641, 13642, 13653, 13797, 13805, 13835, 13869, 14066, 14172, 14456, 14726, 14766, 15205, 16011, 16170, 16172, 16173, 16403, 16416, 16475, 16480, 16542, 16773, 16777, 16826,…
GO:0051674	localization of cell	GOBP	191	0.0413602	1.29309	0.115155	0.974181	up	104099, 104943, 105722, 107589, 108151, 114886, 11600, 11601, 11745, 117600, 11787, 11819, 11977, 11980, 12043, 121021, 12156, 12386, 12614, 12752, 12775, 12778, 12822, 12842, 12977, 13052, 13123, 13134, 13175, 13179, 13609, 13641, 13642, 13653, 13797, 13805, 13835, 13869, 14066, 14172, 14456, 14726, 14766, 15205, 16011, 16170, 16172, 16173, 16403, 16416, 16475, 16480, 16542, 16773, 16777, 16826,…
GO:1902578	single-organism localization	GOBP	243	0.0370766	1.25912	0.121716	0.974181	up	100039795, 103213, 105722, 106042, 108075, 108655, 108797, 109731, 110351, 110794, 110935, 11303, 11307, 11438, 114886, 11600, 11609, 11666, 11745, 11820, 11931, 11932, 11977, 11980, 12006, 12043, 12266, 12295, 12306, 12389, 12495, 12614, 12752, 12775, 12778, 12876, 12890, 13052, 13426, 13447, 13805, 13848, 13866, 13869, 14456, 14734, 14772, 14873, 15205, 15364, 15551, 15567, 16165, 16172, 16173,…
GO:0042391	regulation of membrane potential	GOBP	58	0.0680055	1.52597	0.121844	0.974181	up	11438, 11443, 11931, 11932, 12043, 12389, 12752, 13052, 13179, 13511, 14739, 14807, 16480, 16508, 16510, 16511, 16525, 16526, 16527, 16531, 16535, 16542, 17869, 18053, 18439, 19699, 20191, 20272, 20513, 216033, 218699, 23828, 268345, 57440, 58226, 64082, 65106, 67451, 71653, 71960, 74011, 78977, 98496
GO:0006461	protein complex assembly	GOBP	80	0.0587051	1.44027	0.122679	0.974181	up	100900, 105722, 106931, 109323, 11438, 11600, 11668, 11820, 12306, 12389, 12495, 12833, 12834, 12842, 12843, 12955, 14660, 15205, 15567, 16475, 16480, 16508, 16511, 16531, 17127, 17130, 17313, 18439, 18481, 18613, 19419, 20304, 20614, 20660, 211401, 21956, 225030, 225288, 227753, 228357, 234857, 239217, 260409, 26434, 268345, 319934, 320405, 320415, 50791, 54004, 54635, 56489, 57440, 57875, 58804…
GO:0070271	protein complex biogenesis	GOBP	80	0.0587051	1.44027	0.122679	0.974181	up	100900, 105722, 106931, 109323, 11438, 11600, 11668, 11820, 12306, 12389, 12495, 12833, 12834, 12842, 12843, 12955, 14660, 15205, 15567, 16475, 16480, 16508, 16511, 16531, 17127, 17130, 17313, 18439, 18481, 18613, 19419, 20304, 20614, 20660, 211401, 21956, 225030, 225288, 227753, 228357, 234857, 239217, 260409, 26434, 268345, 319934, 320405, 320415, 50791, 54004, 54635, 56489, 57440, 57875, 58804…
GO:0030334	regulation of cell migration	GOBP	129	0.0474079	1.34262	0.124596	0.974181	up	104943, 105722, 107589, 108151, 114886, 11600, 11601, 11745, 117600, 11819, 11977, 11980, 12043, 12156, 12775, 12778, 12822, 12842, 12977, 13134, 13179, 13609, 13653, 13805, 13835, 13869, 14066, 14172, 14456, 14726, 14766, 16011, 16173, 16416, 16475, 16542, 16773, 16777, 16826, 16952, 17096, 17123, 17127, 17311, 17387, 17390, 17869, 17965, 18481, 18550, 18591, 18595, 18596, 18606, 18613, 18708, 1…
GO:0051049	regulation of transport	GOBP	179	0.041373	1.2932	0.124765	0.974181	up	103724, 105722, 107589, 108797, 109731, 110351, 11303, 11307, 11438, 11600, 11609, 11931, 11932, 11977, 11980, 12006, 12043, 12266, 12295, 12306, 12389, 12495, 12614, 12724, 12775, 12955, 13038, 13447, 13866, 13869, 140483, 14456, 14734, 14873, 15205, 15364, 15551, 15567, 16165, 16172, 16173, 16416, 16438, 16480, 16508, 16510, 16511, 16531, 16535, 16790, 16952, 17096, 17127, 17289, 17869, 18053, …
GO:0070201	regulation of establishment of protein localization	GOBP	67	0.0628086	1.47747	0.127346	0.974181	up	11600, 11609, 12006, 12775, 13038, 13447, 13866, 13869, 140483, 14456, 15205, 16172, 16173, 16480, 16535, 16952, 17096, 17127, 18126, 18439, 18708, 192176, 19218, 19246, 19250, 19419, 20296, 20304, 20377, 20614, 20660, 20677, 21416, 215061, 217325, 22259, 238276, 244202, 26921, 269855, 27359, 360013, 380714, 384783, 434215, 50706, 56089, 59036, 66809, 68010, 68151, 72293, 94185, 97064, 98496
GO:0009887	animal organ morphogenesis	GOBP	146	0.0446664	1.31994	0.127434	0.974181	up	107587, 107589, 109205, 114142, 11600, 11609, 11668, 12006, 12043, 12156, 12162, 12368, 12386, 12388, 12389, 12614, 12705, 12814, 12832, 12837, 12842, 12843, 12876, 12977, 13123, 13609, 13642, 13805, 14119, 14172, 14247, 14368, 14431, 14632, 14734, 15205, 15213, 15364, 15437, 15530, 15531, 15567, 16011, 16403, 16542, 16777, 16876, 170788, 17127, 17130, 17387, 17389, 17390, 17869, 17877, 17937, 18…
GO:0007610	behavior	GOBP	73	0.0596517	1.44877	0.132481	0.974181	up	105171, 109205, 114142, 11438, 11443, 11609, 11804, 11820, 11906, 11977, 11980, 12038, 12043, 12614, 12752, 13123, 13134, 13643, 13653, 13654, 13688, 14660, 14708, 14763, 15551, 15567, 16508, 16531, 16777, 17242, 18124, 18227, 18441, 19013, 19063, 19218, 19699, 20315, 20317, 20614, 20620, 21338, 214084, 214230, 217843, 22095, 22295, 242523, 242864, 244958, 26414, 319387, 329934, 50518, 53901, 561…
GO:0007420	brain development	GOBP	65	0.062608	1.47563	0.134051	0.974181	up	114142, 11609, 11804, 11819, 11820, 11864, 11977, 12032, 12043, 12156, 12386, 12705, 13175, 13609, 13654, 13797, 13869, 140483, 14368, 14632, 14766, 15205, 15364, 15530, 15531, 15567, 16777, 17242, 18124, 18187, 18227, 18845, 18846, 19063, 19206, 19218, 19378, 19699, 20315, 20377, 208431, 21416, 214968, 22417, 243743, 26362, 329628, 384783, 545428, 57752, 68151, 71228, 72475, 75409, 93757, 93761
GO:0048699	generation of neurons	GOBP	161	0.0415434	1.29457	0.140101	0.974181	up	107449, 108151, 108655, 110351, 110789, 11658, 11787, 11819, 11820, 11977, 12038, 12043, 121021, 12156, 12162, 12386, 12389, 12552, 12614, 12977, 13175, 13641, 13642, 13643, 13654, 13797, 13864, 13866, 13869, 14456, 14766, 15205, 15213, 15364, 15567, 16169, 16531, 16542, 16773, 16777, 170788, 17096, 17181, 17390, 17869, 17965, 17984, 18053, 18124, 18187, 18227, 18295, 18481, 18591, 18606, 18760, …
GO:0051641	cellular localization	GOBP	155	0.0418013	1.29664	0.143949	0.974181	up	103724, 106042, 108797, 11303, 11307, 11600, 11609, 11820, 11931, 12006, 12043, 12162, 12295, 12306, 12389, 12614, 12705, 12752, 12842, 12876, 12890, 12955, 13038, 13175, 13426, 13447, 13654, 13866, 13869, 140483, 14456, 14873, 15205, 15551, 15567, 16165, 16173, 16416, 16438, 16456, 16475, 16480, 17096, 17127, 17318, 18053, 18124, 18439, 18441, 18483, 18708, 18760, 18845, 19063, 19206, 192176, 19…
GO:0000902	cell morphogenesis	GOBP	128	0.0451641	1.32403	0.145238	0.974181	up	107449, 108151, 108655, 11658, 11787, 11820, 11977, 12043, 12162, 12386, 12552, 12810, 12822, 13175, 13641, 13642, 13643, 13654, 13822, 13835, 13866, 14726, 15205, 16416, 16542, 16691, 16773, 16777, 16952, 17181, 17289, 17965, 17984, 18053, 18124, 18187, 18227, 18295, 18439, 18481, 18483, 18606, 18613, 18845, 18846, 192176, 19329, 19699, 20296, 20315, 20357, 20358, 20360, 20377, 20733, 213575, 21…
GO:2000145	regulation of cell motility	GOBP	132	0.0444805	1.31841	0.146122	0.974181	up	104943, 105722, 107589, 108151, 114886, 11600, 11601, 11745, 117600, 11819, 11977, 11980, 12043, 12156, 12775, 12778, 12822, 12842, 12977, 13134, 13179, 13609, 13653, 13805, 13835, 13869, 14066, 14172, 14456, 14726, 14766, 16011, 16173, 16416, 16475, 16542, 16773, 16777, 16826, 16952, 17096, 17123, 17127, 17311, 17387, 17390, 17869, 17965, 18481, 18550, 18591, 18595, 18596, 18606, 18613, 18708, 1…
GO:0030855	epithelial cell differentiation	GOBP	60	0.062993	1.47916	0.146422	0.974181	up	108655, 11614, 11819, 12156, 12162, 12388, 12389, 12705, 12741, 12822, 13805, 13869, 14632, 14739, 15205, 15213, 16456, 16531, 16542, 16939, 16952, 17123, 17127, 18591, 18613, 19206, 20672, 20677, 20733, 211401, 21345, 21412, 21417, 21804, 218518, 22117, 22295, 22417, 22431, 27428, 329628, 50523, 66277, 67888, 69772, 70737, 71093, 71228, 77446, 97064
GO:0098655	cation transmembrane transport	GOBP	54	0.0660805	1.50782	0.146482	0.974181	up	105722, 11931, 11932, 11977, 12295, 12389, 14456, 14873, 15551, 16416, 16438, 16508, 16510, 16511, 16525, 16526, 16527, 16531, 16535, 17096, 18439, 18760, 19218, 20191, 20866, 22066, 225030, 226922, 227632, 268345, 269356, 53945, 56461, 57440, 58226, 66395, 66972, 70729, 75607, 81904, 94249
GO:0044765	single-organism transport	GOBP	222	0.0358566	1.24961	0.148223	0.974181	up	100039795, 103213, 105722, 106042, 108075, 108655, 108797, 109731, 110351, 110794, 110935, 11303, 11307, 11438, 114886, 11600, 11609, 11666, 11745, 11820, 11931, 11932, 11977, 11980, 12006, 12043, 12266, 12295, 12306, 12389, 12495, 12614, 12752, 12775, 12778, 12890, 13052, 13426, 13447, 13805, 13848, 13866, 13869, 14456, 14734, 14772, 14873, 15205, 15364, 15551, 15567, 16165, 16172, 16173, 16416,…
GO:0040012	regulation of locomotion	GOBP	138	0.0433027	1.3088	0.149417	0.974181	up	104943, 105171, 105722, 107589, 108151, 114886, 11600, 11601, 11745, 117600, 11819, 11977, 11980, 12043, 12156, 12775, 12778, 12822, 12842, 12977, 13134, 13179, 13609, 13642, 13653, 13805, 13835, 13869, 14066, 14172, 14456, 14726, 14766, 16011, 16170, 16173, 16416, 16475, 16542, 16773, 16777, 16826, 16952, 17096, 17123, 17127, 17311, 17387, 17390, 17869, 17965, 18481, 18550, 18591, 18595, 18596, …
GO:0030001	metal ion transport	GOBP	80	0.0546049	1.40403	0.151922	0.974181	up	105722, 107589, 11438, 117167, 11931, 11932, 11977, 12043, 12295, 12389, 140492, 14456, 14873, 15203, 15205, 15551, 16416, 16438, 16508, 16510, 16511, 16525, 16526, 16527, 16531, 16535, 17096, 18018, 18439, 18591, 18596, 18760, 19218, 20191, 20304, 20315, 20866, 22066, 22295, 223473, 225030, 226922, 227632, 238276, 268345, 269356, 432450, 53945, 56089, 56461, 57440, 58226, 66395, 66972, 67149, 69…
GO:0051171	regulation of nitrogen compound metabolic process	GOBP	294	0.0319283	1.21948	0.154537	0.974181	up	105239, 105859, 106042, 106931, 107029, 107587, 108655, 109731, 110784, 110794, 11303, 11307, 114142, 11609, 11614, 11705, 11745, 11787, 11819, 11820, 11864, 11906, 11977, 12006, 12153, 12156, 12162, 12388, 12389, 12395, 12495, 12705, 12842, 13134, 13179, 13591, 13609, 13653, 13654, 13688, 13709, 13797, 13805, 13864, 13866, 13869, 14011, 14055, 14118, 14239, 14247, 14368, 14456, 14632, 14708, 147…
GO:0098602	single organism cell adhesion	GOBP	105	0.0479949	1.34752	0.155596	0.974181	up	108655, 108797, 110351, 110789, 114570, 11465, 11977, 12043, 12047, 12162, 12388, 12389, 12479, 12480, 12741, 12775, 13052, 13511, 13641, 13642, 13643, 13653, 13835, 13848, 13866, 14726, 15205, 16008, 16168, 16173, 16403, 16416, 16480, 16582, 16777, 16952, 17064, 17096, 17123, 17127, 17289, 18124, 18439, 18595, 18606, 18708, 19013, 192176, 19218, 19419, 19885, 20296, 20304, 20315, 20339, 20377, 2…
GO:0006812	cation transport	GOBP	84	0.0527812	1.38821	0.157086	0.974181	up	105722, 107589, 110935, 11438, 11443, 117167, 11931, 11932, 11977, 12043, 12295, 12389, 140492, 14456, 14873, 15203, 15205, 15551, 16416, 16438, 16508, 16510, 16511, 16525, 16526, 16527, 16531, 16535, 17096, 18018, 18439, 18591, 18596, 18760, 19218, 20191, 20304, 20315, 20866, 22066, 22295, 223473, 225030, 226922, 227632, 238276, 268345, 269356, 432450, 53945, 56089, 56461, 57440, 58226, 66395, 6…
GO:1905114	cell surface receptor signaling pathway involved in cell-cell signaling	GOBP	60	0.0614137	1.46472	0.157158	0.974181	up	100201, 106042, 11438, 12006, 12156, 12388, 12389, 12614, 12842, 12876, 13653, 14368, 14632, 14734, 14739, 15364, 17127, 17869, 18053, 18647, 19699, 20191, 20377, 20677, 20680, 207742, 20997, 21416, 21804, 22417, 22420, 226778, 228357, 233328, 240725, 319478, 329252, 494504, 50523, 50781, 56332, 56811, 59036, 64297, 665113, 666048, 672511, 67916, 68010, 68151, 70122, 72135, 72293, 97064
GO:0001503	ossification	GOBP	61	0.0603792	1.45533	0.161236	0.974181	up	100201, 105722, 107587, 110935, 12006, 12043, 12153, 12156, 12162, 12705, 12833, 12842, 12977, 13609, 13654, 140780, 14119, 14172, 14632, 14734, 15213, 15530, 15891, 16011, 16591, 17127, 17130, 17313, 17387, 17389, 17390, 17534, 17877, 17937, 18018, 18439, 18760, 19206, 20148, 20289, 20377, 211401, 21416, 22417, 228357, 234356, 27047, 329628, 64075, 66695, 71584, 97064
GO:0010648	negative regulation of cell communication	GOBP	133	0.0423575	1.30113	0.165385	0.974181	up	100201, 106042, 107449, 110542, 11609, 11614, 12006, 12038, 12043, 12156, 12162, 12388, 12389, 12778, 13123, 13179, 13653, 13709, 14118, 14119, 14368, 14456, 14632, 14734, 14739, 14772, 14807, 14873, 15213, 15364, 15551, 15567, 16011, 16403, 16438, 16475, 16535, 170676, 17096, 17130, 17387, 17537, 17965, 18053, 18227, 18439, 18483, 19206, 19218, 192198, 19246, 19252, 19737, 20148, 20304, 20315, 2…
GO:0072001	renal system development	GOBP	60	0.0600342	1.45221	0.167003	0.974181	up	107587, 11600, 11601, 11609, 12043, 12156, 12162, 12388, 12705, 12828, 13642, 13653, 13797, 14118, 14734, 15205, 15213, 16403, 16416, 17127, 17130, 17869, 18073, 18591, 18595, 18596, 19206, 19378, 20377, 20677, 20846, 211401, 21412, 22417, 22420, 22431, 228357, 231470, 240725, 243931, 271127, 30953, 329628, 66277, 69847, 71228, 71371, 72135, 97064, 99929
GO:0051129	negative regulation of cellular component organization	GOBP	51	0.0644344	1.49247	0.168539	0.974181	up	108151, 110351, 121021, 12162, 12306, 12389, 13609, 15205, 16169, 17130, 17318, 17387, 18053, 18613, 18846, 19017, 192176, 19270, 20357, 20358, 20360, 20620, 20660, 208177, 20846, 210789, 213556, 214968, 22259, 225288, 227753, 228357, 235041, 244058, 26921, 320595, 50706, 56226, 59036, 68732, 69538, 74694, 80880, 98496
GO:0002376	immune system process	GOBP	201	-0.0368986	0.795082	0.170044	0.974181	down	NA
GO:0009888	tissue development	GOBP	235	0.033167	1.2289	0.172166	0.974181	up	105171, 105722, 106042, 107587, 107589, 108151, 108655, 114142, 11600, 11601, 11609, 11614, 11668, 11819, 11977, 12006, 12043, 12153, 12156, 12162, 12388, 12389, 12614, 12705, 12741, 12814, 12822, 12832, 12842, 12977, 13052, 13123, 13511, 13609, 13641, 13642, 13653, 13654, 13805, 13869, 140780, 14119, 14172, 14368, 14456, 14632, 14726, 14734, 14739, 15205, 15213, 15220, 15364, 15530, 15891, 16011…
GO:0030335	positive regulation of cell migration	GOBP	86	0.0498616	1.36325	0.177318	0.974181	up	104943, 105722, 107589, 108151, 11600, 11745, 11977, 11980, 12043, 12156, 12775, 12778, 12822, 12842, 12977, 13609, 13653, 13835, 13869, 14066, 14172, 14456, 14726, 16173, 16416, 16542, 16777, 17096, 17123, 17127, 17311, 17387, 17390, 17869, 18481, 18550, 18591, 18595, 18596, 18606, 18613, 18708, 18760, 18792, 19218, 19699, 20296, 20304, 20315, 20339, 20357, 20358, 20360, 214968, 23871, 319565, 3…
GO:0051649	establishment of localization in cell	GOBP	112	0.0442359	1.31641	0.178792	0.974181	up	103724, 106042, 11303, 11307, 11600, 11609, 11820, 12006, 12043, 12295, 12306, 12389, 12614, 12705, 12752, 12890, 12955, 13038, 13426, 13447, 13654, 13866, 13869, 140483, 14456, 14873, 15205, 15551, 15567, 16165, 16173, 16416, 16438, 16480, 17096, 17127, 18053, 18124, 18439, 18483, 18708, 18760, 19063, 19206, 192176, 19246, 19250, 19329, 19419, 20191, 20296, 20614, 20660, 20677, 208898, 208943, 2…
GO:0098609	cell-cell adhesion	GOBP	120	0.0428858	1.30541	0.179283	0.974181	up	103724, 108147, 108655, 108797, 110351, 110789, 114570, 11465, 11658, 11977, 12043, 12047, 12156, 12162, 12386, 12388, 12389, 12479, 12480, 12552, 12614, 12741, 12775, 13052, 13511, 13641, 13642, 13643, 13653, 13848, 13866, 14726, 15205, 16008, 16168, 16173, 16403, 16416, 16475, 16480, 16582, 16777, 16858, 16952, 17064, 17096, 17123, 17127, 17470, 18124, 18439, 18595, 18708, 19013, 192176, 19218,…
GO:0070848	response to growth factor	GOBP	83	0.0504223	1.36801	0.179397	0.974181	up	108075, 110351, 110542, 11600, 11609, 11906, 11977, 12153, 12156, 12162, 12389, 12705, 12741, 12843, 13179, 13653, 13805, 13866, 14118, 14119, 14172, 14456, 14734, 15205, 15446, 15531, 15891, 16416, 16542, 16591, 170676, 17127, 17130, 17965, 17984, 18053, 18187, 18550, 18591, 18595, 18596, 18760, 19017, 19246, 19272, 20191, 20289, 20296, 20377, 20678, 20997, 21416, 21417, 21804, 22417, 22793, 228…
GO:0045596	negative regulation of cell differentiation	GOBP	84	0.0500534	1.36487	0.180289	0.974181	up	100201, 106042, 108151, 108655, 110351, 110789, 11307, 11614, 11820, 12006, 12043, 121021, 12156, 12162, 12389, 12395, 12705, 12832, 13866, 13869, 14766, 15205, 15213, 15364, 15567, 16011, 16169, 16173, 16416, 16952, 17096, 17127, 17385, 17869, 18018, 18053, 18591, 18708, 18846, 19013, 19206, 192176, 19218, 19270, 20357, 20358, 20360, 20377, 20620, 20660, 21416, 21417, 214968, 21804, 22417, 22551…
GO:0022604	regulation of cell morphogenesis	GOBP	50	0.0632939	1.48193	0.180547	0.974181	up	108151, 12810, 13822, 14726, 16416, 16542, 16952, 18481, 18483, 18606, 18845, 18846, 192176, 19699, 20296, 20315, 20357, 20358, 20360, 214968, 228357, 237860, 238276, 23828, 243743, 244058, 260409, 271127, 27428, 320609, 338362, 50706, 58804, 665113, 68010, 68732, 71653, 71960, 74694, 76108
GO:0071363	cellular response to growth factor stimulus	GOBP	82	0.0505126	1.36877	0.181022	0.974181	up	108075, 110351, 110542, 11600, 11609, 11977, 12153, 12156, 12162, 12389, 12705, 12741, 12843, 13179, 13653, 13805, 13866, 14118, 14119, 14172, 14456, 14734, 15205, 15446, 15531, 15891, 16416, 16542, 16591, 170676, 17127, 17130, 17965, 17984, 18053, 18187, 18550, 18591, 18595, 18596, 18760, 19017, 19246, 19272, 20191, 20289, 20296, 20377, 20678, 20997, 21416, 21417, 21804, 22417, 22793, 228357, 24…
GO:0045184	establishment of protein localization	GOBP	129	0.0413908	1.29334	0.18125	0.974181	up	100039795, 103213, 103724, 106042, 108655, 110789, 11303, 11307, 11600, 11609, 12006, 12295, 12306, 12775, 12842, 13038, 13447, 13654, 13848, 13866, 13869, 140483, 14456, 15205, 16172, 16173, 16456, 16480, 16535, 16952, 17096, 17127, 18053, 18126, 18439, 18483, 18708, 19063, 19206, 192176, 19218, 19246, 19250, 19329, 19419, 19885, 20191, 20296, 20304, 20342, 20377, 20614, 20660, 20677, 208177, 20…
GO:0023057	negative regulation of signaling	GOBP	134	0.040179	1.28364	0.18727	0.974181	up	100201, 106042, 107449, 110542, 11609, 11614, 12006, 12038, 12043, 12156, 12162, 12388, 12389, 12778, 13123, 13179, 13653, 13709, 14118, 14119, 14368, 14456, 14632, 14734, 14739, 14772, 14807, 14873, 15213, 15364, 15551, 15567, 16011, 16403, 16438, 16475, 16535, 170676, 17096, 17130, 17387, 17537, 17965, 18053, 18227, 18439, 18483, 19206, 19218, 192198, 19246, 19252, 19737, 20148, 20304, 20315, 2…
GO:0040017	positive regulation of locomotion	GOBP	89	0.0479633	1.34726	0.187889	0.974181	up	104943, 105722, 107589, 108151, 11600, 11745, 11977, 11980, 12043, 12156, 12775, 12778, 12822, 12842, 12977, 13609, 13653, 13835, 13869, 14066, 14172, 14456, 14726, 16170, 16173, 16416, 16542, 16777, 17096, 17123, 17127, 17311, 17387, 17390, 17869, 18481, 18550, 18591, 18595, 18596, 18606, 18613, 18708, 18760, 18792, 19218, 19699, 20296, 20304, 20315, 20339, 20357, 20358, 20360, 214968, 23828, 23…
GO:0007010	cytoskeleton organization	GOBP	111	0.0434055	1.30963	0.189041	0.974181	up	108655, 11465, 12043, 12389, 12614, 12752, 12775, 12955, 13052, 13197, 13609, 13822, 13835, 14739, 16416, 16456, 16475, 16691, 16952, 16985, 170484, 17127, 17318, 18481, 18483, 18591, 18595, 18596, 18613, 18708, 18846, 192176, 19246, 20296, 20377, 20620, 207212, 208177, 208431, 20971, 211401, 213556, 216848, 217325, 21956, 22092, 22417, 225115, 225288, 226251, 226778, 227753, 22793, 233335, 23485…
GO:1901135	carbohydrate derivative metabolic process	GOBP	83	0.0493062	1.35855	0.189486	0.974181	up	103172, 107569, 108147, 109685, 11303, 11600, 11717, 11931, 11977, 12043, 12156, 12495, 12752, 12775, 12814, 13179, 14431, 14708, 15531, 15551, 16168, 16425, 16591, 17155, 17869, 18126, 18160, 18439, 18483, 18553, 18573, 18591, 18596, 19013, 19017, 19218, 20449, 209378, 21416, 21664, 21858, 22095, 232313, 234356, 238276, 240725, 242585, 244958, 246728, 320910, 50786, 54613, 56219, 56857, 58805, 6…
GO:0008284	positive regulation of cell proliferation	GOBP	109	-0.0461588	0.750618	0.193269	0.982078	down	NA
GO:1901360	organic cyclic compound metabolic process	GOBP	344	0.0267945	1.18118	0.209475	0.985686	up	101437, 102614, 103172, 104086, 104776, 105239, 105859, 106042, 106931, 107029, 107569, 107587, 108147, 108655, 109731, 110784, 110794, 11303, 11307, 114142, 11438, 11609, 11614, 11705, 11717, 11745, 11787, 11804, 11819, 11820, 11864, 11906, 11931, 11977, 12006, 12043, 12153, 12156, 12162, 12388, 12389, 12395, 12495, 12705, 12842, 13123, 13134, 13179, 13591, 13609, 13653, 13654, 13709, 13797, 138…
GO:0034641	cellular nitrogen compound metabolic process	GOBP	360	0.0263948	1.17825	0.210185	0.985686	up	101437, 102614, 103172, 104776, 105239, 105859, 106042, 106931, 107029, 107375, 107569, 107587, 108147, 108655, 109731, 110784, 110794, 11303, 11307, 114142, 11438, 11609, 11614, 11705, 11717, 11745, 11787, 11819, 11820, 11864, 11906, 11931, 11977, 12006, 12153, 12156, 12162, 12388, 12389, 12395, 12495, 12705, 12752, 12842, 12876, 13134, 13179, 13591, 13609, 13653, 13654, 13688, 13709, 13797, 138…
GO:0055065	metal ion homeostasis	GOBP	61	0.0540869	1.39952	0.211076	0.985686	up	100201, 110784, 110935, 11609, 117167, 11804, 11820, 11931, 11932, 11977, 12043, 12389, 12752, 13609, 14873, 15203, 15551, 16416, 16438, 16511, 16527, 16531, 16542, 16591, 16790, 17096, 17869, 18439, 18441, 18595, 18760, 18799, 19218, 20191, 20272, 20296, 20304, 20866, 211401, 22066, 22295, 238276, 26434, 53945, 66972, 69772, 74011, 74051, 94249, 94280
GO:0051272	positive regulation of cellular component movement	GOBP	87	0.0459409	1.33043	0.212427	0.985686	up	104943, 105722, 107589, 108151, 11600, 11745, 11977, 11980, 12043, 12156, 12775, 12778, 12822, 12842, 12977, 13609, 13653, 13835, 13869, 14066, 14172, 14456, 14726, 16173, 16416, 16542, 16777, 17096, 17123, 17127, 17311, 17387, 17390, 17869, 18481, 18550, 18591, 18595, 18596, 18606, 18613, 18708, 18760, 18792, 19218, 19699, 20296, 20304, 20315, 20339, 20357, 20358, 20360, 214968, 23871, 319565, 3…
GO:2000147	positive regulation of cell motility	GOBP	87	0.0459409	1.33043	0.212427	0.985686	up	104943, 105722, 107589, 108151, 11600, 11745, 11977, 11980, 12043, 12156, 12775, 12778, 12822, 12842, 12977, 13609, 13653, 13835, 13869, 14066, 14172, 14456, 14726, 16173, 16416, 16542, 16777, 17096, 17123, 17127, 17311, 17387, 17390, 17869, 18481, 18550, 18591, 18595, 18596, 18606, 18613, 18708, 18760, 18792, 19218, 19699, 20296, 20304, 20315, 20339, 20357, 20358, 20360, 214968, 23871, 319565, 3…
GO:0065003	macromolecular complex assembly	GOBP	86	0.0461758	1.33238	0.212457	0.985686	up	100900, 105722, 106931, 109323, 11303, 11438, 11600, 11668, 11820, 12306, 12389, 12495, 12833, 12834, 12842, 12843, 12955, 14660, 15205, 15567, 16475, 16480, 16508, 16511, 16531, 17127, 17130, 17313, 18439, 18481, 18613, 19419, 20304, 20614, 20660, 211401, 21956, 225030, 225288, 227753, 228357, 231861, 234857, 239217, 260409, 26434, 268345, 319934, 320405, 320415, 50791, 54004, 54635, 56489, 5744…
GO:0022603	regulation of anatomical structure morphogenesis	GOBP	125	0.0390681	1.2748	0.213814	0.985686	up	108151, 114142, 11601, 11609, 11745, 12043, 12156, 12162, 12266, 12368, 12614, 12705, 12810, 12828, 12832, 12876, 12977, 13179, 13642, 13805, 13822, 13835, 14066, 14368, 14632, 14726, 14734, 15205, 15213, 15364, 16173, 16416, 16542, 16952, 17869, 17877, 18053, 18481, 18483, 18595, 18606, 18760, 18792, 18845, 18846, 19017, 192176, 19699, 20289, 20296, 20304, 20315, 20317, 20357, 20358, 20360, 2037…
GO:0048568	embryonic organ development	GOBP	54	0.0562301	1.41828	0.219069	0.985686	up	107587, 109205, 11668, 11819, 12162, 12614, 12705, 12814, 13805, 14368, 14632, 15205, 15213, 15530, 15531, 16542, 16691, 17127, 17311, 17387, 17389, 17869, 17877, 18124, 18591, 18595, 18596, 18799, 19206, 19378, 20191, 20672, 20733, 20776, 20997, 21412, 21416, 21417, 21676, 21677, 217325, 22095, 22295, 22762, 27206, 56334
GO:0007417	central nervous system development	GOBP	94	0.0433717	1.30936	0.223318	0.985686	up	108655, 114142, 11609, 11804, 11819, 11820, 11864, 11977, 12032, 12043, 12156, 12386, 12552, 12614, 12705, 12950, 13175, 13497, 13609, 13654, 13797, 13805, 13866, 13869, 140483, 14368, 14632, 14766, 15205, 15364, 15530, 15531, 15567, 16777, 17096, 17242, 17984, 18053, 18124, 18187, 18227, 18606, 18845, 18846, 19063, 19206, 19218, 19378, 19699, 20315, 20377, 20677, 20678, 208431, 21416, 21417, 214…
GO:0071822	protein complex subunit organization	GOBP	98	0.0424792	1.30212	0.224422	0.985686	up	100900, 105722, 106931, 109323, 11438, 11600, 11668, 11820, 11977, 12306, 12389, 12495, 12814, 12832, 12833, 12834, 12842, 12843, 12955, 14660, 15205, 15567, 16475, 16480, 16508, 16511, 16531, 17022, 17127, 17130, 17313, 17318, 17385, 18439, 18481, 18613, 19419, 20289, 20304, 20614, 20660, 211401, 213556, 216725, 21956, 225030, 225288, 227753, 228357, 234857, 238276, 239217, 260409, 26434, 268345…
GO:0023051	regulation of signaling	GOBP	292	0.0271258	1.18362	0.228226	0.985686	up	100201, 104943, 105171, 106042, 107449, 110351, 110542, 110789, 11303, 11438, 11600, 11609, 11614, 11804, 11820, 12006, 12038, 12043, 121021, 12153, 12156, 12162, 12266, 12306, 12388, 12389, 12614, 12775, 12778, 12842, 12890, 12977, 13052, 13123, 13179, 13197, 13447, 13653, 13688, 13709, 13805, 13866, 13869, 13998, 140492, 14066, 14118, 14119, 14172, 14368, 14456, 14586, 14600, 14632, 14734, 1473…
GO:0045087	innate immune response	GOBP	54	-0.0602009	0.687891	0.229196	0.985686	down	NA
GO:0003006	developmental process involved in reproduction	GOBP	64	0.0509152	1.3722	0.229357	0.985686	up	110542, 11600, 11614, 11705, 11819, 12043, 12162, 12705, 12977, 13123, 13134, 14766, 15205, 15213, 15364, 16542, 16691, 16876, 170676, 17289, 17311, 17390, 18591, 18595, 18799, 20315, 20317, 20377, 20415, 20733, 21412, 21416, 217325, 22092, 22417, 22431, 22762, 231832, 240725, 242523, 26362, 27206, 30953, 53422, 53604, 54004, 56334, 56711, 71371, 72135, 75605, 93757, 99929
GO:0001655	urogenital system development	GOBP	66	0.0499272	1.3638	0.232042	0.985686	up	107587, 11600, 11601, 11609, 11705, 12043, 12156, 12162, 12388, 12705, 12828, 13123, 13642, 13653, 13797, 14118, 14734, 15205, 15213, 16403, 16416, 17127, 17130, 17390, 17869, 18073, 18591, 18595, 18596, 19206, 19378, 20317, 20377, 20677, 20846, 211401, 21412, 22417, 22420, 22431, 228357, 231470, 240725, 243931, 271127, 30953, 329628, 56711, 66277, 69847, 71228, 71371, 72135, 97064, 99929
GO:0007399	nervous system development	GOBP	242	0.0286683	1.19502	0.233605	0.985686	up	106042, 107449, 108151, 108655, 110351, 110789, 114142, 11609, 11658, 11787, 11804, 11819, 11820, 118446, 11864, 11977, 12032, 12038, 12043, 121021, 12156, 12162, 12386, 12389, 12552, 12614, 12705, 12741, 12876, 12890, 12950, 12977, 13175, 13497, 13609, 13641, 13642, 13643, 13654, 13797, 13805, 13864, 13866, 13869, 14011, 140483, 14172, 14368, 14456, 14586, 14632, 14766, 15205, 15213, 15364, 1553…
GO:0009966	regulation of signal transduction	GOBP	259	0.0275427	1.18669	0.240839	0.985686	up	100201, 104943, 105171, 106042, 107449, 110351, 110542, 110789, 11303, 11438, 11600, 11609, 11614, 11804, 11820, 12006, 12043, 121021, 12153, 12156, 12162, 12266, 12306, 12388, 12389, 12775, 12778, 12842, 12977, 13123, 13179, 13197, 13653, 13709, 13805, 13866, 13869, 13998, 14066, 14118, 14119, 14172, 14368, 14456, 14586, 14600, 14632, 14734, 14739, 14763, 14766, 14772, 14873, 15205, 15213, 15364…
GO:0022607	cellular component assembly	GOBP	175	0.0317357	1.21802	0.2454	0.985686	up	100900, 104943, 105722, 106931, 107589, 108655, 109323, 110351, 11303, 11438, 11465, 11600, 11668, 11820, 11977, 12043, 12162, 12306, 12389, 12495, 12741, 12752, 12775, 12833, 12834, 12842, 12843, 12955, 13609, 13730, 13835, 14660, 14739, 15205, 15567, 16403, 16416, 16475, 16480, 16508, 16511, 16531, 16542, 16691, 16979, 17127, 17130, 17313, 17387, 17880, 18439, 18481, 18483, 18591, 18595, 18596,…
GO:0019219	regulation of nucleobase-containing compound metabolic process	GOBP	279	0.0262963	1.17753	0.250357	0.985686	up	105239, 105859, 106042, 106931, 107029, 107587, 108655, 110784, 110794, 11303, 11307, 114142, 11609, 11614, 11705, 11745, 11787, 11819, 11820, 11864, 11906, 11977, 12006, 12153, 12156, 12162, 12388, 12389, 12395, 12495, 12705, 12842, 13134, 13179, 13591, 13609, 13653, 13654, 13709, 13797, 13805, 13864, 13866, 13869, 14011, 14055, 14118, 14239, 14247, 14368, 14456, 14632, 14708, 14734, 15205, 1521…
GO:0046483	heterocycle metabolic process	GOBP	323	0.0246602	1.16562	0.257701	0.985686	up	101437, 102614, 103172, 104776, 105239, 105859, 106042, 106931, 107029, 107569, 107587, 108147, 108655, 110784, 110794, 11303, 11307, 114142, 11438, 11609, 11614, 11705, 11717, 11745, 11787, 11819, 11820, 11864, 11906, 11931, 11977, 12006, 12153, 12156, 12162, 12388, 12389, 12395, 12495, 12705, 12842, 13134, 13179, 13591, 13609, 13653, 13654, 13709, 13797, 13805, 13864, 13866, 13869, 14011, 14048…
GO:1901699	cellular response to nitrogen compound	GOBP	52	0.0523479	1.38448	0.262132	0.985686	up	11438, 11820, 11977, 12389, 12832, 12833, 12842, 12843, 13653, 13688, 14600, 15551, 15567, 15957, 16011, 16173, 16438, 16480, 16535, 16591, 17390, 18053, 18124, 18227, 18439, 18595, 18604, 18708, 18710, 19246, 20191, 20377, 20846, 210789, 21417, 231207, 238505, 268345, 329877, 384783, 54635, 75747, 98402, 98496
GO:0022402	cell cycle process	GOBP	50	0.0532952	1.39265	0.262203	0.985686	up	11787, 11820, 12006, 12035, 12043, 12162, 13134, 13197, 14726, 15364, 16952, 17127, 17349, 17869, 18018, 18591, 18596, 18647, 192176, 20377, 20620, 20670, 20677, 21416, 216848, 217325, 21802, 21987, 22417, 234857, 235041, 320595, 448987, 50523, 50791, 57752, 58805, 59014, 59036, 94244, 98496
GO:0051223	regulation of protein transport	GOBP	62	0.0477403	1.34539	0.267703	0.985686	up	11600, 11609, 12006, 12775, 13038, 13447, 13866, 13869, 140483, 14456, 15205, 16172, 16173, 16480, 16535, 16952, 17096, 17127, 18126, 18439, 18708, 192176, 19218, 19246, 19250, 19419, 20296, 20304, 20377, 20660, 20677, 21416, 217325, 22259, 238276, 244202, 26921, 269855, 27359, 360013, 380714, 384783, 434215, 50706, 59036, 66809, 68010, 68151, 94185, 97064
GO:0048667	cell morphogenesis involved in neuron differentiation	GOBP	66	0.0463095	1.33348	0.268638	0.985686	up	107449, 108151, 108655, 11658, 11787, 11820, 11977, 12043, 12162, 12386, 12552, 13175, 13641, 13642, 13643, 13654, 13866, 15205, 16773, 17181, 17984, 18053, 18124, 18187, 18227, 18295, 18481, 18845, 18846, 19699, 20315, 20357, 20358, 20360, 214968, 22295, 226251, 228357, 237860, 238276, 242735, 243743, 244058, 338362, 407800, 59036, 665113, 71436, 71653, 75409, 76108, 76965, 77480, 80883, 93691
GO:0050793	regulation of developmental process	GOBP	277	0.0253685	1.17076	0.268829	0.985686	up	100038882, 100201, 105722, 106042, 107587, 108151, 108655, 110351, 110789, 11307, 114142, 11601, 11609, 11614, 11705, 11745, 11820, 12006, 12043, 121021, 12153, 12156, 12162, 12266, 12368, 12389, 12395, 12479, 12614, 12705, 12741, 12775, 12810, 12828, 12832, 12842, 12876, 12977, 13052, 13179, 13609, 13642, 13653, 13805, 13822, 13835, 13866, 13869, 14066, 140780, 14119, 14172, 14239, 14368, 14431,…
GO:0040011	locomotion	GOBP	215	0.0278267	1.18879	0.269345	0.985686	up	104099, 104943, 105171, 105722, 107449, 107589, 108151, 108655, 114886, 11600, 11601, 11658, 11745, 117600, 11787, 11819, 11820, 11977, 11980, 12043, 121021, 12156, 12162, 12386, 12614, 12752, 12775, 12778, 12822, 12842, 12977, 13052, 13123, 13134, 13175, 13179, 13609, 13641, 13642, 13643, 13653, 13654, 13797, 13805, 13835, 13866, 13869, 14066, 14172, 14456, 14726, 14763, 14766, 15205, 16011, 161…
GO:0006950	response to stress	GOBP	261	-0.0265633	0.847826	0.269507	0.985686	down	NA
GO:0006725	cellular aromatic compound metabolic process	GOBP	333	0.0237449	1.15901	0.271267	0.985686	up	101437, 102614, 103172, 104776, 105239, 105859, 106042, 106931, 107029, 107569, 107587, 108147, 108655, 109731, 110784, 110794, 11303, 11307, 114142, 11438, 11609, 11614, 11705, 11717, 11745, 11787, 11819, 11820, 11864, 11906, 11931, 11977, 12006, 12043, 12153, 12156, 12162, 12388, 12389, 12395, 12495, 12705, 12842, 13134, 13179, 13591, 13609, 13653, 13654, 13709, 13797, 13805, 13864, 13866, 1386…
GO:0010646	regulation of cell communication	GOBP	289	0.0247027	1.16593	0.274597	0.985686	up	100201, 104943, 105171, 106042, 107449, 110351, 110542, 110789, 11303, 11438, 11600, 11609, 11614, 11804, 11820, 12006, 12038, 12043, 121021, 12153, 12156, 12162, 12266, 12306, 12388, 12389, 12614, 12775, 12778, 12842, 12890, 12977, 13052, 13123, 13179, 13197, 13447, 13653, 13688, 13709, 13805, 13866, 13869, 13998, 140492, 14066, 14118, 14119, 14172, 14368, 14456, 14586, 14600, 14632, 14734, 1473…
GO:0048585	negative regulation of response to stimulus	GOBP	155	0.0312831	1.2146	0.276584	0.985686	up	100201, 106042, 107449, 108151, 110542, 11600, 11601, 11609, 11614, 12006, 12043, 12156, 12162, 12306, 12386, 12388, 12389, 12778, 13123, 13179, 13653, 13709, 14118, 14119, 14368, 14456, 14632, 14734, 14739, 14763, 14772, 14873, 15213, 15364, 15551, 16011, 16165, 16403, 16438, 16475, 16952, 170676, 17096, 17127, 17130, 17387, 17537, 17965, 18053, 18124, 18227, 18439, 18483, 18591, 18595, 18784, 1…
GO:0030036	actin cytoskeleton organization	GOBP	81	0.0411851	1.29169	0.280666	0.985686	up	108655, 11465, 12043, 12614, 12752, 12775, 13052, 13609, 13822, 13835, 14739, 16416, 16456, 16691, 16952, 170484, 17127, 18481, 18591, 18595, 18596, 18613, 18708, 192176, 19246, 20377, 207212, 208177, 208431, 20971, 211401, 213556, 217325, 21956, 22417, 225288, 227753, 22793, 234857, 235041, 235431, 237860, 259300, 260409, 27428, 30785, 320365, 320472, 360013, 54004, 54357, 56226, 58804, 665113, …
GO:0006139	nucleobase-containing compound metabolic process	GOBP	318	0.0236009	1.15797	0.281286	0.985686	up	101437, 102614, 103172, 104776, 105239, 105859, 106042, 106931, 107029, 107569, 107587, 108147, 108655, 110784, 110794, 11303, 11307, 114142, 11438, 11609, 11614, 11705, 11717, 11745, 11787, 11819, 11820, 11864, 11906, 11931, 11977, 12006, 12153, 12156, 12162, 12388, 12389, 12395, 12495, 12705, 12842, 13134, 13179, 13591, 13609, 13653, 13654, 13709, 13797, 13805, 13864, 13866, 13869, 14011, 14055…
GO:0001822	kidney development	GOBP	55	0.0490622	1.35649	0.281381	0.985686	up	107587, 11600, 11601, 11609, 12043, 12156, 12162, 12388, 12705, 12828, 13642, 13653, 14118, 14734, 15205, 15213, 16416, 17127, 17130, 17869, 18073, 18591, 18595, 18596, 19206, 20377, 20677, 211401, 21412, 22417, 22420, 22431, 228357, 231470, 240725, 243931, 271127, 30953, 329628, 66277, 69847, 71228, 71371, 72135, 97064, 99929
GO:0051093	negative regulation of developmental process	GOBP	114	0.0351843	1.2444	0.283436	0.985686	up	100201, 106042, 108151, 108655, 110351, 110789, 11307, 11601, 11614, 11705, 11820, 12006, 12043, 121021, 12156, 12162, 12389, 12395, 12705, 12828, 12832, 12876, 13052, 13179, 13866, 13869, 14456, 14766, 15205, 15213, 15364, 15567, 16011, 16169, 16173, 16416, 16526, 16952, 17096, 17127, 17385, 17869, 18018, 18053, 18591, 18708, 18846, 19013, 19017, 19206, 192176, 19218, 19270, 20296, 20317, 20357,…
GO:0007507	heart development	GOBP	68	0.0442167	1.31625	0.284734	0.985686	up	106042, 108655, 11600, 11609, 12006, 12156, 12814, 12876, 13052, 13511, 13609, 13642, 13805, 13866, 13869, 14118, 14726, 14734, 15205, 15213, 15530, 15531, 16526, 16542, 17127, 17130, 17390, 17880, 18018, 18187, 18591, 18595, 18596, 19206, 192176, 19378, 20148, 20191, 20289, 20672, 20677, 20997, 21676, 21677, 21924, 21956, 22431, 225288, 22762, 23828, 23966, 329628, 54485, 56334, 64082, 67451, 67…
GO:0044248	cellular catabolic process	GOBP	74	-0.0452622	0.754812	0.286621	0.985686	down	NA
GO:0051240	positive regulation of multicellular organismal process	GOBP	181	0.0281348	1.19106	0.297225	0.985686	up	100038882, 100201, 105722, 107587, 108655, 114142, 11600, 11601, 11609, 11745, 12006, 12043, 12153, 12156, 12162, 12266, 12368, 12389, 12479, 12480, 12775, 12842, 12977, 13642, 13653, 13805, 13835, 13869, 14066, 14119, 14172, 14239, 14456, 14600, 14632, 14726, 15205, 15213, 15364, 16168, 16169, 16172, 16173, 16416, 16531, 16535, 16542, 16591, 16952, 16979, 17022, 17096, 17127, 17130, 17311, 17387…
GO:0030097	hemopoiesis	GOBP	78	-0.0428218	0.766347	0.300332	0.985686	down	NA
GO:1901137	carbohydrate derivative biosynthetic process	GOBP	52	0.0484348	1.35121	0.300603	0.985686	up	103172, 108147, 11303, 11600, 11717, 11977, 12043, 12495, 12775, 14708, 15551, 16168, 17155, 17869, 18126, 18160, 18483, 18591, 18596, 19017, 19218, 20449, 21416, 21664, 21858, 22095, 232313, 234356, 238276, 242585, 244958, 246728, 50786, 54613, 56219, 67252, 75735, 76898, 83397, 98496, 99929
GO:0003013	circulatory system process	GOBP	66	0.0433873	1.30949	0.300849	0.985686	up	11475, 11600, 11609, 11819, 11931, 12389, 12843, 13052, 13511, 14247, 14456, 15551, 15567, 16173, 16456, 16480, 16511, 16531, 16535, 16542, 16591, 17130, 17390, 17540, 18126, 18160, 18441, 18591, 18708, 19013, 19218, 20191, 20846, 21338, 216033, 21924, 21956, 23828, 271127, 50706, 56089, 57440, 64082, 67451, 69219, 71544, 77446, 93757
GO:0022008	neurogenesis	GOBP	177	0.0278579	1.18902	0.306521	0.985686	up	107449, 108151, 108655, 110351, 110789, 11658, 11787, 11819, 11820, 11977, 12038, 12043, 121021, 12156, 12162, 12386, 12389, 12552, 12614, 12977, 13175, 13641, 13642, 13643, 13654, 13797, 13864, 13866, 13869, 14011, 14456, 14766, 15205, 15213, 15364, 15567, 16169, 16531, 16542, 16773, 16777, 170788, 17096, 17181, 17390, 17869, 17937, 17965, 17984, 18053, 18124, 18187, 18227, 18295, 18441, 18481, …
GO:0098660	inorganic ion transmembrane transport	GOBP	59	0.044887	1.32175	0.309501	0.985686	up	105722, 11931, 11932, 11977, 12295, 12389, 12724, 14456, 14873, 15551, 16416, 16438, 16508, 16510, 16511, 16525, 16526, 16527, 16531, 16535, 17096, 18439, 18760, 19218, 20191, 20866, 22066, 224674, 225030, 226922, 227632, 268345, 269356, 53945, 56461, 56857, 57440, 58226, 66395, 66972, 70729, 75607, 81904, 94249
GO:0070887	cellular response to chemical stimulus	GOBP	245	0.0243532	1.1634	0.310215	0.985686	up	104099, 105722, 107589, 108075, 109685, 110351, 110542, 110784, 110789, 11303, 11438, 11600, 11609, 11614, 11819, 11820, 11977, 12006, 12043, 12153, 12156, 12162, 12306, 12389, 12705, 12741, 12775, 12778, 12832, 12833, 12842, 12843, 12977, 13052, 13123, 13179, 13609, 13653, 13654, 13688, 13805, 13864, 13866, 14066, 14118, 14119, 14172, 14456, 14469, 14600, 14734, 14763, 14862, 14863, 14871, 14873…
GO:0043410	positive regulation of MAPK cascade	GOBP	55	-0.049812	0.733768	0.310778	0.985686	down	NA
GO:1901701	cellular response to oxygen-containing compound	GOBP	88	0.0368777	1.25757	0.316822	0.985686	up	11303, 11438, 11609, 11820, 11977, 12389, 12832, 12833, 12842, 12843, 13653, 13688, 14456, 14469, 14600, 14763, 15567, 16011, 16173, 16438, 16480, 16535, 16591, 16601, 16952, 17096, 17390, 18053, 18124, 18126, 18227, 18591, 18595, 18604, 18708, 18710, 19206, 19218, 19246, 19272, 19378, 19885, 20191, 20296, 20304, 20306, 20377, 20677, 20846, 210789, 21416, 21417, 21676, 21677, 22259, 231207, 23504…
GO:0032990	cell part morphogenesis	GOBP	87	0.0370416	1.25885	0.317166	0.985686	up	107449, 108151, 108655, 11658, 11787, 11820, 11977, 12043, 12162, 12386, 12552, 13175, 13641, 13642, 13643, 13654, 13866, 16416, 16542, 16773, 17181, 17965, 17984, 18053, 18124, 18187, 18227, 18295, 18481, 18606, 18845, 18846, 192176, 19329, 19699, 20315, 20357, 20358, 20360, 213575, 214968, 22092, 226251, 227753, 228357, 237860, 238276, 242735, 243743, 244058, 26757, 271127, 338362, 380654, 4078…
GO:0055085	transmembrane transport	GOBP	90	0.0363653	1.25357	0.318758	0.985686	up	105722, 107375, 11438, 11666, 11931, 11932, 11977, 12043, 12295, 12389, 12724, 14456, 14873, 15551, 16416, 16438, 16508, 16510, 16511, 16525, 16526, 16527, 16531, 16535, 17096, 17869, 18439, 18760, 19017, 19218, 194744, 19699, 20191, 20502, 20540, 20866, 213006, 214084, 215113, 217262, 22066, 224022, 224674, 225030, 226922, 227632, 229699, 268345, 269356, 27404, 384783, 53945, 54670, 56461, 56857…
GO:0048468	cell development	GOBP	230	0.0242662	1.16277	0.323539	0.985686	up	107449, 108151, 108655, 110351, 110789, 11443, 11465, 11609, 11658, 11705, 11787, 11820, 11977, 12006, 12043, 121021, 12153, 12156, 12162, 12306, 12368, 12386, 12389, 12552, 12741, 12814, 12822, 12977, 13052, 13175, 13641, 13642, 13643, 13654, 13805, 13835, 13864, 13866, 13869, 14172, 14247, 14739, 14766, 15205, 15213, 15364, 15567, 16168, 16169, 16416, 16456, 16531, 16542, 16691, 16773, 16777, 1…
GO:0007517	muscle organ development	GOBP	51	0.046025	1.33113	0.330464	0.985686	up	107589, 108655, 114142, 11600, 11819, 11906, 12043, 12156, 12389, 12814, 12955, 13052, 13609, 13642, 13653, 13654, 13805, 13869, 15213, 16526, 16656, 17127, 17869, 17877, 20191, 20289, 20670, 211401, 21412, 21416, 217082, 21924, 21956, 22431, 225115, 22762, 228019, 23828, 244923, 54485, 67451, 71371, 71960, 72330, 77446
GO:0033554	cellular response to stress	GOBP	108	-0.0342862	0.808095	0.331081	0.985686	down	NA
GO:0044255	cellular lipid metabolic process	GOBP	79	-0.0396835	0.78144	0.332919	0.985686	down	NA
GO:0070486	leukocyte aggregation	GOBP	51	-0.0491741	0.736683	0.334316	0.985686	down	NA
GO:0071310	cellular response to organic substance	GOBP	195	0.0250189	1.16822	0.340037	0.985686	up	108075, 109685, 110351, 110542, 110784, 11303, 11600, 11609, 11614, 11819, 11820, 11977, 12006, 12043, 12153, 12156, 12162, 12389, 12705, 12741, 12775, 12778, 12832, 12833, 12842, 12843, 12977, 13123, 13179, 13653, 13654, 13688, 13805, 13864, 13866, 14066, 14118, 14119, 14172, 14456, 14469, 14600, 14734, 15205, 15364, 15446, 15531, 15551, 15567, 15891, 15957, 16011, 16164, 16172, 16173, 16416, 16…
GO:0044085	cellular component biogenesis	GOBP	179	0.0258316	1.17414	0.341285	0.985686	up	100900, 104943, 105722, 106931, 107589, 108655, 109323, 110351, 11303, 11438, 11465, 11600, 11668, 11820, 11977, 12043, 12162, 12306, 12389, 12495, 12741, 12752, 12775, 12833, 12834, 12842, 12843, 12955, 13609, 13730, 13835, 14660, 14739, 15205, 15567, 16403, 16416, 16475, 16480, 16508, 16511, 16531, 16542, 16691, 16826, 16979, 17127, 17130, 17313, 17387, 17880, 18439, 18481, 18483, 18591, 18595,…
GO:0003008	system process	GOBP	177	0.0257977	1.17389	0.344167	0.985686	up	107589, 109205, 110784, 110789, 110935, 114142, 11438, 11443, 11475, 11600, 11609, 11804, 11819, 11820, 118446, 11931, 11980, 12038, 12043, 12386, 12389, 12752, 12810, 12814, 12842, 12843, 12960, 13052, 13123, 13511, 13653, 13688, 13864, 14239, 14247, 14456, 14660, 15551, 15567, 16011, 16173, 16456, 16480, 16508, 16510, 16511, 16531, 16535, 16542, 16591, 16777, 16790, 17022, 170484, 17130, 17242,…
GO:0034097	response to cytokine	GOBP	58	-0.044878	0.756616	0.346695	0.985686	down	NA
GO:0044802	single-organism membrane organization	GOBP	85	0.0352545	1.24495	0.346746	0.985686	up	103724, 105722, 11303, 11443, 11931, 11980, 12043, 12044, 12045, 12047, 12295, 12306, 12389, 12752, 12876, 13447, 13866, 14456, 16456, 16480, 16952, 170788, 17869, 18439, 18441, 18483, 18708, 19063, 19206, 192176, 192198, 19400, 19699, 20296, 20614, 209478, 210789, 211401, 21846, 22022, 22417, 225362, 225908, 227753, 228357, 259300, 26903, 27359, 319565, 329324, 329628, 329877, 380714, 50791, 546…
GO:0009792	embryo development ending in birth or egg hatching	GOBP	70	0.038391	1.26945	0.34815	0.985686	up	106042, 107587, 108655, 11600, 11819, 11864, 11931, 12006, 12156, 12162, 12614, 12705, 12814, 12842, 14368, 15205, 15213, 15530, 15531, 16691, 17127, 17387, 17389, 17877, 18591, 18595, 18596, 18799, 18845, 19206, 19378, 20289, 20377, 20672, 20677, 20678, 20728, 20733, 20971, 20997, 211401, 21416, 21417, 21677, 217325, 21846, 22762, 240725, 242585, 243931, 244058, 27206, 27428, 50523, 56334, 59036…
GO:0043009	chordate embryonic development	GOBP	70	0.038391	1.26945	0.34815	0.985686	up	106042, 107587, 108655, 11600, 11819, 11864, 11931, 12006, 12156, 12162, 12614, 12705, 12814, 12842, 14368, 15205, 15213, 15530, 15531, 16691, 17127, 17387, 17389, 17877, 18591, 18595, 18596, 18799, 18845, 19206, 19378, 20289, 20377, 20672, 20677, 20678, 20728, 20733, 20971, 20997, 211401, 21416, 21417, 21677, 217325, 21846, 22762, 240725, 242585, 243931, 244058, 27206, 27428, 50523, 56334, 59036…
GO:0008015	blood circulation	GOBP	64	0.0397885	1.28052	0.350733	0.985686	up	11475, 11600, 11609, 11819, 11931, 12389, 12843, 13052, 13511, 14247, 14456, 15551, 15567, 16173, 16456, 16480, 16511, 16531, 16535, 16542, 16591, 17130, 17390, 17540, 18126, 18160, 18441, 18591, 18708, 19013, 19218, 20191, 20846, 21338, 216033, 21924, 21956, 23828, 271127, 50706, 57440, 64082, 67451, 69219, 71544, 93757
GO:0034762	regulation of transmembrane transport	GOBP	51	0.043988	1.31438	0.352918	0.985686	up	105722, 11438, 11931, 11932, 11977, 12043, 12295, 12389, 12724, 14873, 16416, 16508, 16510, 16511, 16531, 16535, 17096, 18439, 18760, 19017, 19218, 19699, 20191, 20866, 225030, 226922, 268345, 384783, 56461, 57440, 58226, 66395, 69635, 69847, 70729, 74513, 75607, 81904
GO:0071705	nitrogen compound transport	GOBP	54	0.0425883	1.303	0.355823	0.985686	up	100039795, 109731, 11303, 11438, 11609, 12495, 12752, 13447, 15364, 15551, 15567, 16535, 16952, 17096, 17869, 18126, 18439, 18441, 18799, 19218, 20304, 20315, 20377, 20502, 20513, 20540, 20677, 214084, 21416, 215113, 218442, 22066, 22117, 224022, 242585, 26921, 27359, 319765, 384783, 65106, 65221, 66972, 76257
GO:0048583	regulation of response to stimulus	GOBP	335	0.0198305	1.13115	0.357853	0.985686	up	100201, 103213, 104943, 105171, 105722, 106042, 107449, 107589, 108151, 110351, 110542, 110789, 11303, 11438, 11600, 11601, 11609, 11614, 11804, 11820, 11931, 11977, 12006, 12043, 12047, 121021, 12153, 12156, 12162, 12266, 12306, 12386, 12388, 12389, 12479, 12480, 12628, 12775, 12778, 12810, 12842, 12977, 13123, 13179, 13197, 13609, 13642, 13653, 13709, 13805, 13866, 13869, 13998, 14066, 14118, 1…
GO:0042692	muscle cell differentiation	GOBP	54	-0.044989	0.756095	0.362065	0.985686	down	NA
GO:0006954	inflammatory response	GOBP	60	-0.0420209	0.77017	0.369268	0.985686	down	NA
GO:0002521	leukocyte differentiation	GOBP	55	-0.043717	0.762095	0.371027	0.985686	down	NA
GO:0043408	regulation of MAPK cascade	GOBP	71	-0.0384846	0.787283	0.371444	0.985686	down	NA
GO:0002682	regulation of immune system process	GOBP	116	-0.0303349	0.828185	0.372765	0.985686	down	NA
GO:0048731	system development	GOBP	492	0.0173121	1.11359	0.376294	0.985686	up	100038882, 100039795, 100201, 105171, 105722, 106042, 107449, 107587, 107589, 108151, 108655, 109205, 110351, 110789, 110794, 114142, 11600, 11601, 11609, 11614, 11658, 11668, 11705, 11745, 11787, 11804, 11819, 11820, 118446, 11864, 11906, 11977, 12006, 12032, 12038, 12043, 12047, 121021, 12153, 12156, 12162, 12266, 12306, 12368, 12386, 12388, 12389, 12479, 12552, 12614, 12705, 12724, 12741, 1277…
GO:0007166	cell surface receptor signaling pathway	GOBP	277	0.0202023	1.13377	0.379453	0.985686	up	100201, 104099, 105722, 106042, 107449, 108075, 108151, 110542, 110789, 11438, 11600, 11601, 11609, 11804, 11820, 12006, 12043, 12044, 12045, 12047, 121021, 12153, 12156, 12162, 12388, 12389, 12614, 12705, 12741, 12752, 12775, 12778, 12828, 12830, 12842, 12843, 12876, 12977, 13179, 13641, 13642, 13643, 13653, 13688, 13709, 13805, 13835, 13848, 13866, 13869, 14066, 14118, 14119, 14172, 14368, 1445…
GO:0010243	response to organonitrogen compound	GOBP	66	0.0368839	1.25762	0.381	0.985686	up	11438, 11443, 11820, 11977, 12038, 12043, 12389, 12705, 12832, 12833, 12842, 12843, 13653, 13654, 13688, 14600, 15551, 15567, 16011, 16173, 16438, 16480, 16535, 16591, 17390, 17869, 18053, 18124, 18227, 18439, 18595, 18604, 18708, 18710, 18799, 19013, 19246, 20191, 20377, 20846, 210789, 21338, 214084, 21417, 231207, 319387, 329877, 384783, 54635, 67092, 75747, 98402, 98496
GO:0006935	chemotaxis	GOBP	79	-0.0352318	0.80336	0.388165	0.985686	down	NA
GO:0042330	taxis	GOBP	79	-0.0352318	0.80336	0.388165	0.985686	down	NA
GO:0060322	head development	GOBP	77	0.0336692	1.23274	0.391087	0.985686	up	107587, 114142, 11609, 11804, 11819, 11820, 11864, 11977, 12032, 12043, 12156, 12386, 12705, 12842, 13175, 13609, 13654, 13797, 13869, 140483, 14368, 14632, 14766, 15205, 15364, 15530, 15531, 15567, 16777, 17242, 17390, 18124, 18187, 18227, 18595, 18845, 18846, 19063, 19206, 19218, 19378, 19699, 20289, 20315, 20377, 208431, 21416, 214968, 22417, 243743, 26362, 30953, 329628, 384783, 545428, 57752…
GO:1901698	response to nitrogen compound	GOBP	74	0.0341361	1.23632	0.393179	0.985686	up	11438, 11443, 11820, 11977, 12038, 12043, 12389, 12705, 12775, 12832, 12833, 12842, 12843, 13653, 13654, 13688, 14600, 14863, 15551, 15567, 15957, 16011, 16173, 16438, 16480, 16535, 16591, 17390, 17869, 18053, 18124, 18227, 18439, 18595, 18604, 18708, 18710, 18799, 19013, 19246, 20191, 20377, 20846, 210789, 21338, 214084, 21417, 231207, 238505, 268345, 319387, 329877, 384783, 54635, 67092, 75747,…
GO:0010558	negative regulation of macromolecule biosynthetic process	GOBP	115	-0.0290231	0.834964	0.395155	0.985686	down	NA
GO:0000165	MAPK cascade	GOBP	81	-0.0342366	0.808345	0.395767	0.985686	down	NA
GO:0023014	signal transduction by protein phosphorylation	GOBP	81	-0.0342366	0.808345	0.395767	0.985686	down	NA
GO:0046907	intracellular transport	GOBP	80	0.032751	1.22573	0.396053	0.985686	up	103724, 106042, 11303, 11307, 11600, 11609, 11820, 12006, 12295, 12306, 12705, 12752, 12890, 12955, 13038, 13426, 13654, 13866, 13869, 140483, 14456, 15205, 16165, 16173, 16480, 17096, 17127, 18053, 18124, 18483, 18708, 19206, 192176, 19246, 19250, 19419, 20296, 20660, 20677, 209478, 209773, 210789, 21416, 21924, 21956, 225362, 234857, 238276, 27359, 319565, 380714, 56089, 56334, 56461, 57440, 59…
GO:0030198	extracellular matrix organization	GOBP	54	0.0390955	1.27502	0.397679	0.985686	up	100952, 11787, 11804, 11820, 11977, 12306, 12814, 12822, 12828, 12832, 12842, 12843, 13805, 15530, 15891, 16416, 16997, 17022, 17127, 17385, 17877, 17880, 18073, 18595, 20289, 20733, 208177, 216725, 21810, 22431, 227753, 234356, 23871, 240725, 320078, 373864, 407800, 50706, 56429, 64075, 67896, 69538, 76293, 81877, 94214
GO:0043062	extracellular structure organization	GOBP	54	0.0390955	1.27502	0.397679	0.985686	up	100952, 11787, 11804, 11820, 11977, 12306, 12814, 12822, 12828, 12832, 12842, 12843, 13805, 15530, 15891, 16416, 16997, 17022, 17127, 17385, 17877, 17880, 18073, 18595, 20289, 20733, 208177, 216725, 21810, 22431, 227753, 234356, 23871, 240725, 320078, 373864, 407800, 50706, 56429, 64075, 67896, 69538, 76293, 81877, 94214
GO:0007159	leukocyte cell-cell adhesion	GOBP	56	-0.0405468	0.777258	0.401308	0.985686	down	NA
GO:0032989	cellular component morphogenesis	GOBP	140	0.0251631	1.16927	0.403689	0.985686	up	107449, 108151, 108655, 11465, 11658, 11787, 11820, 11977, 12043, 12162, 12386, 12552, 12810, 12822, 13175, 13641, 13642, 13643, 13654, 13822, 13835, 13866, 14726, 15205, 16416, 16542, 16691, 16773, 16777, 16952, 17181, 17289, 17965, 17984, 18053, 18124, 18187, 18227, 18295, 18439, 18481, 18483, 18595, 18596, 18606, 18613, 18845, 18846, 192176, 19329, 19699, 20296, 20315, 20357, 20358, 20360, 203…
GO:0060537	muscle tissue development	GOBP	66	0.0351544	1.24417	0.404239	0.985686	up	107589, 108655, 114142, 11600, 11609, 11819, 12043, 12156, 12389, 12814, 13052, 13511, 13609, 13642, 13653, 13654, 13805, 13869, 15213, 15530, 16011, 16526, 16656, 17127, 17869, 17877, 17880, 18595, 18596, 19017, 19378, 20191, 20289, 20670, 20997, 21412, 21416, 217082, 21924, 21956, 22431, 225115, 225288, 22762, 228019, 23828, 23966, 243931, 244923, 30953, 54485, 64082, 67451, 68810, 71960, 72330…
GO:0006355	regulation of transcription, DNA-templated	GOBP	242	0.0201385	1.13332	0.404393	0.985686	up	105239, 105859, 106042, 106931, 107587, 108655, 110784, 110794, 11307, 114142, 11609, 11614, 11705, 11745, 11787, 11819, 11820, 11864, 11906, 12006, 12153, 12156, 12162, 12388, 12389, 12395, 12705, 12842, 13134, 13179, 13591, 13609, 13653, 13654, 13709, 13797, 13805, 13864, 13866, 13869, 14011, 14055, 14118, 14239, 14247, 14368, 14456, 14632, 14734, 15205, 15213, 15220, 15364, 15437, 16170, 16403…
GO:0048812	neuron projection morphogenesis	GOBP	70	0.0340426	1.23561	0.406716	0.985686	up	107449, 108151, 108655, 11658, 11787, 11820, 11977, 12043, 12162, 12386, 12552, 13175, 13641, 13642, 13643, 13654, 13866, 16542, 16773, 17181, 17965, 17984, 18053, 18124, 18187, 18227, 18295, 18481, 18845, 18846, 19699, 20315, 20357, 20358, 20360, 214968, 226251, 228357, 237860, 238276, 242735, 243743, 244058, 26757, 338362, 407800, 50706, 59036, 665113, 71436, 71653, 75409, 76108, 76965, 77480, …
GO:0030182	neuron differentiation	GOBP	140	0.0249094	1.16743	0.408513	0.985686	up	107449, 108151, 108655, 110351, 110789, 11658, 11787, 11820, 11977, 12043, 121021, 12156, 12162, 12386, 12389, 12552, 13175, 13641, 13642, 13643, 13654, 13797, 13864, 13866, 13869, 15205, 15213, 15567, 16169, 16531, 16542, 16773, 16777, 170788, 17096, 17181, 17390, 17965, 17984, 18053, 18124, 18187, 18227, 18295, 18481, 18591, 18760, 18845, 18846, 19206, 192176, 19218, 19270, 19272, 19329, 19378,…
GO:0007049	cell cycle	GOBP	72	0.033427	1.23089	0.409284	0.985686	up	11744, 11787, 11819, 11820, 12006, 12035, 12043, 12156, 12162, 13134, 13197, 14726, 15205, 15364, 15446, 15567, 16475, 16952, 17127, 17349, 17869, 18018, 18124, 18591, 18596, 18647, 19206, 192176, 19252, 19272, 20377, 20620, 20670, 20677, 21416, 216848, 217325, 21802, 21858, 21987, 22092, 22417, 226250, 234857, 235041, 23882, 243362, 26415, 320595, 448987, 50523, 50791, 57752, 58805, 59014, 59036…
GO:0006807	nitrogen compound metabolic process	GOBP	397	0.016821	1.1102	0.412835	0.985686	up	101437, 102614, 103172, 104776, 105239, 105859, 106042, 106931, 107029, 107375, 107569, 107587, 108147, 108655, 109685, 109731, 110784, 110794, 11303, 11307, 114142, 11438, 11600, 11609, 11614, 11705, 11717, 11745, 11787, 11819, 11820, 11864, 11906, 11931, 11977, 12006, 12035, 12038, 12153, 12156, 12162, 12388, 12389, 12395, 12495, 12705, 12752, 12842, 12876, 13134, 13179, 13591, 13609, 13653, 13…
GO:0045595	regulation of cell differentiation	GOBP	180	0.0222093	1.148	0.413029	0.985686	up	100038882, 100201, 106042, 108151, 108655, 110351, 110789, 11307, 11614, 11820, 12006, 12043, 121021, 12156, 12162, 12368, 12389, 12395, 12479, 12705, 12741, 12775, 12832, 12842, 12977, 13642, 13805, 13866, 13869, 14119, 14172, 14456, 14632, 14739, 14766, 15205, 15213, 15364, 15567, 16011, 16168, 16169, 16173, 16416, 16542, 16952, 17096, 17127, 17311, 17385, 17387, 17869, 17877, 17965, 18018, 180…
GO:1902531	regulation of intracellular signal transduction	GOBP	140	0.0246706	1.1657	0.413081	0.985686	up	104943, 107449, 110351, 110789, 11303, 11600, 12043, 121021, 12153, 12156, 12162, 12266, 12389, 12775, 12778, 12977, 13179, 13197, 13866, 13869, 13998, 14066, 14172, 14456, 14586, 14600, 14763, 14766, 14873, 15205, 15364, 16010, 16011, 16168, 16173, 16416, 16438, 16475, 16542, 16591, 17096, 17311, 17318, 17537, 18053, 18439, 18441, 18591, 18595, 18596, 18613, 18760, 18779, 18784, 192176, 192198, …
GO:0001775	cell activation	GOBP	93	-0.0307809	0.825892	0.414075	0.985686	down	NA
GO:0042127	regulation of cell proliferation	GOBP	175	-0.0221706	0.871289	0.431892	0.985686	down	NA
GO:0006351	transcription, DNA-templated	GOBP	245	0.0189024	1.12465	0.43196	0.985686	up	105239, 105859, 106042, 106931, 107587, 108655, 110784, 110794, 11307, 114142, 11609, 11614, 11705, 11745, 11787, 11819, 11820, 11864, 11906, 12006, 12153, 12156, 12162, 12388, 12389, 12395, 12705, 12842, 13134, 13179, 13591, 13609, 13653, 13654, 13709, 13797, 13805, 13864, 13866, 13869, 14011, 14055, 14118, 14239, 14247, 14368, 14456, 14632, 14734, 15205, 15213, 15220, 15364, 15437, 16170, 16403…
GO:0044092	negative regulation of molecular function	GOBP	88	-0.0301355	0.829211	0.435546	0.985686	down	NA
GO:0006875	cellular metal ion homeostasis	GOBP	51	0.0367501	1.25657	0.439791	0.985686	up	100201, 110784, 11609, 11804, 11820, 11931, 11932, 11977, 12043, 12389, 12752, 13609, 14873, 15203, 15551, 16416, 16438, 16527, 16531, 16542, 17096, 17869, 18439, 18441, 18595, 18760, 18799, 19218, 20191, 20296, 20304, 20866, 22066, 22295, 238276, 26434, 53945, 66972, 74011, 94249
GO:0001934	positive regulation of protein phosphorylation	GOBP	97	-0.0284758	0.837808	0.440152	0.985686	down	NA
GO:1903506	regulation of nucleic acid-templated transcription	GOBP	243	0.0184534	1.12152	0.444474	0.985686	up	105239, 105859, 106042, 106931, 107587, 108655, 110784, 110794, 11307, 114142, 11609, 11614, 11705, 11745, 11787, 11819, 11820, 11864, 11906, 12006, 12153, 12156, 12162, 12388, 12389, 12395, 12705, 12842, 13134, 13179, 13591, 13609, 13653, 13654, 13709, 13797, 13805, 13864, 13866, 13869, 14011, 14055, 14118, 14239, 14247, 14368, 14456, 14632, 14734, 15205, 15213, 15220, 15364, 15437, 16170, 16403…
GO:0034645	cellular macromolecule biosynthetic process	GOBP	296	0.0171214	1.11227	0.446393	0.985686	up	105239, 105859, 106042, 106931, 107375, 107587, 108655, 110784, 110794, 11303, 11307, 114142, 11609, 11614, 11705, 11745, 11787, 11819, 11820, 11864, 11906, 11977, 12006, 12043, 12153, 12156, 12162, 12388, 12389, 12395, 12705, 12775, 12842, 13134, 13179, 13591, 13609, 13653, 13654, 13688, 13709, 13797, 13805, 13864, 13866, 13869, 14011, 14055, 14118, 14239, 14247, 14368, 14456, 14632, 14734, 1520…
GO:0009725	response to hormone	GOBP	66	0.0316379	1.21728	0.453879	0.985686	up	110784, 11609, 11614, 11819, 12038, 12043, 12162, 12389, 12705, 12775, 13123, 13653, 13654, 13688, 13864, 14600, 15364, 16173, 16531, 16591, 16601, 16952, 17096, 17387, 17690, 18053, 18124, 18227, 18604, 18708, 18710, 18799, 19013, 19017, 19246, 19885, 20377, 20846, 20887, 210789, 21412, 21858, 22095, 22259, 22431, 231207, 232441, 235041, 329877, 384783, 50523, 67092, 74051, 75747, 98496
GO:0055082	cellular chemical homeostasis	GOBP	64	0.0315895	1.21691	0.461087	0.985686	up	100201, 110784, 11609, 11804, 11820, 11931, 11932, 11977, 12043, 12389, 12752, 13609, 14456, 14873, 15203, 15551, 16416, 16438, 16527, 16531, 16542, 17096, 17869, 18439, 18441, 18595, 18708, 18760, 18799, 19063, 19218, 20191, 20296, 20304, 20677, 20866, 21416, 22066, 22295, 238276, 26434, 26921, 269356, 53945, 58805, 66972, 69847, 74011, 94249
GO:0061024	membrane organization	GOBP	91	0.0267059	1.18053	0.464403	0.985686	up	103724, 105722, 11303, 11443, 11931, 11980, 12043, 12044, 12045, 12047, 12295, 12306, 12389, 12752, 12876, 13447, 13866, 14456, 16456, 16480, 16952, 170788, 17869, 18439, 18441, 18483, 18708, 19063, 19206, 192176, 192198, 19400, 19699, 20296, 20392, 20614, 209478, 210789, 211401, 21846, 22022, 22417, 225362, 225908, 227753, 228357, 234857, 259300, 26903, 27359, 319565, 329324, 329628, 329877, 360…
GO:0009611	response to wounding	GOBP	68	-0.0317954	0.820701	0.466812	0.985686	down	NA
GO:0007167	enzyme linked receptor protein signaling pathway	GOBP	133	0.0223177	1.14877	0.469622	0.985686	up	108075, 110542, 11600, 11601, 11609, 11804, 11820, 121021, 12153, 12156, 12162, 12389, 12705, 12741, 12828, 12830, 12842, 12843, 12977, 13179, 13641, 13642, 13643, 13653, 13688, 13805, 13835, 13848, 13866, 13869, 14066, 14118, 14119, 14172, 14456, 14586, 14600, 14708, 14734, 15205, 15446, 15531, 16008, 16010, 16011, 16416, 16542, 16591, 170676, 17096, 17127, 17130, 17965, 17984, 18053, 18160, 181…
GO:0007169	transmembrane receptor protein tyrosine kinase signaling pathway	GOBP	84	-0.0285219	0.837569	0.469624	0.985686	down	NA
GO:0097659	nucleic acid-templated transcription	GOBP	246	0.0172353	1.11306	0.473308	0.985686	up	105239, 105859, 106042, 106931, 107587, 108655, 110784, 110794, 11307, 114142, 11609, 11614, 11705, 11745, 11787, 11819, 11820, 11864, 11906, 12006, 12153, 12156, 12162, 12388, 12389, 12395, 12705, 12842, 13134, 13179, 13591, 13609, 13653, 13654, 13709, 13797, 13805, 13864, 13866, 13869, 14011, 14055, 14118, 14239, 14247, 14368, 14456, 14632, 14734, 15205, 15213, 15220, 15364, 15437, 16170, 16403…
GO:0016337	single organismal cell-cell adhesion	GOBP	95	0.0256261	1.17264	0.474297	0.985686	up	108655, 108797, 110351, 110789, 114570, 11465, 11977, 12043, 12047, 12162, 12388, 12389, 12479, 12480, 12741, 12775, 13052, 13511, 13641, 13642, 13643, 13653, 13848, 13866, 14726, 15205, 16008, 16168, 16173, 16403, 16416, 16480, 16582, 16777, 16952, 17064, 17096, 17123, 17127, 18124, 18439, 18595, 18708, 19013, 192176, 19218, 19419, 19885, 20296, 20304, 20315, 20339, 20677, 20733, 21417, 216033, …
GO:0051239	regulation of multicellular organismal process	GOBP	316	0.0156883	1.10241	0.475922	0.985686	up	100038882, 100201, 105171, 105722, 106042, 107587, 108151, 108655, 110351, 114142, 114886, 11600, 11601, 11609, 11705, 11745, 11819, 11820, 11931, 12006, 12043, 121021, 12153, 12156, 12162, 12266, 12306, 12368, 12389, 12479, 12480, 12614, 12705, 12741, 12775, 12828, 12832, 12842, 12876, 12977, 13052, 13179, 13511, 13609, 13642, 13653, 13654, 13709, 13805, 13835, 13866, 13869, 14066, 140780, 14119…
GO:0019725	cellular homeostasis	GOBP	66	0.0301325	1.20594	0.476072	0.985686	up	100201, 105722, 110784, 11609, 11804, 11820, 11931, 11932, 11977, 12043, 12389, 12752, 13609, 14456, 14873, 15203, 15551, 16416, 16438, 16527, 16531, 16542, 17096, 17869, 18439, 18441, 18595, 18708, 18760, 18799, 19063, 19218, 20191, 20296, 20304, 20677, 20866, 21416, 22066, 22295, 238276, 26434, 26921, 269356, 53945, 58805, 66972, 69847, 74011, 94249
GO:0080134	regulation of response to stress	GOBP	102	-0.0256	0.852916	0.476521	0.985686	down	NA
GO:0034765	regulation of ion transmembrane transport	GOBP	50	0.0342331	1.23707	0.476651	0.985686	up	105722, 11438, 11931, 11932, 11977, 12295, 12389, 12724, 14873, 16416, 16508, 16510, 16511, 16531, 16535, 17096, 18439, 18760, 19017, 19218, 19699, 20191, 20866, 225030, 226922, 268345, 384783, 56461, 57440, 58226, 66395, 69635, 69847, 70729, 74513, 75607, 81904
GO:0001525	angiogenesis	GOBP	78	-0.0289674	0.835253	0.478304	0.985686	down	NA
GO:0006366	transcription from RNA polymerase II promoter	GOBP	148	0.0207367	1.13754	0.481972	0.985686	up	107587, 108655, 110794, 114142, 11614, 11819, 11820, 11864, 11906, 12153, 12156, 12162, 12389, 12705, 13134, 13179, 13591, 13609, 13653, 13654, 13709, 13805, 13864, 14011, 14055, 14118, 14247, 14632, 14734, 15205, 15213, 15364, 15437, 16403, 16475, 16542, 16597, 16601, 16656, 16826, 17022, 17127, 17130, 17135, 17869, 17877, 17965, 17984, 18018, 18030, 18124, 18227, 18441, 18591, 18708, 18760, 190…
GO:0007409	axonogenesis	GOBP	57	0.0313812	1.21534	0.488265	0.985686	up	107449, 108151, 108655, 11658, 11787, 11820, 12043, 12162, 12386, 12552, 13175, 13641, 13642, 13643, 13654, 13866, 16773, 17181, 17984, 18053, 18124, 18187, 18227, 18295, 18481, 18845, 18846, 19699, 20315, 20357, 20358, 20360, 214968, 226251, 228357, 237860, 242735, 243743, 244058, 338362, 407800, 71436, 71653, 75409, 76965, 80883, 93691
GO:0051252	regulation of RNA metabolic process	GOBP	249	0.0165714	1.10847	0.48867	0.985686	up	105239, 105859, 106042, 106931, 107587, 108655, 110784, 110794, 11307, 114142, 11609, 11614, 11705, 11745, 11787, 11819, 11820, 11864, 11906, 12006, 12153, 12156, 12162, 12388, 12389, 12395, 12705, 12842, 13134, 13179, 13591, 13609, 13653, 13654, 13709, 13797, 13805, 13864, 13866, 13869, 14011, 14055, 14118, 14239, 14247, 14368, 14456, 14632, 14734, 15205, 15213, 15220, 15364, 15437, 16170, 16403…
GO:2000112	regulation of cellular macromolecule biosynthetic process	GOBP	267	0.0161455	1.10554	0.488885	0.985686	up	105239, 105859, 106042, 106931, 107587, 108655, 110784, 110794, 11307, 114142, 11609, 11614, 11705, 11745, 11787, 11819, 11820, 11864, 11906, 12006, 12043, 12153, 12156, 12162, 12388, 12389, 12395, 12705, 12775, 12842, 13134, 13179, 13591, 13609, 13653, 13654, 13688, 13709, 13797, 13805, 13864, 13866, 13869, 14011, 14055, 14118, 14239, 14247, 14368, 14456, 14632, 14734, 15205, 15213, 15220, 15364…
GO:0006508	proteolysis	GOBP	118	0.0224318	1.14959	0.490595	0.985686	up	100038882, 103724, 105239, 106042, 108075, 11489, 11820, 12047, 12153, 12266, 12368, 12388, 12389, 12628, 12752, 12828, 12876, 12955, 13038, 14066, 14456, 14734, 15511, 16425, 16790, 17127, 17385, 17387, 17388, 17389, 17390, 17869, 18439, 18542, 18550, 18553, 18708, 18791, 18792, 19206, 19699, 20620, 20660, 20680, 20733, 207742, 20846, 209378, 216725, 217140, 21788, 21804, 218203, 21858, 22259, 2…
GO:0043269	regulation of ion transport	GOBP	70	0.0281881	1.19146	0.493699	0.985686	up	105722, 107589, 11438, 11609, 11931, 11932, 11977, 12043, 12295, 12389, 12724, 14873, 15205, 16416, 16438, 16508, 16510, 16511, 16531, 16535, 17096, 18439, 18441, 18591, 18596, 18760, 18779, 19017, 19218, 19699, 20191, 20304, 20315, 20866, 22066, 225030, 226922, 238276, 268345, 384783, 432450, 56461, 57440, 58226, 65106, 66395, 67149, 69635, 69847, 70729, 74513, 75607, 76257, 81904
GO:0006811	ion transport	GOBP	127	0.0215422	1.14325	0.494229	0.985686	up	105722, 107589, 110935, 11438, 11443, 11609, 11666, 117160, 117167, 11931, 11932, 11977, 12043, 12295, 12389, 12724, 12752, 140492, 14456, 14807, 14873, 15203, 15205, 15551, 16416, 16438, 16508, 16510, 16511, 16525, 16526, 16527, 16531, 16535, 16952, 17096, 17869, 18018, 18126, 18439, 18441, 18591, 18596, 18760, 18778, 18779, 18784, 19017, 19218, 19699, 20191, 20304, 20315, 20502, 20513, 20866, 2…
GO:0019538	protein metabolic process	GOBP	350	0.0145428	1.09459	0.494977	0.985686	up	100038882, 103724, 105171, 105239, 106042, 107375, 107589, 108075, 108097, 110542, 110794, 11303, 11307, 11489, 11600, 11609, 11804, 11819, 11820, 11977, 12006, 12043, 12047, 121021, 12153, 12156, 12162, 12266, 12306, 12368, 12388, 12389, 12479, 12480, 12628, 12752, 12775, 12778, 12828, 12876, 12955, 12977, 13038, 13175, 13179, 13197, 13653, 13688, 13805, 13835, 13848, 13866, 13869, 14055, 14066,…
GO:0048514	blood vessel morphogenesis	GOBP	97	-0.0250149	0.856023	0.496489	0.985686	down	NA
GO:0032504	multicellular organism reproduction	GOBP	59	-0.0317559	0.820903	0.496999	0.985686	down	NA
GO:1901362	organic cyclic compound biosynthetic process	GOBP	287	0.0154449	1.10074	0.497054	0.985686	up	103172, 105239, 105859, 106042, 106931, 107587, 108147, 108655, 110784, 110794, 11303, 11307, 114142, 11609, 11614, 11705, 11717, 11745, 11787, 11819, 11820, 11864, 11906, 11977, 12006, 12153, 12156, 12162, 12388, 12389, 12395, 12495, 12705, 12842, 13123, 13134, 13179, 13591, 13609, 13653, 13654, 13709, 13797, 13805, 13864, 13866, 13869, 14011, 14055, 14118, 14239, 14247, 14368, 14456, 14632, 147…
GO:0044710	single-organism metabolic process	GOBP	303	-0.0153137	0.90922	0.498574	0.985686	down	NA
GO:0019438	aromatic compound biosynthetic process	GOBP	281	0.0153339	1.09998	0.503349	0.985686	up	103172, 105239, 105859, 106042, 106931, 107587, 108147, 108655, 110784, 110794, 11303, 11307, 114142, 11609, 11614, 11705, 11717, 11745, 11787, 11819, 11820, 11864, 11906, 11977, 12006, 12153, 12156, 12162, 12388, 12389, 12395, 12495, 12705, 12842, 13134, 13179, 13591, 13609, 13653, 13654, 13709, 13797, 13805, 13864, 13866, 13869, 14011, 14055, 14118, 14239, 14247, 14368, 14456, 14632, 14708, 147…
GO:0048858	cell projection morphogenesis	GOBP	85	0.0251765	1.16937	0.504281	0.985686	up	107449, 108151, 108655, 11658, 11787, 11820, 11977, 12043, 12162, 12386, 12552, 13175, 13641, 13642, 13643, 13654, 13866, 16416, 16542, 16773, 17181, 17965, 17984, 18053, 18124, 18187, 18227, 18295, 18481, 18606, 18845, 18846, 192176, 19329, 19699, 20315, 20357, 20358, 20360, 213575, 214968, 22092, 226251, 227753, 228357, 237860, 238276, 242735, 243743, 244058, 26757, 271127, 338362, 380654, 4078…
GO:0002252	immune effector process	GOBP	62	-0.0304449	0.827618	0.504376	0.985686	down	NA
GO:0048609	multicellular organismal reproductive process	GOBP	57	-0.0313777	0.822835	0.509021	0.985686	down	NA
GO:0090304	nucleic acid metabolic process	GOBP	280	0.0150685	1.09817	0.511347	0.985686	up	101437, 102614, 105239, 105859, 106042, 106931, 107587, 108655, 110784, 110794, 11307, 114142, 11438, 11609, 11614, 11705, 11745, 11787, 11819, 11820, 11864, 11906, 12006, 12153, 12156, 12162, 12388, 12389, 12395, 12705, 12842, 13134, 13179, 13591, 13609, 13653, 13654, 13709, 13797, 13805, 13864, 13866, 13869, 14011, 14055, 14118, 14239, 14247, 14368, 14456, 14632, 14734, 14871, 15205, 15213, 152…
GO:2001141	regulation of RNA biosynthetic process	GOBP	245	0.0157521	1.10284	0.513136	0.985686	up	105239, 105859, 106042, 106931, 107587, 108655, 110784, 110794, 11307, 114142, 11609, 11614, 11705, 11745, 11787, 11819, 11820, 11864, 11906, 12006, 12153, 12156, 12162, 12388, 12389, 12395, 12705, 12842, 13134, 13179, 13591, 13609, 13653, 13654, 13709, 13797, 13805, 13864, 13866, 13869, 14011, 14055, 14118, 14239, 14247, 14368, 14456, 14632, 14734, 15205, 15213, 15220, 15364, 15437, 16170, 16403…
GO:0048534	hematopoietic or lymphoid organ development	GOBP	81	-0.026173	0.849884	0.513364	0.985686	down	NA
GO:0051094	positive regulation of developmental process	GOBP	156	0.0187048	1.12327	0.517005	0.985686	up	100038882, 100201, 105722, 107587, 108655, 114142, 11601, 11609, 11745, 12006, 12043, 12153, 12156, 12162, 12266, 12368, 12479, 12741, 12775, 12842, 12977, 13179, 13642, 13653, 13805, 13835, 13869, 14066, 14119, 14172, 14239, 14456, 14600, 14632, 14739, 15205, 15213, 15364, 16168, 16169, 16416, 16542, 16591, 16952, 16979, 17096, 17127, 17311, 17387, 17869, 17877, 17965, 18053, 18439, 18481, 18591…
GO:0050877	neurological system process	GOBP	99	-0.0235181	0.864023	0.518176	0.985686	down	NA
GO:0034654	nucleobase-containing compound biosynthetic process	GOBP	275	0.0148381	1.0966	0.520548	0.985686	up	103172, 105239, 105859, 106042, 106931, 107587, 108147, 108655, 110784, 110794, 11303, 11307, 114142, 11609, 11614, 11705, 11717, 11745, 11787, 11819, 11820, 11864, 11906, 12006, 12153, 12156, 12162, 12388, 12389, 12395, 12495, 12705, 12842, 13134, 13179, 13591, 13609, 13653, 13654, 13709, 13797, 13805, 13864, 13866, 13869, 14011, 14055, 14118, 14239, 14247, 14368, 14456, 14632, 14708, 14734, 152…
GO:0001816	cytokine production	GOBP	60	0.0282785	1.19213	0.523056	0.985686	up	100038882, 108655, 110794, 11303, 11600, 11609, 12266, 12479, 12480, 12775, 13709, 13848, 14456, 14766, 16168, 16172, 16173, 16456, 16952, 17022, 17096, 17127, 18124, 18126, 18439, 18550, 18708, 18779, 19419, 19885, 20296, 20304, 226250, 234311, 23882, 240725, 244202, 26362, 26415, 269855, 320924, 434215, 50706, 50723, 64297, 67486, 75234, 77446, 94185
GO:0051248	negative regulation of protein metabolic process	GOBP	82	0.0240053	1.16089	0.531483	0.985686	up	100038882, 11600, 11819, 11820, 12047, 12162, 12306, 12389, 12752, 12955, 13179, 13197, 13688, 13805, 13835, 14456, 14586, 14734, 15511, 16011, 16173, 16416, 16425, 16475, 17096, 17127, 17130, 17454, 18126, 18439, 18550, 18613, 18708, 18791, 19017, 192176, 192198, 19246, 19252, 20377, 20660, 20677, 20733, 209378, 21788, 21858, 22259, 231207, 233328, 237847, 23882, 320365, 320472, 50523, 53422, 58…
GO:0015031	protein transport	GOBP	114	0.020649	1.13692	0.532501	0.985686	up	100039795, 103213, 103724, 106042, 108655, 11303, 11600, 11609, 12006, 12295, 12306, 12775, 12842, 13038, 13447, 13654, 13848, 13866, 13869, 140483, 14456, 15205, 16172, 16173, 16480, 16535, 16952, 17096, 17127, 18053, 18126, 18439, 18483, 18708, 19063, 19206, 192176, 19218, 19246, 19250, 19329, 19419, 19885, 20296, 20304, 20342, 20377, 20660, 20677, 209478, 209773, 210789, 214084, 21416, 217030,…
GO:2000026	regulation of multicellular organismal development	GOBP	218	0.0156878	1.1024	0.533529	0.985686	up	100038882, 100201, 105722, 106042, 107587, 108151, 108655, 110351, 114142, 11601, 11609, 11705, 11745, 11820, 12006, 12043, 121021, 12153, 12156, 12162, 12266, 12368, 12389, 12479, 12614, 12705, 12741, 12775, 12828, 12832, 12842, 12876, 12977, 13052, 13179, 13609, 13642, 13653, 13805, 13835, 13866, 13869, 14066, 140780, 14119, 14172, 14368, 14456, 14632, 14734, 14739, 14766, 15205, 15213, 15364, …
GO:0014706	striated muscle tissue development	GOBP	60	0.0274887	1.18629	0.534944	0.985686	up	108655, 114142, 11600, 11609, 11819, 12043, 12156, 12389, 12814, 13052, 13511, 13609, 13642, 13653, 13654, 13805, 13869, 15213, 15530, 16526, 16656, 17127, 17869, 17877, 17880, 18595, 18596, 19378, 20191, 20289, 20670, 20997, 21412, 21416, 217082, 21924, 21956, 22431, 225115, 225288, 22762, 228019, 23828, 23966, 244923, 54485, 64082, 67451, 68810, 71960, 72330, 77446
GO:0010468	regulation of gene expression	GOBP	296	0.0137844	1.08944	0.540366	0.985686	up	105239, 105859, 106042, 106931, 107587, 108655, 110784, 110794, 11307, 114142, 11609, 11614, 11705, 11745, 11787, 11819, 11820, 11864, 11906, 11931, 11977, 12006, 12043, 12153, 12156, 12162, 12266, 12388, 12389, 12395, 12628, 12705, 12752, 12842, 12955, 12977, 13134, 13179, 13591, 13609, 13653, 13654, 13688, 13709, 13797, 13805, 13864, 13866, 13869, 14011, 14055, 14118, 14239, 14247, 14368, 14456…
GO:0048513	animal organ development	GOBP	353	0.0130182	1.08427	0.540423	0.985686	up	100038882, 100039795, 100201, 105171, 105722, 106042, 107587, 107589, 108151, 108655, 109205, 110351, 110789, 110794, 114142, 11600, 11601, 11609, 11614, 11668, 11705, 11804, 11819, 11820, 11864, 11906, 11977, 12006, 12032, 12043, 12047, 12153, 12156, 12162, 12306, 12368, 12386, 12388, 12389, 12479, 12614, 12705, 12724, 12775, 12814, 12828, 12832, 12837, 12842, 12843, 12876, 12955, 12977, 13052, …
GO:0006952	defense response	GOBP	116	-0.0205986	0.879843	0.541942	0.985686	down	NA
GO:0045859	regulation of protein kinase activity	GOBP	64	0.0261675	1.17659	0.542935	0.985686	up	108097, 11600, 11804, 11819, 11820, 12006, 121021, 12156, 12162, 12389, 12775, 12977, 13179, 13197, 13835, 13866, 14172, 14456, 14600, 16416, 16475, 17096, 17311, 18439, 18591, 18596, 192198, 19246, 19252, 19419, 19699, 20377, 20660, 20971, 21676, 21802, 21987, 237847, 23882, 27206, 320472, 50523, 54635, 63953, 64297, 665113, 66695, 67468, 71436, 77480, 78388, 81877, 97064, 97998
GO:0032774	RNA biosynthetic process	GOBP	248	0.014564	1.09473	0.543793	0.985686	up	105239, 105859, 106042, 106931, 107587, 108655, 110784, 110794, 11307, 114142, 11609, 11614, 11705, 11745, 11787, 11819, 11820, 11864, 11906, 12006, 12153, 12156, 12162, 12388, 12389, 12395, 12705, 12842, 13134, 13179, 13591, 13609, 13653, 13654, 13709, 13797, 13805, 13864, 13866, 13869, 14011, 14055, 14118, 14239, 14247, 14368, 14456, 14632, 14734, 15205, 15213, 15220, 15364, 15437, 16170, 16403…
GO:0071702	organic substance transport	GOBP	178	0.0165495	1.10832	0.544944	0.985686	up	100039795, 103213, 103724, 105722, 106042, 108655, 109731, 11303, 11307, 11438, 11600, 11609, 11666, 11980, 12006, 12266, 12295, 12306, 12389, 12495, 12752, 12775, 12842, 13038, 13447, 13654, 13848, 13866, 13869, 140483, 14456, 14734, 15205, 15364, 15551, 15567, 16172, 16173, 16416, 16480, 16535, 16952, 17096, 17127, 17869, 18053, 18124, 18126, 18439, 18441, 18483, 18708, 18778, 18779, 18784, 187…
GO:0043086	negative regulation of catalytic activity	GOBP	64	-0.0270927	0.845041	0.54526	0.985686	down	NA
GO:0042221	response to chemical	GOBP	332	0.0130371	1.08439	0.547547	0.985686	up	100038882, 100039795, 104099, 105722, 107449, 107589, 108075, 108151, 108655, 109685, 110351, 110542, 110784, 110789, 11303, 11307, 11438, 11443, 11600, 11601, 11609, 11614, 11658, 11668, 11744, 11787, 11819, 11820, 11864, 11906, 11977, 12006, 12038, 12043, 12153, 12156, 12162, 12306, 12368, 12389, 12705, 12741, 12775, 12778, 12832, 12833, 12842, 12843, 12955, 12977, 13052, 13123, 13179, 13609, 1…
GO:0006357	regulation of transcription from RNA polymerase II promoter	GOBP	145	0.0177484	1.11661	0.551515	0.985686	up	107587, 108655, 110794, 114142, 11614, 11819, 11820, 11864, 11906, 12153, 12156, 12162, 12389, 12705, 13134, 13179, 13591, 13609, 13653, 13654, 13709, 13805, 13864, 14011, 14055, 14118, 14247, 14632, 14734, 15205, 15213, 15364, 15437, 16403, 16475, 16542, 16597, 16601, 16826, 17022, 17127, 17130, 17135, 17869, 17877, 17965, 17984, 18018, 18030, 18124, 18227, 18441, 18591, 18708, 18760, 19013, 190…
GO:0018130	heterocycle biosynthetic process	GOBP	276	0.0136847	1.08877	0.55315	0.985686	up	103172, 105239, 105859, 106042, 106931, 107587, 108147, 108655, 110784, 110794, 11303, 11307, 114142, 11609, 11614, 11705, 11717, 11745, 11787, 11819, 11820, 11864, 11906, 12006, 12153, 12156, 12162, 12388, 12389, 12395, 12495, 12705, 12842, 13134, 13179, 13591, 13609, 13653, 13654, 13709, 13797, 13805, 13864, 13866, 13869, 14011, 14055, 14118, 14239, 14247, 14368, 14456, 14632, 14708, 14734, 152…
GO:0051128	regulation of cellular component organization	GOBP	206	0.0152682	1.09953	0.553574	0.985686	up	103724, 104943, 105722, 108151, 108797, 110351, 11600, 11787, 11977, 11980, 12006, 12043, 121021, 12162, 12266, 12306, 12386, 12389, 12614, 12752, 12775, 12810, 12955, 13038, 13179, 13447, 13609, 13822, 13835, 13866, 140483, 14456, 14726, 14734, 15205, 16008, 16010, 16011, 16154, 16169, 16416, 16456, 16475, 16542, 16952, 16979, 17096, 17127, 17130, 17289, 17318, 17387, 17869, 17877, 18053, 18439,…
GO:0051253	negative regulation of RNA metabolic process	GOBP	100	-0.0213143	0.875938	0.555621	0.985686	down	NA
GO:1902679	negative regulation of RNA biosynthetic process	GOBP	100	-0.0213143	0.875938	0.555621	0.985686	down	NA
GO:0019220	regulation of phosphate metabolic process	GOBP	167	0.016518	1.10811	0.556349	0.985686	up	107029, 108097, 11303, 11600, 11609, 11804, 11819, 11820, 11977, 12006, 12043, 121021, 12153, 12156, 12162, 12266, 12306, 12388, 12389, 12495, 12752, 12775, 12778, 12977, 13179, 13197, 13805, 13835, 13866, 13869, 14172, 14456, 14586, 14600, 14708, 14739, 14763, 15205, 15551, 16010, 16168, 16173, 16403, 16416, 16475, 16542, 16591, 16826, 17096, 17127, 17130, 17311, 17318, 17869, 18053, 18126, 1816…
GO:0051174	regulation of phosphorus metabolic process	GOBP	167	0.016518	1.10811	0.556349	0.985686	up	107029, 108097, 11303, 11600, 11609, 11804, 11819, 11820, 11977, 12006, 12043, 121021, 12153, 12156, 12162, 12266, 12306, 12388, 12389, 12495, 12752, 12775, 12778, 12977, 13179, 13197, 13805, 13835, 13866, 13869, 14172, 14456, 14586, 14600, 14708, 14739, 14763, 15205, 15551, 16010, 16168, 16173, 16403, 16416, 16475, 16542, 16591, 16826, 17096, 17127, 17130, 17311, 17318, 17869, 18053, 18126, 1816…
GO:1902589	single-organism organelle organization	GOBP	149	0.0171361	1.11237	0.56088	0.985686	up	103724, 107589, 108655, 11465, 11931, 12006, 12043, 12044, 12045, 12047, 12306, 12389, 12614, 12752, 12775, 12950, 12955, 13038, 13052, 13197, 13447, 13609, 13822, 13835, 14739, 16416, 16456, 16527, 16691, 16952, 170484, 17064, 17127, 17318, 17869, 17880, 18481, 18591, 18595, 18596, 18613, 18708, 192176, 19246, 19329, 20377, 20614, 20620, 207212, 208177, 208431, 209478, 20971, 210789, 211401, 213…
GO:0031323	regulation of cellular metabolic process	GOBP	434	0.0116185	1.07488	0.563353	0.985686	up	100038882, 103724, 105171, 105239, 105859, 106042, 106931, 107029, 107587, 108097, 108655, 109731, 110784, 110794, 11303, 11307, 114142, 11600, 11609, 11614, 11705, 11745, 11787, 11804, 11819, 11820, 11864, 11906, 11977, 12006, 12043, 12047, 121021, 12153, 12156, 12162, 12266, 12306, 12388, 12389, 12395, 12479, 12480, 12495, 12705, 12752, 12775, 12778, 12828, 12842, 12955, 12977, 13134, 13179, 13…
GO:0010942	positive regulation of cell death	GOBP	68	-0.0248892	0.856692	0.566669	0.985686	down	NA
GO:0045321	leukocyte activation	GOBP	72	-0.0241348	0.860718	0.567877	0.985686	down	NA
GO:1901575	organic substance catabolic process	GOBP	89	-0.0217267	0.873696	0.569334	0.985686	down	NA
GO:0007423	sensory organ development	GOBP	61	0.0250539	1.16848	0.569341	0.985686	up	107587, 109205, 110789, 114142, 11668, 12043, 12156, 12162, 12368, 12614, 12724, 12814, 12832, 12837, 12955, 14368, 15205, 15213, 16531, 16535, 16542, 170788, 17127, 17289, 17869, 17877, 18124, 18591, 18595, 18596, 19378, 195727, 20776, 20971, 21417, 22095, 22295, 22431, 228839, 231051, 23928, 29817, 329628, 54485, 54670, 57266, 64075, 78405
GO:0048878	chemical homeostasis	GOBP	101	0.0198771	1.13148	0.569605	0.985686	up	100201, 110784, 110935, 11303, 11307, 11609, 117167, 11804, 11820, 11931, 11932, 11977, 12043, 12389, 12752, 13179, 13609, 13869, 14456, 14873, 15203, 15551, 16011, 16416, 16438, 16511, 16527, 16531, 16542, 16591, 16790, 17096, 17869, 18053, 18439, 18441, 18595, 18604, 18708, 18760, 18799, 19063, 19206, 19218, 20191, 20272, 20296, 20304, 20677, 20846, 20866, 211401, 214084, 21416, 218203, 22066, …
GO:0034220	ion transmembrane transport	GOBP	75	0.0226232	1.15096	0.571906	0.985686	up	105722, 11438, 11931, 11932, 11977, 12295, 12389, 12724, 14456, 14873, 15551, 16416, 16438, 16508, 16510, 16511, 16525, 16526, 16527, 16531, 16535, 17096, 17869, 18439, 18760, 19017, 19218, 19699, 20191, 20502, 20866, 22066, 224674, 225030, 226922, 227632, 229699, 268345, 269356, 384783, 53945, 56461, 56857, 57440, 58226, 66395, 66972, 69635, 69847, 70729, 74513, 75607, 81904, 94249
GO:0014070	response to organic cyclic compound	GOBP	66	0.0234298	1.15674	0.581179	0.985686	up	110784, 11438, 11443, 11609, 11614, 11819, 11820, 12006, 12038, 12043, 12156, 12162, 12389, 12705, 13123, 13864, 15364, 15551, 15567, 15957, 16011, 16173, 16438, 16480, 16531, 16535, 16601, 16952, 17390, 18124, 18126, 18227, 18439, 18441, 18481, 18708, 19013, 19206, 19218, 19885, 20191, 20304, 20377, 20846, 20887, 21338, 21412, 22259, 235041, 24110, 319387, 56089, 99929
GO:0031326	regulation of cellular biosynthetic process	GOBP	298	0.0123961	1.08008	0.581239	0.985686	up	105239, 105859, 106042, 106931, 107587, 108655, 110784, 110794, 11303, 11307, 114142, 11609, 11614, 11705, 11745, 11787, 11819, 11820, 11864, 11906, 12006, 12043, 12153, 12156, 12162, 12266, 12388, 12389, 12395, 12479, 12480, 12495, 12705, 12775, 12842, 13134, 13179, 13591, 13609, 13653, 13654, 13688, 13709, 13797, 13805, 13864, 13866, 13869, 14011, 14055, 14118, 14239, 14247, 14368, 14456, 14632…
GO:0043549	regulation of kinase activity	GOBP	70	0.0227394	1.15179	0.582214	0.985686	up	108097, 11600, 11804, 11819, 11820, 12006, 121021, 12156, 12162, 12389, 12775, 12977, 13179, 13197, 13835, 13866, 14172, 14456, 14600, 16416, 16475, 16826, 17096, 17311, 18439, 18591, 18595, 18596, 18708, 18710, 192198, 19246, 19252, 19419, 19699, 20377, 20660, 20971, 216505, 21676, 21802, 21987, 237847, 23882, 27206, 320472, 384783, 50523, 54635, 63953, 64297, 665113, 66695, 67468, 71436, 77480,…
GO:0016070	RNA metabolic process	GOBP	265	0.0128844	1.08336	0.582305	0.985686	up	101437, 102614, 105239, 105859, 106042, 106931, 107587, 108655, 110784, 110794, 11307, 114142, 11609, 11614, 11705, 11745, 11787, 11819, 11820, 11864, 11906, 12006, 12153, 12156, 12162, 12388, 12389, 12395, 12705, 12842, 13134, 13179, 13591, 13609, 13653, 13654, 13709, 13797, 13805, 13864, 13866, 13869, 14011, 14055, 14118, 14239, 14247, 14368, 14456, 14632, 14734, 15205, 15213, 15220, 15364, 154…
GO:0051173	positive regulation of nitrogen compound metabolic process	GOBP	155	0.0159429	1.10415	0.58238	0.985686	up	107587, 108655, 109731, 110794, 11303, 11609, 11745, 11819, 11820, 11864, 11906, 12156, 12162, 12705, 12842, 13179, 13591, 13609, 13653, 13654, 13709, 13805, 13866, 13869, 14011, 14055, 14247, 14632, 14763, 15205, 15213, 15364, 15437, 16403, 16597, 16601, 16656, 16826, 17022, 17127, 17130, 17242, 17311, 17355, 17869, 17877, 17984, 18018, 18124, 18126, 18160, 18227, 18439, 18441, 18481, 18591, 185…
GO:0009057	macromolecule catabolic process	GOBP	54	-0.0264867	0.848229	0.585431	0.985686	down	NA
GO:2000113	negative regulation of cellular macromolecule biosynthetic process	GOBP	109	-0.0189202	0.889068	0.585577	0.985686	down	NA
GO:0001667	ameboidal-type cell migration	GOBP	51	-0.0270854	0.845079	0.587535	0.985686	down	NA
GO:0008283	cell proliferation	GOBP	211	-0.0139827	0.916771	0.590041	0.985686	down	NA
GO:0051130	positive regulation of cellular component organization	GOBP	101	-0.0192056	0.887493	0.593084	0.985686	down	NA
GO:0055080	cation homeostasis	GOBP	68	0.022341	1.14894	0.593985	0.985686	up	100201, 110784, 110935, 11609, 117167, 11804, 11820, 11931, 11932, 11977, 12043, 12389, 12752, 13609, 14873, 15203, 15551, 16416, 16438, 16511, 16527, 16531, 16542, 16591, 16790, 17096, 17869, 18439, 18441, 18595, 18604, 18760, 18799, 19063, 19218, 20191, 20272, 20296, 20304, 20866, 211401, 22066, 22295, 238276, 26434, 269356, 53945, 66972, 69772, 74011, 74051, 94249, 94280
GO:0034613	cellular protein localization	GOBP	104	0.0183824	1.12102	0.59445	0.985686	up	103724, 106042, 108797, 11600, 11609, 11931, 12006, 12162, 12295, 12306, 12389, 12614, 12752, 12842, 12876, 13038, 13175, 13654, 13866, 13869, 140483, 14456, 15205, 16173, 16456, 16475, 16480, 17127, 17318, 18053, 18441, 18483, 18708, 19206, 192176, 192198, 19246, 19250, 19272, 19400, 19699, 20191, 20296, 20660, 20677, 209478, 210789, 21416, 22417, 225362, 227753, 228357, 238276, 23947, 244958, 2…
GO:0070727	cellular macromolecule localization	GOBP	104	0.0183824	1.12102	0.59445	0.985686	up	103724, 106042, 108797, 11600, 11609, 11931, 12006, 12162, 12295, 12306, 12389, 12614, 12752, 12842, 12876, 13038, 13175, 13654, 13866, 13869, 140483, 14456, 15205, 16173, 16456, 16475, 16480, 17127, 17318, 18053, 18441, 18483, 18708, 19206, 192176, 192198, 19246, 19250, 19272, 19400, 19699, 20191, 20296, 20660, 20677, 209478, 210789, 21416, 22417, 225362, 227753, 228357, 238276, 23947, 244958, 2…
GO:0031401	positive regulation of protein modification process	GOBP	107	-0.0185175	0.891296	0.596582	0.985686	down	NA
GO:0045935	positive regulation of nucleobase-containing compound metabolic process	GOBP	151	0.0154936	1.10107	0.597279	0.985686	up	107587, 108655, 110794, 11303, 11609, 11745, 11819, 11820, 11864, 11906, 12156, 12162, 12705, 12842, 13179, 13591, 13609, 13653, 13654, 13709, 13805, 13866, 13869, 14011, 14055, 14247, 14632, 15205, 15213, 15364, 15437, 16403, 16597, 16601, 16656, 16826, 17022, 17127, 17130, 17242, 17311, 17355, 17869, 17877, 17984, 18018, 18124, 18126, 18160, 18227, 18439, 18441, 18481, 18591, 18595, 18596, 1870…
GO:0042592	homeostatic process	GOBP	137	0.016119	1.10536	0.5981	0.985686	up	100038882, 100039795, 100201, 105171, 105722, 110784, 110789, 110935, 11303, 11307, 11609, 117167, 11717, 11804, 11820, 11931, 11932, 11977, 12043, 12044, 12389, 12752, 12775, 12977, 13038, 13052, 13179, 13609, 13869, 14055, 14456, 14873, 15203, 15551, 16011, 16173, 16416, 16438, 16511, 16527, 16531, 16542, 16591, 16790, 16826, 16952, 17096, 17311, 17869, 17984, 18053, 18124, 18439, 18441, 18595,…
GO:0048518	positive regulation of biological process	GOBP	497	0.0102954	1.06607	0.598425	0.985686	up	100038882, 100201, 100952, 103724, 104943, 105171, 105722, 106042, 107449, 107587, 107589, 108151, 108655, 108797, 109731, 110351, 110789, 110794, 11303, 11307, 114142, 11438, 11600, 11601, 11609, 11668, 11705, 11745, 11787, 11819, 11820, 11864, 11906, 11931, 11932, 11977, 11980, 12006, 12043, 12044, 12045, 12047, 121021, 12153, 12156, 12162, 12266, 12306, 12368, 12388, 12389, 12479, 12480, 12628…
GO:0007165	signal transduction	GOBP	473	0.01011	1.06485	0.608422	0.985686	up	100201, 104099, 104943, 105171, 105722, 106042, 107449, 108075, 108097, 108151, 110351, 110542, 110784, 110789, 11303, 11438, 11443, 11600, 11601, 11609, 11614, 117600, 11804, 11819, 11820, 11864, 11931, 11977, 12006, 12043, 12044, 12045, 12047, 121021, 12153, 12156, 12162, 12266, 12306, 12388, 12389, 12495, 12614, 12705, 12741, 12752, 12775, 12778, 12828, 12830, 12842, 12843, 12876, 12955, 12977…
GO:0002520	immune system development	GOBP	84	-0.0195852	0.885401	0.616957	0.985686	down	NA
GO:0051050	positive regulation of transport	GOBP	102	0.0173916	1.11414	0.617804	0.985686	up	105722, 107589, 108797, 110351, 11303, 11307, 11438, 11600, 11609, 11931, 11932, 11980, 12266, 12306, 12389, 12775, 13038, 13447, 13866, 13869, 140483, 14456, 14734, 14873, 15205, 15567, 16172, 16173, 16438, 16480, 16511, 16535, 16952, 17127, 17289, 18124, 18439, 18441, 18591, 18596, 18708, 18779, 18799, 19063, 19206, 192176, 19419, 19699, 20191, 20296, 20304, 20315, 20339, 20614, 20660, 20677, 2…
GO:0098771	inorganic ion homeostasis	GOBP	69	0.0207891	1.13791	0.61783	0.985686	up	100201, 110784, 110935, 11609, 117167, 11804, 11820, 11931, 11932, 11977, 12043, 12389, 12752, 13609, 14873, 15203, 15551, 16416, 16438, 16511, 16527, 16531, 16542, 16591, 16790, 17096, 17869, 18439, 18441, 18595, 18604, 18760, 18799, 19063, 19218, 20191, 20272, 20296, 20304, 20866, 211401, 22066, 22295, 238276, 26434, 269356, 53945, 66972, 69772, 69847, 74011, 74051, 94249, 94280
GO:0050865	regulation of cell activation	GOBP	58	-0.0232441	0.865495	0.619381	0.985686	down	NA
GO:0032101	regulation of response to external stimulus	GOBP	91	-0.0186982	0.890295	0.619899	0.985686	down	NA
GO:0048522	positive regulation of cellular process	GOBP	448	0.00966857	1.06193	0.628211	0.985686	up	100038882, 100201, 103724, 104943, 105171, 105722, 106042, 107449, 107587, 107589, 108151, 108655, 108797, 109731, 110351, 110789, 110794, 11303, 114142, 11438, 11600, 11609, 11668, 11745, 11787, 11819, 11820, 11864, 11906, 11931, 11932, 11977, 11980, 12006, 12043, 12044, 12045, 12047, 121021, 12153, 12156, 12162, 12266, 12306, 12368, 12388, 12389, 12479, 12480, 12705, 12741, 12752, 12775, 12778,…
GO:0016192	vesicle-mediated transport	GOBP	104	0.0166178	1.10879	0.630697	0.985686	up	103724, 105722, 108797, 110351, 110794, 11303, 11600, 11745, 11820, 11980, 12266, 12306, 12389, 12752, 12775, 12778, 12890, 13447, 14456, 14600, 14734, 14772, 15551, 16165, 16952, 17096, 17289, 17534, 18124, 18439, 18613, 18760, 18779, 19063, 192176, 19218, 19246, 19329, 19419, 20296, 20304, 20339, 20408, 20614, 20660, 208898, 209478, 20971, 209773, 210789, 217030, 217140, 217325, 22259, 227288, …
GO:0046649	lymphocyte activation	GOBP	64	-0.0213974	0.875485	0.631217	0.985686	down	NA
GO:0010256	endomembrane system organization	GOBP	54	0.021943	1.1461	0.638843	0.985686	up	105722, 11303, 11931, 12306, 12389, 12752, 14456, 16456, 16480, 16582, 170788, 18439, 18441, 18483, 18708, 18760, 19206, 211401, 22417, 225362, 225908, 259300, 26903, 319565, 329628, 329877, 360013, 53604, 54670, 56089, 56224, 56334, 56461, 57440, 665113, 67451, 71653, 72287, 72293, 76108, 84652, 98496, 98910
GO:0007600	sensory perception	GOBP	59	-0.0217107	0.873783	0.639475	0.985686	down	NA
GO:0044702	single organism reproductive process	GOBP	93	-0.017383	0.897602	0.64103	0.985686	down	NA
GO:0008285	negative regulation of cell proliferation	GOBP	72	0.0189653	1.12509	0.642824	0.985686	up	110351, 11609, 11819, 12006, 12038, 12043, 12156, 12162, 12389, 13052, 13134, 13642, 13866, 13869, 14734, 14766, 15205, 15567, 16011, 16168, 16526, 16601, 17096, 17127, 17130, 17869, 17984, 18018, 18160, 18708, 19017, 19206, 19250, 19272, 19378, 20317, 20377, 20677, 20680, 20733, 20846, 210530, 211401, 21417, 21858, 22431, 232441, 235041, 240725, 27206, 434215, 50791, 54485, 56429, 67451, 67866, …
GO:0031344	regulation of cell projection organization	GOBP	71	-0.0195769	0.885447	0.644086	0.985686	down	NA
GO:0016043	cellular component organization	GOBP	478	0.00900063	1.05753	0.647682	0.985686	up	100900, 100952, 103172, 103724, 104943, 105722, 106931, 107449, 107589, 108151, 108655, 108797, 109323, 110351, 110789, 11303, 11307, 11438, 11443, 11465, 11600, 11658, 11666, 11668, 11787, 11804, 11820, 11931, 11977, 11980, 12006, 12043, 12044, 12045, 12047, 121021, 12162, 12266, 12295, 12306, 12386, 12389, 12495, 12552, 12614, 12741, 12752, 12775, 12810, 12814, 12822, 12828, 12830, 12832, 12833…
GO:0080090	regulation of primary metabolic process	GOBP	434	0.00914982	1.05851	0.649226	0.985686	up	100038882, 103724, 105171, 105239, 105859, 106042, 106931, 107029, 107587, 108075, 108097, 108655, 109731, 110784, 110794, 11303, 11307, 114142, 11600, 11609, 11614, 11705, 11745, 11787, 11804, 11819, 11820, 11864, 11906, 11977, 12006, 12043, 12047, 121021, 12153, 12156, 12162, 12266, 12306, 12388, 12389, 12395, 12479, 12480, 12495, 12628, 12705, 12752, 12775, 12778, 12828, 12842, 12955, 12977, 1…
GO:0000003	reproduction	GOBP	104	0.015658	1.1022	0.650765	0.985686	up	110542, 11600, 11614, 11705, 11804, 11819, 11820, 12043, 12162, 12705, 12977, 13052, 13123, 13134, 13866, 14011, 14431, 14632, 14766, 15205, 15213, 15364, 15446, 15511, 15567, 16011, 16173, 16542, 16601, 16691, 16777, 16876, 170676, 17289, 17311, 17390, 18441, 18591, 18595, 18791, 18792, 18799, 20315, 20317, 20377, 20415, 20733, 20997, 21412, 21416, 216725, 217325, 218214, 22022, 22092, 22417, 22…
GO:0022414	reproductive process	GOBP	104	0.015658	1.1022	0.650765	0.985686	up	110542, 11600, 11614, 11705, 11804, 11819, 11820, 12043, 12162, 12705, 12977, 13052, 13123, 13134, 13866, 14011, 14431, 14632, 14766, 15205, 15213, 15364, 15446, 15511, 15567, 16011, 16173, 16542, 16601, 16691, 16777, 16876, 170676, 17289, 17311, 17390, 18441, 18591, 18595, 18791, 18792, 18799, 20315, 20317, 20377, 20415, 20733, 20997, 21412, 21416, 216725, 217325, 218214, 22022, 22092, 22417, 22…
GO:0044271	cellular nitrogen compound biosynthetic process	GOBP	302	0.00993472	1.06369	0.657295	0.985686	up	103172, 105239, 105859, 106042, 106931, 107375, 107587, 108147, 108655, 110784, 110794, 11303, 11307, 114142, 11609, 11614, 11705, 11717, 11745, 11787, 11819, 11820, 11864, 11906, 12006, 12153, 12156, 12162, 12388, 12389, 12395, 12495, 12705, 12842, 13134, 13179, 13591, 13609, 13653, 13654, 13688, 13709, 13797, 13805, 13864, 13866, 13869, 14011, 14055, 14118, 14239, 14247, 14368, 14456, 14632, 14…
GO:0044703	multi-organism reproductive process	GOBP	62	-0.0199422	0.883439	0.659066	0.985686	down	NA
GO:0010629	negative regulation of gene expression	GOBP	116	-0.0147221	0.912569	0.661506	0.985686	down	NA
GO:0045785	positive regulation of cell adhesion	GOBP	56	0.0195167	1.12895	0.671574	0.985686	up	100952, 108797, 110351, 11600, 12162, 12389, 12479, 12480, 12775, 12837, 12977, 13612, 13641, 13642, 13643, 13835, 13848, 13866, 14115, 14766, 15205, 16008, 16168, 16173, 16403, 16416, 16542, 16952, 17127, 18073, 18124, 18606, 192176, 19419, 20296, 20304, 20315, 20971, 22361, 22417, 23871, 320404, 407800, 50723, 54357, 64075, 67896, 67916, 68732, 94214
GO:0051046	regulation of secretion	GOBP	69	0.0176134	1.11568	0.673176	0.985686	up	109731, 11438, 11600, 11609, 12495, 12614, 12775, 13447, 14456, 15364, 15551, 15567, 16165, 16172, 16535, 16790, 16952, 17096, 18126, 18439, 18441, 18779, 18799, 19218, 19419, 20304, 20315, 20377, 20614, 20677, 20971, 21416, 217325, 22259, 231832, 244202, 26921, 269855, 27359, 320405, 360013, 380714, 384783, 434215, 50706, 56183, 58226, 66809, 68151, 69847, 75605, 94185
GO:0051172	negative regulation of nitrogen compound metabolic process	GOBP	118	0.0137632	1.0893	0.673972	0.985686	up	106042, 106931, 107587, 108655, 114142, 11614, 11819, 11906, 12156, 12162, 12389, 12395, 12495, 12705, 13134, 13653, 13688, 13864, 14011, 14055, 14239, 14456, 15205, 15213, 15364, 15437, 15551, 16011, 16475, 16526, 16597, 17122, 17127, 17454, 17869, 17937, 18018, 18030, 18124, 18227, 18483, 18591, 19013, 19017, 19206, 192176, 19218, 19252, 19272, 20289, 20304, 20377, 20660, 20670, 20672, 20678, 2…
GO:0043069	negative regulation of programmed cell death	GOBP	84	-0.0162614	0.903881	0.677129	0.985686	down	NA
GO:0010975	regulation of neuron projection development	GOBP	53	-0.0202369	0.881823	0.677966	0.985686	down	NA
GO:0009628	response to abiotic stimulus	GOBP	78	0.0162458	1.10623	0.680615	0.985686	up	107589, 109685, 110789, 114142, 11438, 11820, 11864, 11931, 12035, 12043, 12156, 12389, 12814, 12842, 12955, 13197, 13653, 13864, 15511, 15551, 16173, 16438, 16475, 16480, 16508, 16526, 16527, 16531, 16542, 16691, 17127, 17390, 17869, 18053, 18126, 18227, 18439, 18441, 18483, 18708, 18791, 18792, 19013, 19272, 193740, 20191, 20289, 20296, 20357, 20377, 20449, 20657, 20677, 20846, 21338, 21804, 23…
GO:0048584	positive regulation of response to stimulus	GOBP	168	-0.0116282	0.930285	0.68323	0.985686	down	NA
GO:0001568	blood vessel development	GOBP	113	-0.0138686	0.917422	0.683387	0.985686	down	NA
GO:0042060	wound healing	GOBP	54	-0.0196799	0.884881	0.68354	0.985686	down	NA
GO:0019953	sexual reproduction	GOBP	55	-0.0192376	0.887316	0.687578	0.985686	down	NA
GO:0007264	small GTPase mediated signal transduction	GOBP	51	0.0191892	1.12666	0.690188	0.985686	up	110351, 11303, 117600, 12614, 12843, 12977, 13866, 13998, 14766, 17311, 18053, 18596, 18613, 18760, 19329, 19419, 19699, 20166, 20620, 207212, 21858, 232237, 232441, 233328, 240168, 260409, 30938, 320404, 54366, 56437, 58804, 68895, 69288, 71544, 71653, 71704, 74194, 76108, 83767
GO:0032269	negative regulation of cellular protein metabolic process	GOBP	78	0.0155869	1.10171	0.693028	0.985686	up	100038882, 11600, 11819, 11820, 12047, 12162, 12306, 12389, 12752, 12955, 13179, 13197, 13688, 13805, 13835, 14456, 14586, 14734, 15511, 16011, 16173, 16425, 16475, 17096, 17130, 17454, 18439, 18550, 18613, 18708, 18791, 19017, 192198, 19246, 19252, 20377, 20660, 20677, 20733, 209378, 21788, 21858, 22259, 231207, 233328, 237847, 23882, 320365, 320472, 50523, 53422, 58805, 59036, 63953, 66277, 666…
GO:0018193	peptidyl-amino acid modification	GOBP	82	-0.0154204	0.908617	0.696026	0.985686	down	NA
GO:0072359	circulatory system development	GOBP	154	0.0113837	1.07331	0.696149	0.985686	up	106042, 107449, 107589, 108655, 11600, 11601, 11609, 11745, 11819, 11977, 12006, 121021, 12156, 12162, 12266, 12306, 12389, 12705, 12778, 12814, 12822, 12828, 12837, 12842, 12843, 12876, 13052, 13179, 13511, 13609, 13642, 13653, 13805, 13835, 13866, 13869, 14066, 14118, 14172, 14239, 14726, 14734, 14766, 15205, 15213, 15446, 15530, 15531, 16173, 16416, 16526, 16535, 16542, 16790, 17127, 17130, 17…
GO:0044087	regulation of cellular component biogenesis	GOBP	68	0.0162344	1.10616	0.699687	0.985686	up	104943, 110351, 11977, 12162, 12389, 12752, 12775, 13609, 13835, 16475, 16542, 16826, 16979, 17127, 17130, 17387, 18439, 18481, 18483, 18606, 18613, 18708, 192176, 19329, 20620, 20660, 208177, 209478, 20971, 211401, 22417, 225288, 227753, 234857, 235041, 237860, 260409, 271127, 319387, 320472, 54670, 56226, 58804, 59036, 666048, 67451, 68732, 69538, 71436, 74694, 75409, 75769, 76965, 80880, 83767…
GO:0043933	macromolecular complex subunit organization	GOBP	129	0.0121268	1.07828	0.700018	0.985686	up	100900, 105722, 106931, 109323, 11303, 11307, 11438, 11600, 11668, 11820, 11977, 12306, 12389, 12495, 12814, 12832, 12833, 12834, 12842, 12843, 12955, 14055, 14660, 15205, 15567, 16475, 16480, 16508, 16511, 16531, 17022, 17127, 17130, 17313, 17318, 17385, 17869, 18439, 18481, 18613, 18760, 18784, 19419, 20289, 20304, 20614, 20660, 211401, 213556, 21412, 216725, 216848, 218214, 21956, 225030, 2252…
GO:0046903	secretion	GOBP	109	0.0129686	1.08393	0.702216	0.985686	up	100039795, 103213, 108075, 108655, 109731, 11303, 11438, 11600, 11609, 11745, 12306, 12389, 12495, 12614, 12775, 12890, 13447, 13805, 13848, 13869, 14456, 15364, 15551, 15567, 16165, 16172, 16531, 16535, 16790, 16952, 17096, 17289, 17869, 18124, 18126, 18439, 18441, 18550, 18553, 18778, 18779, 18784, 18799, 19063, 19218, 19419, 19885, 20304, 20315, 20377, 20614, 20677, 208898, 20971, 214084, 2141…
GO:0009059	macromolecule biosynthetic process	GOBP	310	0.00845217	1.05393	0.703508	0.985686	up	105239, 105859, 106042, 106931, 107375, 107587, 108655, 110784, 110794, 11303, 11307, 114142, 114886, 11600, 11609, 11614, 11705, 11745, 11787, 11819, 11820, 11864, 11906, 11977, 12006, 12043, 12153, 12156, 12162, 12388, 12389, 12395, 12479, 12480, 12705, 12775, 12842, 13134, 13179, 13591, 13609, 13653, 13654, 13688, 13709, 13797, 13805, 13864, 13866, 13869, 14011, 14055, 14118, 14239, 14247, 143…
GO:0044057	regulation of system process	GOBP	61	0.0166808	1.10923	0.706422	0.985686	up	11609, 11931, 12389, 13052, 13511, 14456, 14660, 16011, 16480, 16511, 16531, 16535, 16542, 16790, 17130, 17390, 17540, 18018, 18053, 18124, 18126, 18441, 18591, 18708, 19218, 20191, 21338, 216033, 21676, 21924, 21956, 22259, 225908, 23828, 23966, 243931, 56183, 57440, 64082, 67451, 67888, 69847, 71544, 94185
GO:0033993	response to lipid	GOBP	68	-0.0158328	0.906291	0.713465	0.985686	down	NA
GO:0050678	regulation of epithelial cell proliferation	GOBP	51	0.0176481	1.11592	0.714227	0.985686	up	107587, 108655, 110351, 114142, 11819, 11977, 12156, 12389, 13052, 13123, 13642, 13866, 13869, 14066, 14632, 14734, 15205, 15213, 15364, 16416, 16542, 16601, 17127, 17869, 18124, 18591, 18760, 18792, 19206, 19272, 19378, 20296, 20304, 20315, 20317, 20377, 20846, 211401, 21416, 21802, 240725, 54485, 67866, 71093, 75605, 77411
GO:0044281	small molecule metabolic process	GOBP	133	0.0113273	1.07293	0.715422	0.985686	up	103172, 104086, 104776, 107029, 107569, 108097, 108147, 11303, 11307, 114886, 11666, 11668, 11717, 11804, 11820, 11931, 11977, 12035, 12156, 12266, 12389, 12495, 12752, 13123, 14431, 14600, 14660, 14708, 14726, 14873, 15360, 15446, 15551, 16010, 16011, 16531, 16832, 16952, 17869, 18124, 18126, 18160, 18439, 18441, 18483, 18573, 18604, 18708, 18778, 18784, 18799, 19013, 19017, 19218, 19378, 19885,…
GO:1901576	organic substance biosynthetic process	GOBP	376	0.00733365	1.04663	0.725767	0.985686	up	103172, 105239, 105859, 106042, 106931, 107375, 107587, 108097, 108147, 108655, 110784, 110794, 11303, 11307, 114142, 114886, 11600, 11609, 11614, 11668, 11705, 11717, 11745, 11787, 11819, 11820, 11864, 11906, 11977, 12006, 12035, 12043, 12153, 12156, 12162, 12266, 12388, 12389, 12395, 12479, 12480, 12495, 12705, 12775, 12842, 13123, 13134, 13179, 13591, 13609, 13653, 13654, 13688, 13709, 13797, …
GO:0048589	developmental growth	GOBP	79	0.013461	1.08725	0.732023	0.985686	up	108151, 108655, 11609, 11820, 12043, 12266, 12977, 13052, 13175, 13609, 13869, 14239, 14431, 14600, 15364, 15567, 16526, 16542, 16952, 17127, 17984, 18187, 18595, 18596, 18792, 18845, 18846, 19206, 20315, 20357, 20358, 20360, 20377, 20415, 20670, 21416, 214968, 21682, 217325, 217843, 22095, 22431, 22762, 228357, 231051, 23966, 243743, 244058, 27206, 373864, 50523, 50706, 52357, 56334, 56711, 7137…
GO:0009056	catabolic process	GOBP	98	-0.0120117	0.92807	0.740312	0.985686	down	NA
GO:0009892	negative regulation of metabolic process	GOBP	193	0.00870767	1.05561	0.742978	0.985686	up	100038882, 105171, 106042, 106931, 107587, 108655, 114142, 114886, 11600, 11614, 11819, 11820, 11906, 12043, 12047, 12156, 12162, 12306, 12389, 12395, 12495, 12705, 12752, 12955, 13134, 13179, 13197, 13653, 13688, 13805, 13835, 13864, 14011, 14055, 14239, 14456, 14586, 14734, 15205, 15213, 15364, 15437, 15511, 15551, 16011, 16173, 16416, 16425, 16475, 16526, 16535, 16597, 17096, 17122, 17127, 171…
GO:0044249	cellular biosynthetic process	GOBP	368	0.0068461	1.04346	0.744925	0.985686	up	100900, 103172, 105239, 105859, 106042, 106931, 107375, 107587, 108097, 108147, 108655, 110784, 110794, 11303, 11307, 114142, 11600, 11609, 11614, 11668, 11705, 11717, 11745, 11787, 11819, 11820, 11864, 11906, 11977, 12006, 12035, 12043, 12153, 12156, 12162, 12266, 12388, 12389, 12395, 12479, 12480, 12495, 12705, 12775, 12842, 13123, 13134, 13179, 13591, 13609, 13653, 13654, 13688, 13709, 13797, …
GO:0010720	positive regulation of cell development	GOBP	50	-0.0161129	0.904715	0.746993	0.985686	down	NA
GO:0019752	carboxylic acid metabolic process	GOBP	59	0.0142917	1.09288	0.751149	0.985686	up	104776, 107029, 108097, 114886, 11666, 11668, 12035, 12266, 12389, 12752, 13123, 14600, 14660, 14726, 14873, 15446, 16832, 16952, 17869, 18124, 18126, 18439, 18604, 18778, 18784, 19013, 19017, 19378, 20216, 20540, 211666, 22259, 22361, 225579, 238505, 23887, 244141, 269060, 384783, 54670, 56050, 58805, 68021, 68631, 68738, 69219, 69772, 81877
GO:0043436	oxoacid metabolic process	GOBP	59	0.0142917	1.09288	0.751149	0.985686	up	104776, 107029, 108097, 114886, 11666, 11668, 12035, 12266, 12389, 12752, 13123, 14600, 14660, 14726, 14873, 15446, 16832, 16952, 17869, 18124, 18126, 18439, 18604, 18778, 18784, 19013, 19017, 19378, 20216, 20540, 211666, 22259, 22361, 225579, 238505, 23887, 244141, 269060, 384783, 54670, 56050, 58805, 68021, 68631, 68738, 69219, 69772, 81877
GO:0032270	positive regulation of cellular protein metabolic process	GOBP	132	-0.00995992	0.93998	0.752762	0.985686	down	NA
GO:0048666	neuron development	GOBP	116	0.0103505	1.06644	0.754067	0.985686	up	107449, 108151, 108655, 110789, 11658, 11787, 11820, 11977, 12043, 121021, 12162, 12386, 12552, 13175, 13641, 13642, 13643, 13654, 13864, 13866, 15205, 15213, 16169, 16542, 16773, 16777, 170788, 17096, 17181, 17390, 17965, 17984, 18053, 18124, 18187, 18227, 18295, 18481, 18591, 18760, 18845, 18846, 192176, 19270, 19272, 19329, 19699, 20315, 20317, 20357, 20358, 20360, 20377, 20614, 20620, 20971, …
GO:0030155	regulation of cell adhesion	GOBP	87	0.0115077	1.07414	0.759806	0.985686	up	100952, 108797, 110351, 11600, 11601, 12043, 12156, 12162, 12389, 12479, 12480, 12775, 12837, 12842, 12977, 13609, 13612, 13641, 13642, 13643, 13835, 13848, 13866, 14115, 14766, 15205, 16008, 16168, 16173, 16403, 16416, 16542, 16773, 16777, 16952, 17096, 17127, 17387, 17390, 17877, 18073, 18124, 18606, 18708, 18792, 19013, 192176, 19218, 19419, 19885, 20296, 20304, 20315, 20733, 208177, 20971, 21…
GO:0001944	vasculature development	GOBP	119	-0.0100912	0.939213	0.760646	0.985686	down	NA
GO:0032940	secretion by cell	GOBP	92	0.0111005	1.07142	0.762248	0.985686	up	100039795, 103213, 108075, 108655, 109731, 11303, 11438, 11600, 11609, 11745, 12495, 12614, 12775, 12890, 13447, 13805, 13848, 14456, 15364, 15551, 15567, 16165, 16172, 16535, 16952, 17096, 17289, 18124, 18126, 18439, 18441, 18550, 18553, 18799, 19063, 19218, 19419, 19885, 20304, 20315, 20377, 20614, 20677, 208898, 20971, 214084, 21416, 217140, 217325, 22259, 238276, 244202, 26362, 26921, 269855,…
GO:0006915	apoptotic process	GOBP	154	0.0088154	1.05631	0.76269	0.985686	up	103213, 105722, 107449, 11600, 11609, 11668, 11787, 11820, 11864, 11977, 12043, 12044, 12045, 12047, 12153, 12156, 12162, 12368, 12389, 12705, 12752, 12775, 12778, 12822, 12828, 12955, 13197, 13653, 13866, 13869, 14011, 14066, 14456, 15511, 16173, 16403, 16438, 16531, 16542, 16691, 16858, 16952, 16985, 170676, 17096, 17127, 17130, 17242, 17289, 17311, 17390, 17537, 17869, 18053, 18124, 18227, 184…
GO:0045934	negative regulation of nucleobase-containing compound metabolic process	GOBP	109	0.0102444	1.06574	0.76305	0.985686	up	106042, 106931, 107587, 108655, 114142, 11614, 11819, 11906, 12156, 12162, 12389, 12395, 12495, 12705, 13134, 13653, 13864, 14011, 14055, 14239, 14456, 15205, 15213, 15364, 15437, 15551, 16475, 16526, 16597, 17122, 17127, 17869, 17937, 18018, 18030, 18124, 18227, 18483, 18591, 19013, 19017, 19206, 192176, 19218, 19252, 19272, 20289, 20304, 20377, 20670, 20672, 20678, 20680, 20997, 21412, 21416, 2…
GO:1903507	negative regulation of nucleic acid-templated transcription	GOBP	96	-0.0110196	0.93381	0.763096	0.985686	down	NA
GO:0009607	response to biotic stimulus	GOBP	64	0.0129101	1.08354	0.76615	0.985686	up	100038882, 103213, 107589, 109685, 110794, 11303, 11745, 11931, 12043, 12389, 12705, 12775, 12778, 12810, 14469, 15957, 16168, 16172, 16173, 16535, 16691, 17064, 17096, 17127, 18053, 18126, 18439, 18778, 19218, 20296, 20304, 20846, 211401, 218442, 22259, 225362, 234311, 244202, 246728, 26362, 269855, 56489, 626578, 63953, 665113, 67486, 70127, 71096, 71481, 74337, 94185
GO:0043207	response to external biotic stimulus	GOBP	64	0.0129101	1.08354	0.76615	0.985686	up	100038882, 103213, 107589, 109685, 110794, 11303, 11745, 11931, 12043, 12389, 12705, 12775, 12778, 12810, 14469, 15957, 16168, 16172, 16173, 16535, 16691, 17064, 17096, 17127, 18053, 18126, 18439, 18778, 19218, 20296, 20304, 20846, 211401, 218442, 22259, 225362, 234311, 244202, 246728, 26362, 269855, 56489, 626578, 63953, 665113, 67486, 70127, 71096, 71481, 74337, 94185
GO:0051707	response to other organism	GOBP	64	0.0129101	1.08354	0.76615	0.985686	up	100038882, 103213, 107589, 109685, 110794, 11303, 11745, 11931, 12043, 12389, 12705, 12775, 12778, 12810, 14469, 15957, 16168, 16172, 16173, 16535, 16691, 17064, 17096, 17127, 18053, 18126, 18439, 18778, 19218, 20296, 20304, 20846, 211401, 218442, 22259, 225362, 234311, 244202, 246728, 26362, 269855, 56489, 626578, 63953, 665113, 67486, 70127, 71096, 71481, 74337, 94185
GO:0009058	biosynthetic process	GOBP	382	0.00618729	1.0392	0.766333	0.985686	up	100900, 103172, 105239, 105859, 106042, 106931, 107375, 107587, 108097, 108147, 108655, 110784, 110794, 11303, 11307, 114142, 114886, 11600, 11609, 11614, 11668, 11705, 11717, 11745, 11787, 11819, 11820, 11864, 11906, 11977, 12006, 12035, 12043, 12153, 12156, 12162, 12266, 12388, 12389, 12395, 12479, 12480, 12495, 12705, 12775, 12842, 13123, 13134, 13179, 13591, 13609, 13653, 13654, 13688, 13709,…
GO:0006897	endocytosis	GOBP	64	0.0128808	1.08334	0.76667	0.985686	up	105722, 108797, 110351, 110794, 11303, 11600, 11745, 11820, 12266, 12306, 12389, 12752, 12775, 12778, 14456, 14600, 14734, 14772, 15551, 16952, 17289, 17534, 18439, 18613, 18779, 19063, 19218, 19246, 20296, 20339, 20408, 20660, 217030, 22259, 227288, 227753, 228357, 241576, 259300, 26362, 50791, 56089, 66805, 68732, 73182, 74030, 74051, 94190, 98402
GO:0051234	establishment of localization	GOBP	349	0.00632599	1.0401	0.767401	0.985686	up	100039795, 103213, 103724, 105722, 106042, 107375, 107589, 108075, 108655, 108797, 109731, 110351, 110789, 110794, 110935, 11303, 11307, 11438, 11443, 114886, 11600, 11609, 11666, 117160, 117167, 11745, 11820, 11931, 11932, 11977, 11980, 12006, 12043, 12266, 12295, 12306, 12389, 12495, 12614, 12705, 12724, 12752, 12775, 12778, 12842, 12890, 12955, 13038, 13052, 13056, 13426, 13447, 13654, 13805, …
GO:0071840	cellular component organization or biogenesis	GOBP	481	0.0057859	1.03661	0.768786	0.985686	up	100900, 100952, 103172, 103724, 104943, 105722, 106931, 107449, 107589, 108151, 108655, 108797, 109323, 110351, 110789, 11303, 11307, 11438, 11443, 11465, 11600, 11658, 11666, 11668, 11787, 11804, 11820, 11931, 11977, 11980, 12006, 12043, 12044, 12045, 12047, 121021, 12162, 12266, 12295, 12306, 12386, 12389, 12495, 12552, 12614, 12741, 12752, 12775, 12810, 12814, 12822, 12828, 12830, 12832, 12833…
GO:0010467	gene expression	GOBP	328	0.00640979	1.04064	0.768878	0.985686	up	101437, 102614, 103724, 105239, 105859, 106042, 106931, 107375, 107587, 108655, 110784, 110794, 11307, 114142, 11609, 11614, 11705, 11745, 11787, 11819, 11820, 11864, 11906, 11931, 11977, 12006, 12043, 12153, 12156, 12162, 12266, 12388, 12389, 12395, 12628, 12705, 12752, 12842, 12876, 12955, 12977, 13134, 13179, 13591, 13609, 13653, 13654, 13688, 13709, 13797, 13805, 13864, 13866, 13869, 14011, 1…
GO:0007267	cell-cell signaling	GOBP	137	-0.00889698	0.94621	0.774676	0.985686	down	NA
GO:0009889	regulation of biosynthetic process	GOBP	307	0.00635676	1.0403	0.775603	0.985686	up	105239, 105859, 106042, 106931, 107587, 108655, 110784, 110794, 11303, 11307, 114142, 114886, 11609, 11614, 11705, 11745, 11787, 11819, 11820, 11864, 11906, 12006, 12043, 12153, 12156, 12162, 12266, 12388, 12389, 12395, 12479, 12480, 12495, 12705, 12775, 12842, 13134, 13179, 13591, 13609, 13653, 13654, 13688, 13709, 13797, 13805, 13864, 13866, 13869, 14011, 14055, 14118, 14239, 14247, 14368, 1445…
GO:0042327	positive regulation of phosphorylation	GOBP	100	-0.0100768	0.939297	0.778667	0.985686	down	NA
GO:0072358	cardiovascular system development	GOBP	122	-0.00912	0.944899	0.780545	0.985686	down	NA
GO:0010605	negative regulation of macromolecule metabolic process	GOBP	178	-0.00769761	0.953289	0.781356	0.985686	down	NA
GO:0050767	regulation of neurogenesis	GOBP	87	0.010399	1.06676	0.782497	0.985686	up	108151, 110351, 11820, 12043, 121021, 12156, 12162, 12389, 12977, 13869, 14766, 15205, 15213, 15364, 15567, 16169, 16542, 17096, 17869, 17965, 18053, 18481, 18606, 18760, 18845, 18846, 192176, 19218, 19270, 19329, 19699, 20304, 20315, 20317, 20357, 20358, 20360, 20377, 20614, 20620, 20660, 20678, 21416, 21417, 214968, 21858, 228357, 228839, 237860, 238276, 23966, 243743, 244058, 26921, 329934, 33…
GO:0051960	regulation of nervous system development	GOBP	99	0.00967531	1.06197	0.785284	0.985686	up	108151, 110351, 11820, 12043, 121021, 12156, 12162, 12389, 12614, 12876, 12977, 13869, 14632, 14766, 15205, 15213, 15364, 15567, 16169, 16542, 16979, 17096, 17869, 17965, 18053, 18481, 18606, 18760, 18845, 18846, 192176, 19218, 19270, 19329, 19699, 20304, 20315, 20317, 20357, 20358, 20360, 20377, 20614, 20620, 20660, 20678, 21416, 21417, 214968, 21858, 225908, 228357, 228839, 237860, 238276, 2396…
GO:0055114	oxidation-reduction process	GOBP	62	0.0115245	1.07425	0.793878	0.985686	up	104086, 104776, 107029, 109731, 114886, 11666, 11668, 117167, 13056, 13123, 14263, 14873, 15203, 15446, 16591, 16832, 17869, 18124, 18126, 19013, 19017, 192970, 19378, 20148, 20657, 210530, 21416, 218214, 227696, 243078, 244958, 320452, 338523, 384783, 56050, 56857, 66355, 666048, 66972, 67103, 68631, 69772, 72535, 74051, 74134, 75605, 75747, 76187, 76467, 93757
GO:0031324	negative regulation of cellular metabolic process	GOBP	183	0.00694214	1.04409	0.798338	0.985686	up	100038882, 106042, 106931, 107587, 108655, 114142, 11600, 11614, 11819, 11820, 11906, 12043, 12047, 12156, 12162, 12306, 12389, 12395, 12495, 12705, 12752, 12955, 13134, 13179, 13197, 13653, 13688, 13805, 13835, 13864, 14011, 14055, 14239, 14456, 14586, 14734, 15205, 15213, 15364, 15437, 15511, 15551, 16011, 16173, 16416, 16425, 16475, 16526, 16597, 17096, 17122, 17127, 17130, 17454, 17869, 17937…
GO:0031347	regulation of defense response	GOBP	51	-0.0125249	0.925115	0.799559	0.985686	down	NA
GO:0051247	positive regulation of protein metabolic process	GOBP	141	-0.00777095	0.952854	0.799944	0.985686	down	NA
GO:0065009	regulation of molecular function	GOBP	215	-0.00644231	0.960754	0.801605	0.985686	down	NA
GO:1901564	organonitrogen compound metabolic process	GOBP	136	0.00766991	1.04882	0.803575	0.985686	up	103172, 104776, 107029, 107375, 107569, 108147, 109685, 109731, 11303, 11600, 11609, 11717, 11820, 11931, 11977, 12035, 12495, 12752, 12876, 13179, 13688, 13866, 140483, 14431, 14600, 14660, 14708, 14763, 14862, 14863, 14871, 14873, 15531, 15551, 16011, 16168, 16425, 16475, 16591, 16790, 16832, 17454, 17869, 18126, 18160, 18227, 18439, 18483, 18550, 18553, 18573, 18591, 18596, 18784, 19013, 19017…
GO:0006629	lipid metabolic process	GOBP	110	-0.0083854	0.949223	0.806772	0.985686	down	NA
GO:0009605	response to external stimulus	GOBP	189	0.00645472	1.04093	0.8098	0.985686	up	100038882, 103213, 104099, 105722, 107449, 107589, 108151, 108655, 109685, 110789, 110794, 11303, 114142, 11600, 11601, 11658, 11745, 11787, 11820, 11931, 12038, 12043, 12162, 12266, 12306, 12386, 12389, 12628, 12705, 12775, 12778, 12810, 12814, 12842, 12977, 13052, 13123, 13609, 13641, 13642, 13643, 13654, 13864, 13866, 14172, 14456, 14469, 14726, 15957, 16168, 16170, 16172, 16173, 16403, 16416,…
GO:0030003	cellular cation homeostasis	GOBP	56	0.0109956	1.07072	0.812334	0.985686	up	100201, 110784, 11609, 11804, 11820, 11931, 11932, 11977, 12043, 12389, 12752, 13609, 14873, 15203, 15551, 16416, 16438, 16527, 16531, 16542, 17096, 17869, 18439, 18441, 18595, 18760, 18799, 19063, 19218, 20191, 20296, 20304, 20866, 22066, 22295, 238276, 26434, 269356, 53945, 66972, 74011, 94249
GO:0050673	epithelial cell proliferation	GOBP	58	0.0105752	1.06793	0.816434	0.985686	up	107587, 108655, 110351, 114142, 11819, 11977, 12156, 12389, 12837, 13052, 13123, 13642, 13866, 13869, 14066, 14632, 14734, 15205, 15213, 15364, 16010, 16011, 16416, 16542, 16601, 17127, 17869, 18124, 18591, 18760, 18792, 19206, 19272, 19378, 20296, 20304, 20315, 20317, 20377, 20846, 211401, 21416, 21802, 240725, 54485, 67866, 71093, 75605, 77411
GO:0006464	cellular protein modification process	GOBP	251	0.00549227	1.03472	0.818869	0.985686	up	100038882, 105171, 105239, 106042, 107589, 108097, 110542, 11303, 11600, 11609, 11804, 11819, 11820, 11977, 12006, 12043, 121021, 12153, 12156, 12162, 12266, 12306, 12388, 12389, 12752, 12775, 12778, 12955, 12977, 13175, 13179, 13197, 13653, 13805, 13835, 13848, 13866, 13869, 14055, 140780, 14172, 14456, 14586, 14600, 14739, 14763, 14772, 15205, 15531, 16010, 16168, 16173, 16416, 16475, 16542, 16…
GO:0036211	protein modification process	GOBP	251	0.00549227	1.03472	0.818869	0.985686	up	100038882, 105171, 105239, 106042, 107589, 108097, 110542, 11303, 11600, 11609, 11804, 11819, 11820, 11977, 12006, 12043, 121021, 12153, 12156, 12162, 12266, 12306, 12388, 12389, 12752, 12775, 12778, 12955, 12977, 13175, 13179, 13197, 13653, 13805, 13835, 13848, 13866, 13869, 14055, 140780, 14172, 14456, 14586, 14600, 14739, 14763, 14772, 15205, 15531, 16010, 16168, 16173, 16416, 16475, 16542, 16…
GO:0031399	regulation of protein modification process	GOBP	151	-0.00674894	0.958925	0.820472	0.985686	down	NA
GO:0019637	organophosphate metabolic process	GOBP	74	0.00916671	1.05862	0.821593	0.985686	up	103172, 107029, 107569, 108147, 11303, 11717, 11931, 11977, 12495, 12752, 14708, 15551, 16475, 16832, 17096, 17869, 18126, 18160, 18439, 18441, 18483, 18573, 18591, 18595, 18596, 18606, 18708, 18710, 18778, 18784, 18799, 19013, 19017, 19218, 208449, 20975, 211429, 216505, 218442, 21858, 22095, 238276, 242864, 244958, 29807, 320404, 56857, 58805, 66355, 66972, 67216, 67252, 67916, 68550, 71780, 75…
GO:0016310	phosphorylation	GOBP	194	-0.00591163	0.963928	0.824942	0.985686	down	NA
GO:0051246	regulation of protein metabolic process	GOBP	209	-0.00566023	0.965435	0.827146	0.985686	down	NA
GO:0009890	negative regulation of biosynthetic process	GOBP	121	-0.00712653	0.956678	0.82804	0.985686	down	NA
GO:0045893	positive regulation of transcription, DNA-templated	GOBP	128	0.00687024	1.04362	0.82836	0.985686	up	107587, 108655, 110794, 11609, 11819, 11820, 11864, 11906, 12156, 12162, 12705, 12842, 13179, 13591, 13609, 13653, 13654, 13709, 13805, 13866, 13869, 14011, 14055, 14247, 14632, 15205, 15213, 15364, 15437, 16403, 16597, 16601, 16656, 16826, 17022, 17127, 17130, 17242, 17355, 17869, 17877, 17984, 18018, 18124, 18227, 18441, 18591, 18708, 18760, 19013, 19017, 19206, 19885, 20289, 20377, 20670, 2067…
GO:1902680	positive regulation of RNA biosynthetic process	GOBP	128	0.00687024	1.04362	0.82836	0.985686	up	107587, 108655, 110794, 11609, 11819, 11820, 11864, 11906, 12156, 12162, 12705, 12842, 13179, 13591, 13609, 13653, 13654, 13709, 13805, 13866, 13869, 14011, 14055, 14247, 14632, 15205, 15213, 15364, 15437, 16403, 16597, 16601, 16656, 16826, 17022, 17127, 17130, 17242, 17355, 17869, 17877, 17984, 18018, 18124, 18227, 18441, 18591, 18708, 18760, 19013, 19017, 19206, 19885, 20289, 20377, 20670, 2067…
GO:1903508	positive regulation of nucleic acid-templated transcription	GOBP	128	0.00687024	1.04362	0.82836	0.985686	up	107587, 108655, 110794, 11609, 11819, 11820, 11864, 11906, 12156, 12162, 12705, 12842, 13179, 13591, 13609, 13653, 13654, 13709, 13805, 13866, 13869, 14011, 14055, 14247, 14632, 15205, 15213, 15364, 15437, 16403, 16597, 16601, 16656, 16826, 17022, 17127, 17130, 17242, 17355, 17869, 17877, 17984, 18018, 18124, 18227, 18441, 18591, 18708, 18760, 19013, 19017, 19206, 19885, 20289, 20377, 20670, 2067…
GO:0010033	response to organic substance	GOBP	244	0.00523544	1.03307	0.829036	0.985686	up	100038882, 100039795, 108075, 109685, 110351, 110542, 110784, 11303, 11307, 11438, 11443, 11600, 11609, 11614, 11668, 11819, 11820, 11906, 11977, 12006, 12038, 12043, 12153, 12156, 12162, 12368, 12389, 12705, 12741, 12775, 12778, 12832, 12833, 12842, 12843, 12977, 13123, 13179, 13653, 13654, 13688, 13805, 13864, 13866, 14055, 14066, 14118, 14119, 14172, 14456, 14469, 14600, 14734, 15205, 15364, 1…
GO:0043066	negative regulation of apoptotic process	GOBP	82	-0.00845589	0.948807	0.829452	0.985686	down	NA
GO:0045597	positive regulation of cell differentiation	GOBP	104	0.00735075	1.04674	0.832612	0.985686	up	100038882, 100201, 108655, 12006, 12043, 12156, 12162, 12368, 12479, 12741, 12775, 12842, 12977, 13642, 13805, 14119, 14172, 14456, 14739, 15205, 15213, 16168, 16169, 16416, 16542, 16952, 17096, 17127, 17311, 17387, 17869, 17877, 17965, 18053, 18481, 18606, 18708, 18760, 19206, 192176, 19419, 19699, 20304, 20315, 20317, 20358, 20377, 20678, 21416, 21417, 21804, 21858, 22361, 22417, 228839, 238276…
GO:0006873	cellular ion homeostasis	GOBP	57	0.00928946	1.05943	0.839883	0.985686	up	100201, 110784, 11609, 11804, 11820, 11931, 11932, 11977, 12043, 12389, 12752, 13609, 14873, 15203, 15551, 16416, 16438, 16527, 16531, 16542, 17096, 17869, 18439, 18441, 18595, 18760, 18799, 19063, 19218, 20191, 20296, 20304, 20866, 22066, 22295, 238276, 26434, 269356, 53945, 66972, 69847, 74011, 94249
GO:0045892	negative regulation of transcription, DNA-templated	GOBP	95	-0.00737457	0.955204	0.840466	0.985686	down	NA
GO:0030030	cell projection organization	GOBP	148	0.00598326	1.03788	0.840617	0.985686	up	104943, 105722, 107449, 107589, 108151, 108655, 110351, 110789, 11658, 11787, 11820, 11977, 12043, 121021, 12162, 12386, 12389, 12552, 12752, 12775, 13175, 13609, 13641, 13642, 13643, 13654, 13730, 13866, 14739, 15205, 15213, 16169, 16403, 16416, 16475, 16542, 16773, 16777, 17096, 17181, 17390, 17965, 17984, 18053, 18124, 18187, 18227, 18295, 18439, 18481, 18483, 18591, 18606, 18760, 18845, 18846…
GO:0019222	regulation of metabolic process	GOBP	467	0.00396279	1.02493	0.841438	0.985686	up	100038882, 103724, 105171, 105239, 105859, 106042, 106931, 107029, 107587, 108075, 108097, 108655, 109731, 110784, 110794, 11303, 11307, 114142, 114886, 11600, 11609, 11614, 11705, 11745, 11787, 11804, 11819, 11820, 11864, 11906, 11931, 11977, 12006, 12043, 12047, 121021, 12153, 12156, 12162, 12266, 12306, 12388, 12389, 12395, 12479, 12480, 12495, 12628, 12705, 12752, 12775, 12778, 12828, 12842, …
GO:0044711	single-organism biosynthetic process	GOBP	98	-0.00716135	0.956471	0.84279	0.985686	down	NA
GO:0035556	intracellular signal transduction	GOBP	222	0.00489472	1.03089	0.845702	0.985686	up	104943, 107449, 110351, 110789, 11303, 11600, 11609, 117600, 11931, 12043, 12044, 12045, 12047, 121021, 12153, 12156, 12162, 12266, 12389, 12614, 12775, 12778, 12843, 12955, 12977, 13175, 13179, 13197, 13688, 13866, 13869, 13998, 14066, 14172, 14456, 14586, 14600, 14763, 14766, 14873, 15205, 15364, 15531, 16010, 16011, 16168, 16169, 16173, 16416, 16438, 16475, 16510, 16511, 16542, 16591, 17096, 1…
GO:0050790	regulation of catalytic activity	GOBP	165	-0.00556081	0.966032	0.845844	0.985686	down	NA
GO:0001817	regulation of cytokine production	GOBP	51	0.00940589	1.0602	0.846183	0.985686	up	100038882, 11600, 11609, 12266, 12479, 12480, 12775, 13709, 14456, 16168, 16172, 16173, 16456, 16952, 17022, 17096, 17127, 18124, 18126, 18439, 18550, 18708, 19419, 20296, 20304, 226250, 234311, 240725, 244202, 26362, 26415, 269855, 320924, 434215, 50706, 50723, 64297, 67486, 77446, 94185
GO:0060255	regulation of macromolecule metabolic process	GOBP	428	0.00391244	1.02461	0.846503	0.985686	up	100038882, 103724, 105171, 105239, 105859, 106042, 106931, 107587, 108075, 108097, 108655, 110784, 110794, 11307, 114142, 114886, 11600, 11609, 11614, 11705, 11745, 11787, 11804, 11819, 11820, 11864, 11906, 11931, 11977, 12006, 12043, 12047, 121021, 12153, 12156, 12162, 12266, 12306, 12388, 12389, 12395, 12479, 12480, 12628, 12705, 12752, 12775, 12778, 12828, 12842, 12955, 12977, 13134, 13179, 13…
GO:0043065	positive regulation of apoptotic process	GOBP	65	-0.00845952	0.948785	0.846812	0.985686	down	NA
GO:0043068	positive regulation of programmed cell death	GOBP	65	-0.00845952	0.948785	0.846812	0.985686	down	NA
GO:0048519	negative regulation of biological process	GOBP	425	-0.00383615	0.976442	0.850048	0.985686	down	NA
GO:0044093	positive regulation of molecular function	GOBP	128	0.00593726	1.03759	0.851466	0.985686	up	103724, 105171, 108797, 110351, 11600, 11609, 11705, 11745, 11931, 11932, 11977, 12006, 12043, 121021, 12156, 12306, 12389, 12775, 12828, 12977, 13197, 13609, 13835, 13848, 13866, 14066, 14172, 14456, 14600, 14873, 15205, 15364, 16403, 16416, 16456, 16475, 16480, 17096, 17127, 17311, 17869, 18126, 18227, 18439, 18591, 18595, 18596, 18760, 18784, 19017, 19246, 19419, 19699, 20191, 20296, 20304, 20…
GO:0006886	intracellular protein transport	GOBP	61	0.00826735	1.05272	0.852794	0.985686	up	103724, 106042, 11600, 11609, 12006, 12295, 12306, 13038, 13654, 13866, 13869, 140483, 14456, 15205, 16173, 16480, 17127, 18053, 18483, 18708, 19206, 192176, 19246, 19250, 20296, 20660, 20677, 209478, 210789, 21416, 225362, 238276, 27359, 380714, 56089, 56334, 56461, 57440, 59036, 68010, 68151, 68453, 72293, 74694, 83397, 93757, 97064, 98910
GO:0010647	positive regulation of cell communication	GOBP	137	-0.00574102	0.964951	0.853132	0.985686	down	NA
GO:0051704	multi-organism process	GOBP	134	-0.00559758	0.965811	0.858126	0.985686	down	NA
GO:0010556	regulation of macromolecule biosynthetic process	GOBP	279	0.00409641	1.02578	0.859141	0.985686	up	105239, 105859, 106042, 106931, 107587, 108655, 110784, 110794, 11307, 114142, 114886, 11609, 11614, 11705, 11745, 11787, 11819, 11820, 11864, 11906, 12006, 12043, 12153, 12156, 12162, 12388, 12389, 12395, 12479, 12480, 12705, 12775, 12842, 13134, 13179, 13591, 13609, 13653, 13654, 13688, 13709, 13797, 13805, 13864, 13866, 13869, 14011, 14055, 14118, 14239, 14247, 14368, 14456, 14632, 14734, 1520…
GO:0031328	positive regulation of cellular biosynthetic process	GOBP	162	0.00499198	1.03151	0.861605	0.985686	up	107587, 108655, 110794, 11303, 11609, 11819, 11820, 11864, 11906, 12156, 12162, 12479, 12480, 12705, 12775, 12842, 13179, 13591, 13609, 13653, 13654, 13709, 13805, 13866, 13869, 14011, 14055, 14247, 14632, 15205, 15213, 15364, 15437, 16168, 16403, 16475, 16597, 16601, 16656, 16826, 16952, 17022, 17127, 17130, 17242, 17311, 17355, 17869, 17877, 17984, 18018, 18124, 18126, 18160, 18227, 18441, 1848…
GO:0030154	cell differentiation	GOBP	399	-0.00357428	0.978032	0.862467	0.985686	down	NA
GO:0031327	negative regulation of cellular biosynthetic process	GOBP	118	-0.00548788	0.96647	0.868483	0.985686	down	NA
GO:0009893	positive regulation of metabolic process	GOBP	289	-0.00352883	0.978308	0.877402	0.985686	down	NA
GO:0033043	regulation of organelle organization	GOBP	70	0.00638424	1.04047	0.878636	0.985686	up	103724, 12006, 12162, 12306, 12389, 12614, 13038, 13179, 13447, 13609, 13835, 140483, 15205, 16416, 16456, 16542, 16952, 17127, 17318, 17869, 18481, 18591, 18596, 18613, 18708, 18846, 19017, 192176, 20620, 208177, 209478, 20971, 210789, 211401, 213556, 21802, 22417, 225288, 227753, 234857, 235041, 237860, 260409, 271127, 320472, 56226, 57440, 58804, 68732, 68810, 69697, 74694, 80880, 83767, 98496…
GO:0032268	regulation of cellular protein metabolic process	GOBP	196	-0.00386039	0.976295	0.884515	0.985686	down	NA
GO:0007389	pattern specification process	GOBP	51	0.00704099	1.04473	0.884744	0.985686	up	11600, 11819, 12006, 12156, 12162, 12614, 12705, 13641, 13654, 13797, 13805, 13869, 14632, 14734, 14766, 15205, 15213, 15437, 17127, 17130, 17877, 17965, 18018, 18187, 18553, 18845, 19206, 19378, 19699, 20315, 20377, 20997, 213575, 21417, 22420, 22431, 228357, 27428, 54485, 56334, 68151, 70122, 72475, 78405
GO:0010941	regulation of cell death	GOBP	149	-0.00430122	0.973624	0.885475	0.985686	down	NA
GO:0006810	transport	GOBP	339	0.00310192	1.01946	0.885864	0.985686	up	100039795, 103213, 103724, 105722, 106042, 107375, 107589, 108075, 108655, 108797, 109731, 110351, 110794, 110935, 11303, 11307, 11438, 11443, 114886, 11600, 11609, 11666, 117160, 117167, 11745, 11820, 11931, 11932, 11977, 11980, 12006, 12043, 12266, 12295, 12306, 12389, 12495, 12614, 12705, 12724, 12752, 12775, 12778, 12842, 12890, 12955, 13038, 13052, 13056, 13426, 13447, 13654, 13805, 13848, 1…
GO:1903530	regulation of secretion by cell	GOBP	63	0.00607364	1.03847	0.890088	0.985686	up	109731, 11438, 11600, 11609, 12495, 12614, 12775, 13447, 14456, 15364, 15551, 15567, 16165, 16172, 16535, 16952, 17096, 18126, 18439, 18441, 18799, 19218, 19419, 20304, 20315, 20377, 20614, 20677, 20971, 21416, 217325, 22259, 244202, 26921, 269855, 27359, 320405, 360013, 380714, 384783, 434215, 50706, 56183, 58226, 66809, 68151, 94185
GO:1901566	organonitrogen compound biosynthetic process	GOBP	82	0.00494642	1.03122	0.898729	0.985686	up	103172, 107375, 108147, 11303, 11600, 11609, 11717, 11820, 11977, 12035, 12495, 13688, 13866, 14431, 14660, 14708, 14763, 15551, 16011, 16475, 16591, 17454, 17869, 18126, 18160, 18227, 18439, 18483, 18550, 18591, 18596, 18784, 19017, 19218, 194744, 20677, 207181, 208449, 211666, 21858, 22095, 231207, 234356, 238276, 238505, 23887, 242585, 244141, 244958, 29807, 319765, 53422, 54613, 56219, 67092,…
GO:0060548	negative regulation of cell death	GOBP	97	0.00456207	1.02876	0.899085	0.985686	up	107449, 11600, 11787, 11864, 11977, 12043, 12044, 12047, 12162, 12389, 12705, 12752, 12775, 12778, 12955, 13866, 13869, 14456, 14600, 14763, 15511, 16173, 16403, 16416, 16438, 16542, 17127, 17130, 17242, 17289, 17311, 17537, 17869, 18053, 18124, 18227, 18596, 18708, 18760, 19013, 19017, 19063, 192176, 19246, 19252, 20289, 20304, 20315, 20317, 20377, 20620, 20660, 20677, 208449, 21416, 21677, 2180…
GO:0051336	regulation of hydrolase activity	GOBP	92	0.00466101	1.02939	0.899366	0.985686	up	100201, 103724, 108797, 110351, 11609, 11820, 11931, 11932, 12047, 12156, 12389, 12775, 12828, 12955, 13609, 13835, 13866, 14066, 14456, 14734, 15511, 16403, 16425, 16456, 16475, 16952, 17127, 17869, 18550, 18595, 18596, 18613, 18760, 18784, 18799, 19063, 19419, 20191, 20296, 20304, 20306, 20339, 20660, 20680, 20733, 20846, 209378, 209478, 210789, 21788, 21858, 21924, 21956, 22259, 22417, 227753,…
GO:0040008	regulation of growth	GOBP	66	0.00521317	1.03293	0.903553	0.985686	up	108151, 108655, 11787, 11820, 12043, 12266, 12955, 12977, 13052, 13866, 13869, 14239, 14431, 14456, 14600, 14734, 15364, 15567, 16008, 16010, 16011, 16526, 17127, 17387, 17984, 18845, 18846, 19063, 19206, 20315, 20357, 20358, 20360, 20377, 20670, 21416, 214968, 22095, 22431, 22762, 232441, 243743, 244058, 27206, 29817, 50523, 52357, 56437, 67866, 71653, 98402
GO:0043067	regulation of programmed cell death	GOBP	133	-0.00380072	0.976657	0.903592	0.985686	down	NA
GO:0001501	skeletal system development	GOBP	63	-0.00534654	0.967319	0.904011	0.985686	down	NA
GO:0012501	programmed cell death	GOBP	156	0.00344398	1.02163	0.905886	0.985686	up	103213, 105722, 107449, 11600, 11609, 11668, 11787, 11820, 11864, 11977, 12043, 12044, 12045, 12047, 12153, 12156, 12162, 12368, 12389, 12705, 12752, 12775, 12778, 12822, 12828, 12955, 13197, 13653, 13866, 13869, 14011, 14066, 14456, 15511, 16173, 16403, 16438, 16531, 16542, 16691, 16858, 16952, 16985, 170676, 17096, 17127, 17130, 17242, 17289, 17311, 17390, 17537, 17869, 18053, 18124, 18227, 184…
GO:0000122	negative regulation of transcription from RNA polymerase II promoter	GOBP	64	0.00506805	1.032	0.907583	0.985686	up	107587, 108655, 114142, 11614, 11819, 11906, 12156, 12389, 13134, 13653, 13864, 14011, 14055, 15205, 15213, 15364, 15437, 16475, 16597, 17127, 17869, 18018, 18030, 18124, 18227, 18591, 19013, 19206, 20670, 20672, 20997, 21412, 21416, 21417, 22259, 22431, 226075, 22762, 228839, 231986, 235041, 26414, 52357, 54485, 56461, 58805, 59036, 60345, 67393, 71371, 79362, 97064
GO:0051254	positive regulation of RNA metabolic process	GOBP	129	0.00354005	1.02224	0.910938	0.985686	up	107587, 108655, 110794, 11609, 11819, 11820, 11864, 11906, 12156, 12162, 12705, 12842, 13179, 13591, 13609, 13653, 13654, 13709, 13805, 13866, 13869, 14011, 14055, 14247, 14632, 15205, 15213, 15364, 15437, 16403, 16597, 16601, 16656, 16826, 17022, 17127, 17130, 17242, 17355, 17869, 17877, 17984, 18018, 18124, 18227, 18441, 18591, 18708, 18760, 19013, 19017, 19206, 19885, 20289, 20377, 20670, 2067…
GO:0051338	regulation of transferase activity	GOBP	75	0.00452388	1.02851	0.911131	0.985686	up	103172, 105171, 108097, 11600, 11804, 11819, 11820, 12006, 121021, 12156, 12162, 12389, 12775, 12977, 13179, 13197, 13835, 13866, 14172, 14456, 14600, 16416, 16475, 16826, 17096, 17311, 18439, 18591, 18595, 18596, 18708, 18710, 192198, 19246, 19252, 19419, 19699, 20377, 20660, 20971, 216505, 21676, 21802, 218442, 21987, 237847, 23882, 27206, 320472, 384783, 50523, 54635, 63953, 64297, 665113, 666…
GO:0031325	positive regulation of cellular metabolic process	GOBP	266	-0.00258865	0.984041	0.912524	0.985686	down	NA
GO:0048523	negative regulation of cellular process	GOBP	392	0.00226095	1.01415	0.913002	0.985686	up	100038882, 100201, 106042, 106931, 107449, 107587, 108151, 108655, 109731, 110351, 110542, 110789, 11307, 114142, 114886, 11600, 11601, 11609, 11614, 117600, 11787, 11819, 11820, 11864, 11906, 11977, 12006, 12035, 12038, 12043, 12044, 12047, 121021, 12156, 12162, 12306, 12388, 12389, 12395, 12495, 12705, 12752, 12775, 12778, 12832, 12842, 12955, 13052, 13123, 13134, 13179, 13197, 13609, 13642, 13…
GO:0001932	regulation of protein phosphorylation	GOBP	132	-0.00343526	0.978877	0.913091	0.985686	down	NA
GO:0040007	growth	GOBP	104	-0.00365588	0.977536	0.916926	0.985686	down	NA
GO:0042325	regulation of phosphorylation	GOBP	142	0.00305256	1.01915	0.919883	0.985686	up	108097, 11600, 11804, 11819, 11820, 11977, 12006, 12043, 121021, 12153, 12156, 12162, 12266, 12306, 12388, 12389, 12752, 12775, 12778, 12977, 13179, 13197, 13805, 13835, 13866, 13869, 14172, 14456, 14586, 14600, 14739, 14763, 15205, 16010, 16168, 16173, 16403, 16416, 16475, 16542, 16591, 16826, 17096, 17130, 17311, 17318, 17869, 18053, 18439, 18441, 18591, 18595, 18596, 18606, 18613, 18708, 18710…
GO:0044267	cellular protein metabolic process	GOBP	300	0.00224474	1.01405	0.920589	0.985686	up	100038882, 103724, 105171, 105239, 106042, 107375, 107589, 108097, 110542, 11303, 11600, 11609, 11804, 11819, 11820, 11977, 12006, 12043, 12047, 121021, 12153, 12156, 12162, 12266, 12306, 12388, 12389, 12752, 12775, 12778, 12828, 12955, 12977, 13038, 13175, 13179, 13197, 13653, 13688, 13805, 13835, 13848, 13866, 13869, 14055, 14066, 140780, 14172, 14456, 14586, 14600, 14734, 14739, 14763, 14772, …
GO:0009967	positive regulation of signal transduction	GOBP	127	0.00312108	1.01959	0.922005	0.985686	up	104943, 105171, 107449, 110789, 11600, 11609, 121021, 12153, 12156, 12162, 12266, 12389, 12775, 12778, 12842, 12977, 13179, 13197, 13805, 13866, 13869, 14066, 14172, 14456, 14600, 14632, 14734, 14763, 14766, 14873, 15205, 16010, 16011, 16168, 16173, 16416, 16475, 16542, 16591, 17096, 17127, 17311, 17318, 17537, 17869, 18053, 18439, 18441, 18550, 18591, 18595, 18596, 18613, 18708, 18760, 18779, 18…
GO:0051345	positive regulation of hydrolase activity	GOBP	54	-0.00434985	0.97333	0.927309	0.985686	down	NA
GO:0010562	positive regulation of phosphorus metabolic process	GOBP	117	0.00287431	1.01802	0.930751	0.985686	up	11303, 11600, 11609, 12006, 12043, 121021, 12153, 12156, 12162, 12266, 12306, 12388, 12389, 12752, 12775, 12778, 12977, 13197, 13805, 13866, 13869, 14172, 14456, 14586, 14600, 14739, 14763, 15205, 16010, 16168, 16173, 16403, 16416, 16475, 16542, 16591, 17096, 17127, 17311, 17318, 17869, 18053, 18126, 18160, 18439, 18441, 18591, 18595, 18596, 18606, 18613, 18708, 18760, 18784, 18799, 19017, 19218,…
GO:0045937	positive regulation of phosphate metabolic process	GOBP	117	0.00287431	1.01802	0.930751	0.985686	up	11303, 11600, 11609, 12006, 12043, 121021, 12153, 12156, 12162, 12266, 12306, 12388, 12389, 12752, 12775, 12778, 12977, 13197, 13805, 13866, 13869, 14172, 14456, 14586, 14600, 14739, 14763, 15205, 16010, 16168, 16173, 16403, 16416, 16475, 16542, 16591, 17096, 17127, 17311, 17318, 17869, 18053, 18126, 18160, 18439, 18441, 18591, 18595, 18596, 18606, 18613, 18708, 18760, 18784, 18799, 19017, 19218,…
GO:0060284	regulation of cell development	GOBP	99	-0.00307933	0.981045	0.931518	0.985686	down	NA
GO:0009891	positive regulation of biosynthetic process	GOBP	168	0.00241119	1.0151	0.931958	0.985686	up	107587, 108655, 110794, 11303, 11307, 11609, 11819, 11820, 11864, 11906, 12156, 12162, 12479, 12480, 12705, 12775, 12842, 13179, 13591, 13609, 13653, 13654, 13709, 13805, 13866, 13869, 14011, 14055, 14247, 14632, 15205, 15213, 15364, 15437, 16168, 16173, 16403, 16475, 16542, 16597, 16601, 16656, 16826, 16952, 17022, 17127, 17130, 17242, 17311, 17355, 17869, 17877, 17984, 18018, 18124, 18126, 1816…
GO:0045664	regulation of neuron differentiation	GOBP	71	-0.00351076	0.978418	0.933128	0.985686	down	NA
GO:0050801	ion homeostasis	GOBP	75	-0.00334769	0.97941	0.934559	0.985686	down	NA
GO:0008219	cell death	GOBP	174	0.00196693	1.0123	0.943659	0.985686	up	103213, 105722, 107449, 11600, 11609, 11668, 11787, 11820, 11864, 11977, 12006, 12043, 12044, 12045, 12047, 12153, 12156, 12162, 12368, 12389, 12705, 12752, 12775, 12778, 12822, 12828, 12955, 13197, 13653, 13730, 13866, 13869, 14011, 14066, 14456, 14600, 14763, 14924, 15511, 16173, 16403, 16416, 16438, 16526, 16531, 16542, 16691, 16858, 16952, 16985, 170676, 17096, 17127, 17130, 17242, 17289, 173…
GO:0043085	positive regulation of catalytic activity	GOBP	100	0.00250615	1.0157	0.943761	0.985686	up	103724, 105171, 108797, 110351, 11600, 11609, 11931, 11932, 11977, 12006, 12043, 121021, 12156, 12389, 12775, 12828, 12977, 13197, 13609, 13835, 13866, 14066, 14172, 14456, 14600, 16403, 16416, 16456, 16475, 17096, 17127, 17311, 17869, 18126, 18227, 18439, 18591, 18595, 18596, 18760, 18784, 19246, 19419, 19699, 20191, 20296, 20304, 20306, 20339, 20660, 20680, 20846, 209478, 20971, 210789, 21676, …
GO:0030162	regulation of proteolysis	GOBP	58	-0.00324017	0.980065	0.943886	0.985686	down	NA
GO:0006082	organic acid metabolic process	GOBP	65	-0.0028145	0.982661	0.948527	0.985686	down	NA
GO:0006468	protein phosphorylation	GOBP	173	0.00179277	1.0112	0.94877	0.985686	up	107589, 108097, 110542, 11600, 11804, 11819, 11820, 12006, 12043, 121021, 12153, 12156, 12162, 12266, 12306, 12388, 12389, 12752, 12775, 12778, 12955, 12977, 13175, 13179, 13197, 13805, 13835, 13848, 13866, 13869, 140780, 14172, 14456, 14586, 14600, 14739, 14763, 14772, 15205, 15531, 16010, 16168, 16173, 16416, 16475, 16542, 16591, 17096, 17130, 17289, 17311, 17318, 17869, 18053, 18160, 18439, 18…
GO:0006996	organelle organization	GOBP	207	0.00160175	1.01	0.950711	0.985686	up	103172, 103724, 107589, 108655, 11303, 11465, 11666, 11931, 11977, 11980, 12006, 12043, 12044, 12045, 12047, 12162, 12306, 12389, 12614, 12752, 12775, 12950, 12955, 13038, 13052, 13179, 13197, 13447, 13609, 13822, 13835, 13869, 140483, 14739, 15205, 15364, 16416, 16456, 16475, 16527, 16542, 16582, 16691, 16952, 16985, 170484, 17064, 17127, 17318, 17869, 17880, 18439, 18481, 18483, 18591, 18595, 1…
GO:0048869	cellular developmental process	GOBP	421	0.00123784	1.00772	0.9514	0.985686	up	100038882, 100039795, 100201, 104776, 106042, 107449, 107587, 108151, 108655, 110351, 110789, 110794, 11307, 11443, 11465, 11600, 11601, 11609, 11614, 11658, 11705, 117167, 11787, 11819, 11820, 11977, 12006, 12038, 12043, 12047, 121021, 12153, 12156, 12162, 12306, 12368, 12386, 12388, 12389, 12395, 12479, 12552, 12614, 12705, 12724, 12741, 12775, 12778, 12810, 12814, 12822, 12832, 12833, 12842, 1…
GO:1901700	response to oxygen-containing compound	GOBP	126	-0.00193709	0.988034	0.951879	0.985686	down	NA
GO:0010628	positive regulation of gene expression	GOBP	158	0.00162553	1.01015	0.955305	0.985686	up	107587, 108655, 110794, 11609, 11705, 11819, 11820, 11864, 11906, 12156, 12162, 12266, 12388, 12389, 12705, 12842, 12977, 13179, 13591, 13609, 13653, 13654, 13709, 13805, 13866, 13869, 14011, 14055, 14247, 14456, 14632, 15205, 15213, 15364, 15437, 15567, 16173, 16403, 16416, 16597, 16601, 16656, 16826, 17022, 17127, 17130, 17242, 17355, 17869, 17877, 17984, 18018, 18030, 18124, 18227, 18439, 1844…
GO:0045944	positive regulation of transcription from RNA polymerase II promoter	GOBP	94	-0.00190163	0.988252	0.958637	0.985686	down	NA
GO:0051962	positive regulation of nervous system development	GOBP	50	0.00252953	1.01584	0.959	0.985686	up	12043, 12156, 12162, 12977, 14632, 15205, 16542, 16979, 17096, 17869, 17965, 18053, 18481, 18606, 18760, 19699, 20304, 20315, 20317, 20358, 21417, 21858, 225908, 228839, 238276, 23966, 244058, 319387, 329934, 50791, 56711, 64297, 67468, 71436, 71653, 75409, 75769, 76965, 77480, 80987, 99633
GO:0042981	regulation of apoptotic process	GOBP	131	0.00139346	1.0087	0.964692	0.985686	up	105722, 107449, 11600, 11609, 11668, 11787, 11864, 11977, 12043, 12044, 12045, 12047, 12153, 12156, 12162, 12368, 12389, 12705, 12752, 12775, 12778, 12822, 12828, 12955, 13197, 13653, 13866, 13869, 14066, 14456, 15511, 16173, 16403, 16531, 16542, 16952, 17096, 17127, 17130, 17242, 17289, 17311, 17390, 17537, 17869, 18053, 18124, 18227, 18439, 18481, 18573, 18596, 18708, 19017, 19063, 192176, 1924…
GO:0097190	apoptotic signaling pathway	GOBP	52	0.00209593	1.01311	0.965391	0.985686	up	107449, 11609, 11977, 12043, 12044, 12045, 12047, 12389, 12778, 16173, 16403, 16438, 16691, 17127, 17311, 17537, 17869, 18053, 18227, 18439, 18604, 18708, 19246, 20315, 20377, 208449, 21416, 21944, 21987, 22361, 22417, 227753, 414801, 56489, 64058, 65106, 69635, 72287, 94185, 97998
GO:0048646	anatomical structure formation involved in morphogenesis	GOBP	156	0.00125385	1.00782	0.965714	0.985686	up	106042, 107449, 108655, 11465, 11600, 11601, 11668, 11745, 11977, 12006, 121021, 12162, 12266, 12306, 12389, 12614, 12778, 12822, 12828, 12832, 12837, 12842, 13179, 13609, 13642, 13654, 13805, 13835, 14066, 14119, 14172, 14368, 14726, 14766, 15205, 15213, 15530, 16173, 16403, 16416, 16542, 16691, 16790, 17127, 17390, 17877, 18018, 18053, 18124, 18187, 18595, 18596, 18606, 18613, 18760, 18792, 187…
GO:0010557	positive regulation of macromolecule biosynthetic process	GOBP	146	0.00128647	1.00803	0.965816	0.985686	up	107587, 108655, 110794, 11609, 11819, 11820, 11864, 11906, 12156, 12162, 12479, 12480, 12705, 12775, 12842, 13179, 13591, 13609, 13653, 13654, 13709, 13805, 13866, 13869, 14011, 14055, 14247, 14632, 15205, 15213, 15364, 15437, 16168, 16173, 16403, 16542, 16597, 16601, 16656, 16826, 17022, 17127, 17130, 17242, 17311, 17355, 17869, 17877, 17984, 18018, 18124, 18227, 18441, 18481, 18591, 18595, 1859…
GO:0061061	muscle structure development	GOBP	89	0.0016005	1.01	0.965963	0.985686	up	106042, 107589, 108655, 114142, 11443, 11465, 11600, 11609, 11819, 11906, 12043, 12156, 12389, 12814, 12955, 13052, 13609, 13642, 13653, 13654, 13805, 13869, 15205, 15213, 16011, 16173, 16526, 16656, 16691, 17127, 17130, 17387, 17869, 17877, 17880, 18591, 18595, 18596, 18708, 20191, 20289, 20315, 20670, 20866, 20997, 211401, 21412, 21416, 21417, 217082, 21924, 21956, 22417, 22431, 225115, 225288,…
GO:0010604	positive regulation of macromolecule metabolic process	GOBP	270	-0.000944136	0.99415	0.967837	0.985686	down	NA
GO:0023056	positive regulation of signaling	GOBP	139	-0.00115926	0.992822	0.969897	0.985686	down	NA
GO:0051241	negative regulation of multicellular organismal process	GOBP	120	-0.000946606	0.994134	0.976968	0.988289	down	NA
GO:0061564	axon development	GOBP	63	-0.00106913	0.993378	0.980697	0.988289	down	NA
GO:0043412	macromolecule modification	GOBP	260	-0.000525558	0.996739	0.982338	0.988289	down	NA
GO:0006793	phosphorus metabolic process	GOBP	246	-0.000493252	0.996939	0.983766	0.988289	down	NA
GO:0006796	phosphate-containing compound metabolic process	GOBP	246	-0.000493252	0.996939	0.983766	0.988289	down	NA
GO:1902533	positive regulation of intracellular signal transduction	GOBP	91	-0.00024247	0.998494	0.994796	0.997077	down	NA
GO:0031175	neuron projection development	GOBP	103	-7.98129e-06	0.99995	0.999819	0.999819	down	NA
GO:0048471	perinuclear region of cytoplasm	GOCC	60	0.122086	2.13553	0.00391701	0.297693	up	110789, 11303, 11609, 11666, 11820, 11977, 12043, 12306, 12389, 12695, 12977, 13426, 13866, 15203, 16438, 16508, 16510, 16511, 16531, 16777, 17096, 17869, 18126, 18708, 18784, 19206, 192176, 193740, 19378, 20296, 20317, 20339, 20614, 20660, 20846, 20975, 21802, 21944, 21987, 227753, 238276, 240168, 246728, 259300, 328019, 50791, 57440, 665113, 66805, 67888, 71653, 71889, 76608, 78388
GO:0031012	extracellular matrix	GOCC	100	0.0825812	1.67065	0.0149542	0.56826	up	100952, 108075, 11465, 12032, 12153, 12162, 12306, 12495, 12810, 12814, 12822, 12828, 12830, 12832, 12833, 12834, 12835, 12837, 12840, 12842, 12843, 12950, 13179, 13602, 13612, 14066, 14115, 14118, 14119, 14734, 14873, 15530, 15891, 16403, 16480, 16773, 16777, 16997, 17022, 17064, 17181, 17313, 17385, 17387, 17388, 17389, 17390, 18073, 18074, 18295, 18542, 18553, 18591, 192176, 19699, 20317, 2037…
GO:0005578	proteinaceous extracellular matrix	GOCC	77	0.0851772	1.69782	0.0255835	0.570223	up	100952, 108075, 12032, 12153, 12306, 12495, 12810, 12814, 12822, 12828, 12830, 12832, 12833, 12834, 12835, 12837, 12840, 12842, 12843, 12950, 13179, 13602, 14115, 14118, 14119, 14734, 14873, 15530, 16403, 16773, 16777, 17022, 17181, 17385, 17390, 18073, 18074, 18295, 19699, 20317, 20377, 210530, 216725, 21810, 21858, 22417, 22420, 231470, 23928, 245026, 27047, 271127, 280635, 320078, 320924, 3738…
GO:0005887	integral component of plasma membrane	GOCC	137	0.0584872	1.43832	0.0499093	0.570223	up	104099, 110542, 11303, 11438, 11443, 117167, 11931, 11932, 11977, 121021, 12156, 12389, 12614, 12724, 13835, 13848, 14600, 14734, 14807, 15551, 15567, 16172, 16403, 16416, 16508, 16510, 16511, 16525, 16526, 16527, 16531, 16535, 16542, 16591, 170484, 17096, 17112, 171463, 17388, 17470, 17534, 18053, 18439, 18595, 18606, 18779, 18845, 18846, 19206, 19218, 20358, 20360, 20392, 20502, 20540, 20614, 2…
GO:0030054	cell junction	GOCC	154	0.0549028	1.40663	0.0533901	0.570223	up	103724, 107589, 108147, 11438, 11443, 11658, 11820, 118446, 11931, 121021, 12306, 12386, 12388, 12389, 12695, 12741, 13052, 13497, 13511, 13527, 13642, 13805, 13822, 14807, 14924, 15530, 16403, 16416, 16456, 16475, 16480, 16508, 16525, 16542, 16582, 16691, 16952, 170484, 17096, 17387, 17470, 17534, 18053, 18439, 18596, 18613, 18708, 18760, 18792, 18846, 192176, 192198, 19246, 19272, 193740, 19400…
GO:0005886	plasma membrane	GOCC	462	0.0376294	1.26346	0.0553599	0.570223	up	103724, 104099, 105171, 105722, 107449, 108097, 110542, 110789, 110935, 11303, 11307, 11438, 11443, 11489, 11600, 11601, 11609, 11658, 117160, 117167, 11745, 11804, 11820, 118446, 11931, 11932, 11977, 11980, 12006, 121021, 12156, 12295, 12306, 12386, 12388, 12389, 12479, 12480, 12495, 12552, 12614, 12628, 12695, 12724, 12741, 12752, 12775, 12778, 12833, 12834, 12835, 12876, 12955, 12977, 13052, 1…
GO:0071944	cell periphery	GOCC	470	0.036444	1.25418	0.0626132	0.570223	up	103724, 104099, 104943, 105171, 105722, 107449, 108097, 110542, 110789, 110935, 11303, 11307, 11438, 11443, 11489, 11600, 11601, 11609, 11658, 117160, 117167, 11745, 11804, 11820, 118446, 11931, 11932, 11977, 11980, 12006, 121021, 12156, 12295, 12306, 12386, 12388, 12389, 12479, 12480, 12495, 12552, 12614, 12628, 12695, 12724, 12741, 12752, 12775, 12778, 12833, 12834, 12835, 12876, 12955, 12977, …
GO:0031226	intrinsic component of plasma membrane	GOCC	144	0.0532124	1.39193	0.0689723	0.570223	up	104099, 110542, 11303, 11438, 11443, 11658, 117167, 11931, 11932, 11977, 121021, 12156, 12389, 12614, 12724, 13609, 13835, 13848, 14600, 14734, 14807, 15551, 15567, 16172, 16403, 16416, 16508, 16510, 16511, 16525, 16526, 16527, 16531, 16535, 16542, 16591, 170484, 17096, 17112, 171463, 17388, 17470, 17534, 18053, 18439, 18595, 18596, 18606, 18779, 18845, 18846, 19206, 19218, 20358, 20360, 20392, 2…
GO:0044459	plasma membrane part	GOCC	261	0.0414943	1.29417	0.0736823	0.570223	up	104099, 108097, 110542, 110789, 110935, 11303, 11307, 11438, 11443, 11658, 117167, 118446, 11931, 11932, 11977, 121021, 12156, 12295, 12306, 12386, 12388, 12389, 12479, 12480, 12495, 12614, 12724, 12741, 12752, 12775, 12876, 12955, 13052, 13497, 13511, 13527, 13609, 13805, 13835, 13848, 13866, 13869, 140492, 14368, 14600, 14675, 14696, 14708, 14726, 14734, 14807, 15203, 15446, 15551, 15567, 16008…
GO:0005912	adherens junction	GOCC	78	0.0677156	1.52322	0.0763015	0.570223	up	103724, 108147, 11658, 121021, 12306, 12386, 12388, 12389, 13052, 13642, 13805, 13822, 14924, 15530, 16403, 16416, 16456, 16475, 16480, 16582, 16952, 17096, 17387, 17470, 17534, 18596, 18792, 192176, 19246, 193740, 20649, 208177, 20846, 20971, 211401, 214230, 216033, 21804, 225115, 226041, 227737, 227753, 22793, 233335, 233765, 244895, 27428, 319565, 319939, 57440, 64540, 66106, 66395, 67451, 687…
GO:0097458	neuron part	GOCC	156	0.0491878	1.35755	0.0825323	0.570223	up	110351, 110789, 11438, 114886, 11658, 11745, 11820, 11977, 12006, 12032, 12386, 12388, 12495, 12724, 12741, 12752, 12876, 12890, 12955, 13052, 13175, 13497, 13527, 13848, 13869, 140483, 140492, 14600, 14772, 14807, 14873, 15551, 15567, 16438, 16508, 16510, 16526, 16531, 16542, 16773, 17096, 17289, 17869, 18053, 18187, 18439, 18441, 18483, 18573, 18591, 18595, 18708, 19017, 19063, 19206, 192176, 1…
GO:0070161	anchoring junction	GOCC	81	0.0622655	1.47249	0.098076	0.621148	up	103724, 108147, 11658, 121021, 12306, 12386, 12388, 12389, 13052, 13511, 13642, 13805, 13822, 14924, 15530, 16403, 16416, 16456, 16475, 16480, 16582, 16952, 17096, 17387, 17470, 17534, 18596, 18792, 192176, 19246, 193740, 20649, 208177, 20846, 20971, 211401, 214230, 216033, 21804, 225115, 226041, 227737, 227753, 22793, 233335, 233765, 244895, 27428, 319565, 319939, 57440, 64540, 66106, 66395, 674…
GO:0005829	cytosol	GOCC	96	-0.0607747	0.685443	0.109033	0.637422	down	NA
GO:0098590	plasma membrane region	GOCC	116	0.0476128	1.34433	0.139571	0.732047	up	104099, 108097, 110789, 110935, 11438, 11443, 11931, 11932, 11977, 12306, 12386, 12388, 12389, 12495, 12741, 12752, 12876, 12955, 13052, 13497, 13511, 13866, 13869, 14368, 14726, 14807, 15203, 15446, 16008, 16173, 16403, 16416, 16438, 16480, 16508, 16510, 16525, 16526, 16531, 16535, 16952, 18053, 18441, 18483, 18591, 18596, 19206, 19218, 192198, 19329, 193740, 19400, 20339, 20392, 20614, 208431, …
GO:0032991	macromolecular complex	GOCC	275	0.0333113	1.23	0.144483	0.732047	up	100952, 101437, 104099, 105722, 108097, 109323, 110784, 110789, 110935, 11303, 11438, 11443, 11465, 11614, 11658, 117160, 11820, 118446, 11864, 11906, 11931, 11932, 12006, 12043, 12156, 12295, 12306, 12388, 12389, 12695, 12724, 12814, 12822, 12828, 12830, 12832, 12833, 12834, 12835, 12837, 12840, 12842, 12843, 12890, 12977, 13052, 13134, 13179, 13426, 13447, 13527, 13805, 13822, 13866, 13869, 140…
GO:0016021	integral component of membrane	GOCC	424	0.0265307	1.17925	0.18547	0.779133	up	100039795, 100201, 104099, 105722, 107375, 107449, 108760, 109731, 110542, 110789, 11303, 11307, 11438, 11443, 11489, 11609, 11658, 11666, 117160, 117167, 11804, 11820, 118446, 11931, 11932, 11977, 11980, 12043, 121021, 12156, 12295, 12389, 12479, 12480, 12495, 12552, 12614, 12724, 12741, 12752, 12775, 12778, 12977, 13052, 13056, 13511, 13609, 13641, 13642, 13643, 13730, 13805, 13835, 13848, 1386…
GO:0043234	protein complex	GOCC	252	0.0305772	1.20928	0.194726	0.779133	up	100952, 104099, 105722, 108097, 109323, 110784, 110789, 110935, 11438, 11443, 11465, 11658, 117160, 11820, 118446, 11864, 11906, 11931, 11932, 12006, 12043, 12156, 12295, 12306, 12388, 12389, 12695, 12724, 12814, 12822, 12828, 12830, 12832, 12833, 12834, 12835, 12837, 12840, 12842, 12843, 12890, 12977, 13052, 13134, 13179, 13426, 13447, 13527, 13805, 13822, 13866, 13869, 14055, 14600, 14675, 1469…
GO:0036477	somatodendritic compartment	GOCC	88	0.0424451	1.30184	0.246183	0.779133	up	110351, 11438, 114886, 11658, 11745, 11977, 12032, 12388, 12495, 12724, 12876, 12890, 12955, 13497, 140492, 14600, 14772, 14807, 15551, 16438, 16508, 16510, 16526, 16531, 16542, 16773, 18053, 18439, 18441, 18573, 18591, 19017, 19063, 19206, 192176, 19218, 192198, 19272, 19329, 19699, 20296, 20317, 20614, 20620, 20660, 20846, 21338, 214084, 21858, 228357, 228836, 238276, 24012, 245684, 26414, 2683…
GO:0005615	extracellular space	GOCC	155	-0.0340909	0.809076	0.253263	0.779133	down	NA
GO:0098796	membrane protein complex	GOCC	73	0.045145	1.32387	0.257167	0.779133	up	104099, 105722, 110935, 11438, 11443, 11658, 117160, 118446, 11931, 11932, 12043, 12156, 12295, 12388, 12389, 12724, 12890, 13447, 13527, 14675, 14696, 14708, 16403, 16416, 16480, 16508, 16510, 16511, 16525, 16526, 16531, 16535, 16691, 17096, 18708, 18710, 20191, 20392, 20614, 217030, 22066, 225030, 226041, 226922, 227632, 228357, 24012, 268345, 320910, 329877, 56461, 58226, 70729, 75735, 81904, …
GO:0043005	neuron projection	GOCC	123	0.0357305	1.24863	0.258013	0.779133	up	110351, 11438, 114886, 11658, 11745, 11820, 11977, 12032, 12386, 12388, 12495, 12724, 12741, 12752, 12876, 12890, 12955, 13052, 13497, 13527, 140483, 140492, 14772, 14807, 14873, 15551, 15567, 16438, 16508, 16510, 16526, 16531, 16542, 16773, 17869, 18053, 18187, 18441, 18483, 18591, 18595, 18708, 19017, 19063, 19206, 192176, 19218, 192198, 19272, 19329, 19699, 20191, 20296, 20317, 20358, 20392, 2…
GO:0005911	cell-cell junction	GOCC	79	0.0430483	1.30673	0.26292	0.779133	up	103724, 107589, 108147, 11820, 118446, 11931, 12306, 12386, 12388, 12695, 12741, 13052, 13511, 14924, 16403, 16456, 16475, 16480, 16582, 16691, 16952, 170484, 17096, 17470, 18053, 18439, 18708, 18760, 192176, 19246, 19272, 193740, 208177, 20846, 211712, 214230, 216033, 21682, 218518, 22066, 226041, 227737, 22793, 233765, 23828, 27428, 319387, 50791, 54135, 54357, 56332, 66395, 67451, 68070, 69524…
GO:0044444	cytoplasmic part	GOCC	492	-0.0216882	0.873905	0.268219	0.779133	down	NA
GO:1903561	extracellular vesicle	GOCC	264	-0.0256391	0.852709	0.281559	0.779133	down	NA
GO:0043025	neuronal cell body	GOCC	67	0.0440724	1.31507	0.288174	0.779133	up	110351, 11438, 114886, 11658, 11745, 11977, 12495, 12724, 12876, 12890, 12955, 140492, 14600, 14772, 14807, 16438, 16508, 16510, 16526, 16531, 16542, 18053, 18439, 18573, 18591, 19017, 19063, 192176, 19218, 19272, 19329, 19699, 20296, 20317, 20614, 20660, 21338, 214084, 21858, 228357, 228836, 238276, 245684, 26414, 268345, 432516, 58226, 67888, 71653, 72324, 74011, 74053
GO:0098805	whole membrane	GOCC	88	0.0383016	1.26875	0.296451	0.779133	up	107449, 109731, 110935, 11303, 11600, 11666, 11745, 11820, 11931, 11977, 12043, 12044, 12045, 12047, 12306, 12388, 12389, 12752, 12778, 12833, 12876, 13052, 13641, 13866, 13869, 14696, 15567, 16438, 16508, 16510, 16531, 16535, 16542, 16790, 16832, 170484, 17096, 18053, 18550, 18613, 18799, 19063, 19206, 19301, 19329, 20339, 20614, 20971, 20975, 214084, 217030, 22066, 22095, 228357, 231832, 237847…
GO:0070062	extracellular exosome	GOCC	263	-0.0248717	0.856785	0.296684	0.779133	down	NA
GO:0043230	extracellular organelle	GOCC	265	-0.0245095	0.858716	0.302276	0.779133	down	NA
GO:0031224	intrinsic component of membrane	GOCC	435	0.0191677	1.1265	0.336334	0.779133	up	100039795, 100201, 104099, 105722, 107375, 107449, 108760, 109731, 110542, 110789, 11303, 11307, 11438, 11443, 11489, 11609, 11658, 11666, 117160, 117167, 11804, 11820, 118446, 11931, 11932, 11977, 11980, 12032, 12043, 121021, 12156, 12295, 12389, 12479, 12480, 12495, 12552, 12614, 12724, 12741, 12752, 12775, 12778, 12977, 13052, 13056, 13511, 13609, 13641, 13642, 13643, 13730, 13805, 13835, 1384…
GO:0044428	nuclear part	GOCC	173	0.0261595	1.17653	0.339902	0.779133	up	101437, 101631, 102614, 104776, 104943, 105239, 106042, 110794, 11307, 11489, 11614, 11744, 11820, 11906, 12006, 12038, 12043, 12368, 12395, 12614, 13052, 13197, 13653, 13709, 13805, 13822, 14011, 140483, 14055, 140780, 14172, 14632, 14873, 14924, 15205, 15364, 15446, 16168, 16438, 16480, 16510, 16511, 16597, 16601, 16952, 17127, 17135, 171463, 17355, 17869, 17877, 18018, 18053, 18227, 18439, 184…
GO:0030425	dendrite	GOCC	57	0.0419263	1.29765	0.349729	0.779133	up	110351, 11438, 11745, 12032, 12388, 12724, 12876, 12890, 12955, 13497, 140492, 14772, 14807, 15551, 16438, 16508, 16510, 16531, 16773, 18441, 18591, 19017, 19063, 19206, 192176, 192198, 19272, 19329, 19699, 20296, 20620, 20846, 228357, 228836, 238276, 24012, 268345, 320415, 50791, 56461, 56858, 58226, 68151, 72324, 74053, 94190
GO:0042995	cell projection	GOCC	199	0.0241776	1.16213	0.350654	0.779133	up	103724, 107589, 110351, 110789, 110935, 11438, 114886, 11600, 11601, 11658, 11745, 11820, 11977, 12032, 121021, 12306, 12386, 12388, 12389, 12495, 12724, 12741, 12752, 12876, 12890, 12955, 13052, 13497, 13527, 13866, 140483, 140492, 14431, 14632, 14726, 14766, 14772, 14807, 14873, 14924, 15551, 15567, 16403, 16416, 16438, 16475, 16508, 16510, 16525, 16526, 16531, 16542, 16773, 16952, 170788, 1724…
GO:0005794	Golgi apparatus	GOCC	97	-0.0335489	0.811806	0.36283	0.779133	down	NA
GO:0031090	organelle membrane	GOCC	97	0.0315881	1.2169	0.369806	0.779133	up	104086, 106042, 107375, 109731, 110935, 11666, 11745, 12043, 12044, 12045, 12047, 12306, 12389, 12752, 12833, 12876, 13866, 14696, 14873, 15360, 16438, 16510, 16535, 16790, 16952, 17096, 17127, 17155, 18126, 18439, 18550, 18799, 19218, 19301, 19329, 194744, 20191, 20449, 208449, 20866, 20975, 214084, 217030, 217262, 22117, 231832, 231861, 234356, 234857, 259300, 27204, 27359, 27404, 319565, 31993…
GO:0031988	membrane-bounded vesicle	GOCC	313	-0.0196193	0.885214	0.378939	0.779133	down	NA
GO:0031982	vesicle	GOCC	346	-0.0188225	0.889608	0.382369	0.779133	down	NA
GO:0045202	synapse	GOCC	95	0.0288566	1.19642	0.417797	0.779133	up	110789, 11438, 11443, 11820, 12006, 12032, 12386, 12388, 12495, 12752, 12830, 12876, 12890, 12955, 13175, 13497, 13527, 13528, 13602, 13641, 13866, 13869, 140492, 14807, 16438, 16508, 16510, 16525, 16531, 16773, 17096, 18053, 18439, 18441, 18483, 18791, 19063, 19206, 192198, 19400, 20296, 20614, 20649, 208898, 214084, 22295, 224997, 226251, 228357, 228836, 231207, 238276, 239217, 245684, 26414, 2…
GO:0045121	membrane raft	GOCC	53	0.0371412	1.25963	0.424906	0.779133	up	107449, 11303, 11600, 11820, 11931, 11977, 12306, 12388, 12389, 12752, 12876, 13052, 13641, 13866, 13869, 15567, 16438, 16508, 16531, 16535, 16542, 16832, 170484, 17096, 18053, 18550, 18613, 18799, 19063, 19206, 20339, 20614, 20971, 22066, 22095, 228357, 237847, 23828, 240725, 259300, 432516, 58226, 64297, 66395, 70729, 74053
GO:0098857	membrane microdomain	GOCC	53	0.0371412	1.25963	0.424906	0.779133	up	107449, 11303, 11600, 11820, 11931, 11977, 12306, 12388, 12389, 12752, 12876, 13052, 13641, 13866, 13869, 15567, 16438, 16508, 16531, 16535, 16542, 16832, 170484, 17096, 18053, 18550, 18613, 18799, 19063, 19206, 20339, 20614, 20971, 22066, 22095, 228357, 237847, 23828, 240725, 259300, 432516, 58226, 64297, 66395, 70729, 74053
GO:0043228	non-membrane-bounded organelle	GOCC	245	0.0180645	1.11881	0.45063	0.779133	up	102614, 104943, 107589, 11465, 11475, 11614, 11744, 11820, 11906, 12006, 12306, 12386, 12389, 12495, 12741, 12955, 13175, 13426, 13822, 13869, 13998, 14011, 140492, 14172, 14632, 15205, 15364, 16438, 16456, 16475, 16480, 16508, 16582, 16691, 17096, 17127, 17311, 17318, 17390, 17454, 17869, 17880, 17984, 18018, 18053, 18126, 18441, 18483, 18613, 19017, 19206, 192176, 19250, 193740, 19400, 19885, 2…
GO:0043232	intracellular non-membrane-bounded organelle	GOCC	245	0.0180645	1.11881	0.45063	0.779133	up	102614, 104943, 107589, 11465, 11475, 11614, 11744, 11820, 11906, 12006, 12306, 12386, 12389, 12495, 12741, 12955, 13175, 13426, 13822, 13869, 13998, 14011, 140492, 14172, 14632, 15205, 15364, 16438, 16456, 16475, 16480, 16508, 16582, 16691, 17096, 17127, 17311, 17318, 17390, 17454, 17869, 17880, 17984, 18018, 18053, 18126, 18441, 18483, 18613, 19017, 19206, 192176, 19250, 193740, 19400, 19885, 2…
GO:0098797	plasma membrane protein complex	GOCC	53	0.0344716	1.2389	0.459694	0.779133	up	104099, 11438, 11443, 11658, 118446, 11931, 11932, 12156, 12295, 12388, 13527, 14675, 14696, 14708, 16403, 16416, 16480, 16508, 16510, 16511, 16525, 16526, 16531, 16535, 16691, 17096, 20392, 20614, 225030, 226041, 226922, 227632, 228357, 24012, 268345, 320910, 56461, 58226, 70729, 81904
GO:0009986	cell surface	GOCC	102	0.0250194	1.16823	0.469081	0.779133	up	105722, 107589, 110789, 11303, 11307, 11438, 11658, 11820, 121021, 12156, 12306, 12389, 12479, 12480, 12495, 12775, 12778, 12955, 13052, 13511, 13609, 13805, 13848, 14066, 14600, 14726, 16168, 16403, 16416, 16510, 16511, 16526, 16531, 16542, 16790, 16952, 17064, 17534, 18053, 18074, 18439, 18441, 18550, 18553, 18591, 18595, 18596, 18613, 18778, 18779, 18784, 18791, 18792, 19218, 19272, 20315, 203…
GO:0031974	membrane-enclosed lumen	GOCC	163	0.0203849	1.13506	0.46957	0.779133	up	101631, 102614, 103172, 104776, 104943, 105239, 110794, 11307, 11489, 11614, 11744, 11820, 11906, 12006, 12038, 12368, 12395, 12614, 13052, 13197, 13653, 13709, 13805, 13822, 14011, 140483, 14055, 140780, 14172, 14632, 14660, 14924, 15205, 15360, 15364, 15446, 15511, 16168, 16438, 16597, 16601, 16790, 16952, 17096, 17127, 17135, 171463, 17355, 17869, 17877, 18018, 18227, 18483, 18604, 19017, 1921…
GO:0043233	organelle lumen	GOCC	163	0.0203849	1.13506	0.46957	0.779133	up	101631, 102614, 103172, 104776, 104943, 105239, 110794, 11307, 11489, 11614, 11744, 11820, 11906, 12006, 12038, 12368, 12395, 12614, 13052, 13197, 13653, 13709, 13805, 13822, 14011, 140483, 14055, 140780, 14172, 14632, 14660, 14924, 15205, 15360, 15364, 15446, 15511, 16168, 16438, 16597, 16601, 16790, 16952, 17096, 17127, 17135, 171463, 17355, 17869, 17877, 18018, 18227, 18483, 18604, 19017, 1921…
GO:0070013	intracellular organelle lumen	GOCC	162	0.0203462	1.13479	0.47158	0.779133	up	101631, 102614, 103172, 104776, 104943, 105239, 110794, 11307, 11489, 11614, 11744, 11820, 11906, 12006, 12038, 12368, 12395, 12614, 13052, 13197, 13653, 13709, 13805, 13822, 14011, 140483, 14055, 140780, 14172, 14632, 14660, 14924, 15205, 15360, 15364, 15446, 15511, 16168, 16438, 16597, 16601, 16952, 17096, 17127, 17135, 171463, 17355, 17869, 17877, 18018, 18227, 18483, 18604, 19017, 192176, 192…
GO:0098589	membrane region	GOCC	56	0.0308082	1.21102	0.498575	0.79637	up	107449, 11303, 11600, 11820, 11931, 11977, 12306, 12388, 12389, 12752, 12778, 12876, 13052, 13641, 13866, 13869, 15567, 16438, 16508, 16531, 16535, 16542, 16832, 170484, 17096, 18053, 18550, 18613, 18799, 19063, 19206, 20339, 20614, 20971, 22066, 22095, 228357, 237847, 23828, 240725, 259300, 432516, 58226, 64297, 66395, 70729, 71889, 74053, 98402
GO:0044463	cell projection part	GOCC	83	-0.0263055	0.849185	0.504482	0.79637	down	NA
GO:0005654	nucleoplasm	GOCC	110	0.0213297	1.14174	0.523967	0.79637	up	101631, 102614, 104776, 104943, 105239, 110794, 11307, 11489, 11614, 11744, 11906, 12006, 12368, 12395, 12614, 13052, 13197, 13653, 13709, 13805, 13822, 140483, 14055, 140780, 14632, 14924, 15205, 15446, 16168, 16597, 16601, 16952, 17127, 17135, 171463, 17355, 17869, 17877, 18227, 18483, 18604, 19250, 20677, 20846, 21400, 21416, 21417, 21676, 216848, 217325, 21924, 22431, 226075, 22762, 227737, 2…
GO:0031967	organelle envelope	GOCC	58	0.0270863	1.18333	0.546161	0.79637	up	103172, 104086, 106042, 107375, 109731, 11744, 11820, 12038, 12043, 12044, 12045, 12047, 14873, 15360, 16438, 16510, 16511, 16952, 17096, 17127, 18053, 18439, 18799, 19218, 194744, 20191, 20660, 20975, 211666, 217262, 22117, 231861, 27404, 319565, 320415, 320595, 433904, 56489, 66972, 67092, 70729, 71998, 83767, 93757, 94280
GO:0031975	envelope	GOCC	58	0.0270863	1.18333	0.546161	0.79637	up	103172, 104086, 106042, 107375, 109731, 11744, 11820, 12038, 12043, 12044, 12045, 12047, 14873, 15360, 16438, 16510, 16511, 16952, 17096, 17127, 18053, 18439, 18799, 19218, 194744, 20191, 20660, 20975, 211666, 217262, 22117, 231861, 27404, 319565, 320415, 320595, 433904, 56489, 66972, 67092, 70729, 71998, 83767, 93757, 94280
GO:0044297	cell body	GOCC	75	0.0237633	1.15914	0.550954	0.79637	up	110351, 11438, 114886, 11658, 11745, 11977, 12495, 12724, 12876, 12890, 12955, 13052, 140492, 14600, 14696, 14772, 14807, 14873, 15511, 16438, 16508, 16510, 16526, 16531, 16542, 18053, 18439, 18441, 18573, 18591, 19017, 19063, 192176, 19218, 19272, 19329, 19699, 20296, 20317, 20614, 20660, 21338, 214084, 21858, 228357, 228836, 238276, 245684, 26414, 268345, 432516, 53604, 58226, 67888, 71653, 723…
GO:0030424	axon	GOCC	60	-0.0271158	0.844919	0.555363	0.79637	down	NA
GO:0031410	cytoplasmic vesicle	GOCC	99	-0.0182492	0.892783	0.613021	0.83639	down	NA
GO:0097708	intracellular vesicle	GOCC	99	-0.0182492	0.892783	0.613021	0.83639	down	NA
GO:0098588	bounding membrane of organelle	GOCC	59	0.0214311	1.14246	0.631474	0.83639	up	109731, 110935, 11666, 11745, 12043, 12044, 12045, 12047, 12306, 12389, 12752, 12833, 12876, 13866, 14696, 16438, 16510, 16535, 16790, 17155, 18550, 19301, 19329, 20191, 20449, 208449, 20866, 20975, 214084, 217030, 231832, 234356, 259300, 27204, 27359, 319934, 380714, 384009, 54613, 56334, 57440, 65221, 66395, 70729, 74051, 76108, 83767
GO:0005856	cytoskeleton	GOCC	167	0.0130905	1.08475	0.640254	0.83639	up	102614, 104943, 107589, 11465, 11475, 11744, 11820, 12006, 12306, 12386, 12741, 12955, 13426, 13822, 13998, 14632, 16456, 16475, 16480, 16582, 16691, 17311, 17318, 17869, 17880, 17984, 18126, 192176, 19250, 193740, 19400, 20339, 20392, 20614, 20620, 20649, 208076, 208177, 208431, 20866, 20975, 209773, 211401, 213556, 213575, 21400, 216033, 21682, 216848, 217325, 21804, 218203, 218699, 21924, 2195…
GO:0044430	cytoskeletal part	GOCC	95	-0.0171197	0.899072	0.641276	0.83639	down	NA
GO:0005739	mitochondrion	GOCC	108	-0.0157357	0.906838	0.649303	0.83639	down	NA
GO:0031981	nuclear lumen	GOCC	146	0.0128636	1.08322	0.664673	0.84192	up	101631, 102614, 104776, 104943, 105239, 110794, 11307, 11489, 11614, 11744, 11906, 12006, 12368, 12395, 12614, 13052, 13197, 13653, 13709, 13805, 13822, 14011, 140483, 14055, 140780, 14172, 14632, 14924, 15205, 15364, 15446, 16168, 16438, 16597, 16601, 16952, 17127, 17135, 171463, 17355, 17869, 17877, 18018, 18227, 18483, 18604, 19017, 192176, 19250, 19885, 20019, 20342, 20672, 20677, 20846, 2099…
GO:0005576	extracellular region	GOCC	415	-0.00756273	0.954088	0.709655	0.88123	down	NA
GO:0005773	vacuole	GOCC	95	-0.0124355	0.925629	0.73413	0.88123	down	NA
GO:0015629	actin cytoskeleton	GOCC	58	0.0152575	1.09946	0.735892	0.88123	up	107589, 11465, 11475, 12306, 12386, 12741, 12955, 13822, 16480, 17880, 192176, 20614, 208076, 208431, 209773, 211401, 213556, 217325, 21924, 21956, 225115, 225288, 226041, 226251, 227737, 227753, 22793, 235431, 244895, 260409, 30785, 360013, 432516, 56226, 66395, 67252, 68732, 68794, 69635, 70737, 71584, 71960, 75646, 94190
GO:0012505	endomembrane system	GOCC	255	-0.00785953	0.95233	0.742089	0.88123	down	NA
GO:0045177	apical part of cell	GOCC	54	-0.0143376	0.914752	0.764501	0.891703	down	NA
GO:0044446	intracellular organelle part	GOCC	346	0.00611305	1.03872	0.774373	0.891703	up	101437, 101631, 102614, 103172, 104086, 104776, 104943, 105239, 106042, 107375, 107589, 109731, 110794, 110935, 11307, 11465, 11489, 11614, 11666, 11744, 11745, 11820, 11906, 11977, 11980, 12006, 12038, 12043, 12044, 12045, 12047, 12306, 12368, 12389, 12395, 12614, 12741, 12752, 12833, 12876, 12955, 13052, 13197, 13426, 13653, 13709, 13805, 13822, 13866, 14011, 140483, 14055, 140780, 14172, 14632…
GO:0005783	endoplasmic reticulum	GOCC	100	0.00944222	1.06044	0.788594	0.893572	up	100039795, 100201, 107569, 110784, 11820, 11980, 12038, 12043, 12295, 12389, 12752, 12828, 12842, 13123, 140492, 14263, 14763, 16438, 16508, 16531, 16535, 16542, 17155, 17313, 17540, 18053, 18550, 18708, 19246, 19419, 20191, 20296, 20660, 207742, 208449, 20866, 210530, 211666, 22022, 224454, 224674, 225030, 225362, 225579, 225908, 232237, 240725, 241274, 242585, 244058, 244958, 246728, 272636, 31…
GO:0044456	synapse part	GOCC	71	0.0100821	1.06466	0.806959	0.893572	up	11438, 11443, 11820, 12006, 12386, 12388, 12495, 12752, 12876, 12890, 12955, 13175, 13497, 13866, 13869, 140492, 14807, 16438, 16508, 16510, 16531, 16773, 17096, 18053, 18441, 18483, 19063, 19206, 192198, 19400, 20614, 208898, 214084, 224997, 226251, 228357, 238276, 239217, 245684, 26414, 268345, 27204, 30785, 320405, 50791, 53945, 56183, 67252, 68070, 71436, 74053, 74513, 94190
GO:0044421	extracellular region part	GOCC	376	-0.00496637	0.969607	0.811915	0.893572	down	NA
GO:0016023	cytoplasmic, membrane-bounded vesicle	GOCC	62	0.00983925	1.06306	0.823027	0.893572	up	11303, 11744, 11745, 11820, 11977, 12006, 12389, 12495, 12752, 12842, 12876, 13052, 16416, 16438, 16535, 17064, 18053, 18550, 18778, 18791, 19063, 19329, 20296, 20614, 208943, 214084, 217030, 231832, 234857, 26903, 27204, 27359, 30785, 319478, 320405, 320415, 329877, 380714, 381269, 53604, 53945, 56334, 57440, 68151, 71889, 73106, 74051, 75526, 78405
GO:0098552	side of membrane	GOCC	53	0.00973424	1.06236	0.837326	0.896293	up	11303, 11307, 11438, 11658, 12479, 12480, 12775, 13527, 13609, 13805, 14675, 14696, 14708, 14726, 16403, 16416, 16480, 16531, 16542, 16790, 16939, 16952, 170484, 17096, 18053, 18439, 18595, 18613, 19246, 20191, 20315, 208431, 21682, 226041, 237847, 24012, 272636, 50723, 64706, 68453, 69583, 71914, 77446, 84004
GO:0098794	postsynapse	GOCC	54	0.00853341	1.05446	0.856019	0.903575	up	11438, 11443, 12006, 12386, 12388, 12495, 12955, 13175, 13497, 13866, 13869, 140492, 14807, 16438, 16508, 16531, 16773, 17096, 18053, 18441, 18483, 19206, 192198, 19400, 224997, 226251, 228357, 238276, 239217, 245684, 26414, 268345, 27204, 320405, 50791, 67252, 68070, 74053, 74513, 94190
GO:0005634	nucleus	GOCC	398	0.00210888	1.01319	0.917994	0.95572	up	100900, 101437, 101631, 102614, 103172, 104776, 104943, 105239, 105859, 106042, 106931, 107587, 108655, 108797, 109205, 110784, 110794, 11307, 114142, 11465, 11489, 11601, 11614, 11668, 11744, 11787, 11804, 11819, 11820, 11864, 11906, 11977, 12006, 12038, 12043, 12306, 12368, 12386, 12388, 12395, 12614, 12628, 12705, 12752, 12778, 12955, 13052, 13134, 13197, 13426, 13591, 13641, 13653, 13654, 137…
GO:0005768	endosome	GOCC	66	-0.00333119	0.979511	0.938426	0.963789	down	NA
GO:0044422	organelle part	GOCC	367	0.000969741	1.00604	0.96313	0.975972	up	101437, 101631, 102614, 103172, 104086, 104776, 104943, 105239, 106042, 107375, 107589, 109731, 110789, 110794, 110935, 11307, 11465, 11475, 11489, 11614, 11666, 11744, 11745, 11820, 11906, 11977, 11980, 12006, 12038, 12043, 12044, 12045, 12047, 12306, 12368, 12389, 12395, 12614, 12741, 12752, 12833, 12876, 12955, 13052, 13197, 13426, 13653, 13709, 13805, 13822, 13866, 14011, 140483, 140492, 1405…
GO:0015630	microtubule cytoskeleton	GOCC	56	-0.000176153	0.998906	0.996979	0.996979	down	NA
GO:0043169	cation binding	GOMF	320	0.0978825	1.83731	8.08747e-06	0.000374757	up	100900, 104086, 104099, 105239, 105298, 106042, 107029, 107569, 107587, 107589, 108075, 108655, 108760, 108797, 109205, 110542, 110784, 110789, 114142, 11438, 11443, 114570, 114886, 11489, 11601, 117167, 11717, 11744, 11745, 11804, 11819, 11820, 11906, 11931, 11977, 11980, 12032, 12038, 12153, 12306, 12395, 12552, 12614, 12814, 12822, 12832, 12842, 12843, 12876, 12955, 13056, 13123, 13447, 13497,…
GO:0046872	metal ion binding	GOMF	317	0.097507	1.83303	9.25325e-06	0.000374757	up	100900, 104086, 104099, 105239, 105298, 106042, 107029, 107569, 107587, 107589, 108075, 108655, 108760, 108797, 109205, 110542, 110784, 110789, 114142, 114570, 114886, 11489, 11601, 117167, 11717, 11744, 11745, 11804, 11819, 11820, 11906, 11931, 11977, 11980, 12032, 12153, 12306, 12395, 12552, 12614, 12814, 12822, 12832, 12842, 12843, 12876, 12955, 13056, 13123, 13447, 13497, 13511, 13527, 13528,…
GO:0005509	calcium ion binding	GOMF	85	0.151937	2.57083	3.02119e-05	0.000815721	up	105298, 108075, 110789, 11744, 11745, 12032, 12153, 12306, 12552, 12614, 13447, 13511, 13602, 13612, 14115, 14118, 14119, 14456, 15530, 16438, 16952, 16997, 17064, 170788, 17155, 17181, 17313, 17385, 17387, 17388, 17389, 18073, 18074, 18606, 18778, 18784, 18799, 19419, 194590, 20191, 20339, 20866, 208748, 208777, 21924, 22295, 227753, 228357, 240725, 259300, 26903, 27359, 319387, 320924, 329324, …
GO:0043167	ion binding	GOMF	328	0.0873818	1.72124	5.91684e-05	0.00119816	up	100900, 104086, 104099, 105239, 105298, 106042, 107029, 107569, 107587, 107589, 108075, 108655, 108760, 108797, 109205, 110542, 110784, 110789, 114142, 11438, 11443, 114570, 114886, 11489, 11601, 117167, 11717, 11744, 11745, 11804, 11819, 11820, 11906, 11931, 11977, 11980, 12032, 12035, 12038, 12153, 12306, 12395, 12552, 12614, 12724, 12814, 12822, 12832, 12842, 12843, 12876, 12955, 13056, 13123,…
GO:0008270	zinc ion binding	GOMF	95	0.109092	1.96986	0.00175471	0.0284262	up	105239, 106042, 108797, 110784, 114570, 11819, 11906, 12153, 12876, 13497, 13527, 13528, 13864, 16475, 16790, 16876, 170676, 17127, 17318, 17385, 17387, 17388, 17389, 17390, 18124, 18227, 18606, 19013, 19206, 19246, 19400, 19419, 19885, 20019, 20657, 207742, 21400, 21401, 215061, 216725, 217333, 21804, 218203, 218214, 22259, 22431, 224454, 226251, 22793, 231051, 238505, 23947, 242864, 269016, 271…
GO:0046914	transition metal ion binding	GOMF	114	0.0864568	1.71137	0.00757954	0.102324	up	104086, 105239, 106042, 108797, 110784, 114570, 114886, 11804, 11819, 11820, 11906, 11977, 12153, 12876, 13123, 13497, 13527, 13528, 13864, 14862, 15203, 16475, 16790, 16876, 170676, 17127, 17318, 17385, 17387, 17388, 17389, 17390, 18124, 18227, 18606, 19013, 19206, 19246, 19400, 19419, 19885, 20019, 20657, 207742, 210530, 21400, 21401, 215061, 216725, 217333, 21804, 218203, 218214, 22259, 22431,…
GO:0008092	cytoskeletal protein binding	GOMF	91	0.0825062	1.66987	0.0212456	0.245842	up	104943, 107589, 110789, 12306, 12386, 12955, 13426, 13822, 14632, 14924, 15567, 16475, 16531, 16582, 16985, 17096, 17318, 17880, 17984, 18126, 19017, 192176, 20614, 20649, 208076, 208431, 20866, 211401, 213556, 216033, 218203, 218699, 21924, 21956, 225115, 225288, 226251, 227753, 233335, 234857, 235431, 237860, 238276, 23947, 26362, 26757, 27428, 30785, 319565, 328019, 329366, 360013, 432516, 540…
GO:0019900	kinase binding	GOMF	52	0.0789892	1.63376	0.0889675	0.900796	up	108097, 11475, 11600, 11601, 12006, 121021, 12388, 12389, 13835, 14456, 14600, 14862, 15205, 16480, 16510, 16535, 16832, 17127, 18018, 18124, 18126, 18160, 18596, 18708, 192176, 19246, 19250, 19272, 20191, 20971, 21416, 216505, 228357, 238276, 240168, 245684, 384783, 52357, 58805, 59036, 64297, 67451, 77480, 78388
GO:0008324	cation transmembrane transporter activity	GOMF	50	0.0679296	1.52525	0.153206	0.993451	up	105722, 110935, 11438, 11443, 11931, 11932, 11977, 12295, 140492, 14456, 15567, 16438, 16508, 16510, 16511, 16525, 16526, 16527, 16531, 16535, 18439, 20191, 20272, 20614, 20866, 22066, 223473, 225030, 226922, 227632, 268345, 269356, 53945, 56461, 58226, 81904, 94249
GO:0003779	actin binding	GOMF	58	0.0616937	1.46727	0.16545	0.993451	up	107589, 12386, 13822, 15567, 16475, 16531, 16985, 17880, 18126, 192176, 20649, 208076, 208431, 211401, 213556, 216033, 218699, 21924, 21956, 225115, 225288, 226251, 227753, 234857, 235431, 237860, 238276, 27428, 319565, 328019, 360013, 432516, 54004, 54366, 56226, 67252, 68794, 68810, 69538, 71096, 71653, 71960, 76467, 77569, 83767, 94190
GO:0000977	RNA polymerase II regulatory region sequence-specific DNA binding	GOMF	50	-0.0679599	0.655509	0.196639	0.993451	down	NA
GO:0001012	RNA polymerase II regulatory region DNA binding	GOMF	50	-0.0679599	0.655509	0.196639	0.993451	down	NA
GO:0019904	protein domain specific binding	GOMF	66	0.05259	1.38656	0.21122	0.993451	up	103724, 11489, 11614, 11820, 12006, 12043, 12044, 12045, 12047, 12156, 12388, 12705, 12876, 13052, 13527, 13591, 13654, 13822, 14011, 14600, 16456, 16511, 16826, 170771, 17096, 17135, 17349, 18481, 18708, 19013, 193740, 20614, 20649, 20975, 21416, 217325, 22431, 224997, 225207, 226250, 227753, 228836, 238276, 259300, 30785, 319478, 380714, 384783, 50795, 56226, 56524, 57752, 70729, 71889, 77480, …
GO:0050839	cell adhesion molecule binding	GOMF	52	0.0528084	1.38844	0.261792	0.993451	up	103724, 108147, 12306, 12386, 12388, 12479, 12828, 12876, 13052, 13511, 13612, 14118, 14739, 16403, 16416, 16456, 16480, 16542, 16777, 16952, 17096, 17123, 17387, 17470, 18126, 192176, 19246, 193740, 208177, 20846, 214230, 216033, 21810, 21858, 22066, 227737, 238276, 23966, 50706, 54366, 64540, 66395, 67451, 67916, 70737, 71653
GO:0032403	protein complex binding	GOMF	101	0.0372536	1.26051	0.285492	0.993451	up	104099, 110935, 11744, 11931, 121021, 12386, 12479, 12810, 12828, 13038, 13052, 13179, 13602, 13612, 14118, 14675, 14696, 14739, 14766, 15205, 15567, 16403, 16416, 16438, 16475, 16531, 16542, 16691, 16777, 17022, 17096, 17123, 17127, 17387, 17534, 17869, 18073, 18542, 18591, 18595, 18604, 18708, 19013, 19206, 192176, 19246, 20620, 208076, 208431, 211401, 216033, 21810, 21858, 21924, 224997, 22511…
GO:0030234	enzyme regulator activity	GOMF	88	-0.0418938	0.770779	0.286223	0.993451	down	NA
GO:0005102	receptor binding	GOMF	160	-0.0306901	0.826358	0.301639	0.993451	down	NA
GO:1990837	sequence-specific double-stranded DNA binding	GOMF	57	-0.0471175	0.746159	0.33106	0.993451	down	NA
GO:0098772	molecular function regulator	GOMF	111	-0.0325617	0.816802	0.352486	0.993451	down	NA
GO:0000976	transcription regulatory region sequence-specific DNA binding	GOMF	55	-0.0444423	0.758668	0.366333	0.993451	down	NA
GO:0001071	nucleic acid binding transcription factor activity	GOMF	98	-0.033149	0.813826	0.371578	0.993451	down	NA
GO:0003700	transcription factor activity, sequence-specific DNA binding	GOMF	98	-0.033149	0.813826	0.371578	0.993451	down	NA
GO:0000981	RNA polymerase II transcription factor activity, sequence-specific DNA binding	GOMF	77	-0.0365446	0.796833	0.380065	0.993451	down	NA
GO:0044877	macromolecular complex binding	GOMF	129	0.023543	1.15756	0.455016	0.993451	up	104099, 108655, 110935, 11744, 11931, 121021, 12386, 12479, 12705, 12810, 12828, 13038, 13052, 13179, 13602, 13612, 13653, 13654, 14055, 14118, 14247, 14632, 14675, 14696, 14739, 14766, 15205, 15567, 16403, 16416, 16438, 16475, 16531, 16542, 16691, 16777, 17022, 17096, 17123, 17127, 17130, 17387, 17534, 17537, 17869, 18018, 18073, 18542, 18591, 18595, 18604, 18708, 19013, 19017, 19206, 192176, 19…
GO:0005198	structural molecule activity	GOMF	58	-0.0322539	0.818366	0.496722	0.993451	down	NA
GO:0001882	nucleoside binding	GOMF	122	-0.0220774	0.871794	0.507139	0.993451	down	NA
GO:0001883	purine nucleoside binding	GOMF	122	-0.0220774	0.871794	0.507139	0.993451	down	NA
GO:0032549	ribonucleoside binding	GOMF	122	-0.0220774	0.871794	0.507139	0.993451	down	NA
GO:0032550	purine ribonucleoside binding	GOMF	122	-0.0220774	0.871794	0.507139	0.993451	down	NA
GO:0022838	substrate-specific channel activity	GOMF	51	0.0311947	1.21393	0.516793	0.993451	up	105722, 11438, 11443, 117160, 12295, 12724, 140492, 14456, 14807, 16438, 16508, 16510, 16511, 16525, 16526, 16527, 16531, 16535, 18439, 20191, 20272, 20614, 20866, 208760, 22066, 225030, 226922, 227632, 268345, 269356, 53945, 56461, 58226, 81904, 94249
GO:0043565	sequence-specific DNA binding	GOMF	86	-0.0243906	0.859351	0.533197	0.993451	down	NA
GO:0046982	protein heterodimerization activity	GOMF	53	0.0291519	1.19862	0.537743	0.993451	up	108655, 110784, 110794, 11307, 114142, 11438, 11864, 12043, 12044, 12045, 12047, 12156, 12389, 13866, 14862, 14863, 15213, 16508, 16510, 16527, 170771, 17127, 17318, 17869, 18227, 18441, 18591, 18604, 18708, 19013, 20289, 20670, 20672, 20677, 20678, 21987, 22259, 22779, 23947, 23966, 26362, 329324, 58805, 64706, 79362, 83602, 99382
GO:0022857	transmembrane transporter activity	GOMF	96	0.0221209	1.14737	0.538965	0.993451	up	105722, 110935, 11303, 11307, 11438, 11443, 11666, 117160, 118446, 11931, 11932, 11977, 12043, 12044, 12045, 12047, 12295, 12724, 13056, 140492, 14456, 14807, 15567, 16438, 16508, 16510, 16511, 16525, 16526, 16527, 16531, 16535, 18439, 20191, 20272, 20502, 20513, 20540, 20614, 20866, 208760, 213006, 214084, 215113, 217262, 218442, 22066, 223473, 224022, 224674, 225030, 226922, 227632, 229699, 242…
GO:0015267	channel activity	GOMF	56	0.0282952	1.19225	0.539454	0.993451	up	105722, 11438, 11443, 117160, 118446, 12043, 12044, 12045, 12047, 12295, 12724, 140492, 14456, 14807, 16438, 16508, 16510, 16511, 16525, 16526, 16527, 16531, 16535, 18439, 20191, 20272, 20614, 20866, 208760, 22066, 225030, 226922, 227632, 268345, 269356, 53945, 56461, 58226, 81904, 94249
GO:0022803	passive transmembrane transporter activity	GOMF	56	0.0282952	1.19225	0.539454	0.993451	up	105722, 11438, 11443, 117160, 118446, 12043, 12044, 12045, 12047, 12295, 12724, 140492, 14456, 14807, 16438, 16508, 16510, 16511, 16525, 16526, 16527, 16531, 16535, 18439, 20191, 20272, 20614, 20866, 208760, 22066, 225030, 226922, 227632, 268345, 269356, 53945, 56461, 58226, 81904, 94249
GO:0035639	purine ribonucleoside triphosphate binding	GOMF	120	-0.0191484	0.887808	0.567137	0.993451	down	NA
GO:0016740	transferase activity	GOMF	153	-0.0155617	0.90782	0.603613	0.993451	down	NA
GO:0004871	signal transducer activity	GOMF	142	0.0149056	1.09706	0.623562	0.993451	up	107449, 110542, 110784, 110789, 11303, 11438, 11443, 11609, 11614, 11819, 121021, 12614, 12775, 12778, 13609, 13805, 13835, 13848, 13864, 13866, 13869, 14066, 14368, 14456, 14586, 14600, 14675, 14696, 14708, 14739, 14763, 14766, 14807, 15446, 15551, 16154, 16164, 16165, 16172, 16438, 16480, 16510, 16511, 16542, 16591, 16985, 17127, 17130, 171463, 17289, 17534, 18053, 18124, 18160, 18187, 18227, 1…
GO:0005215	transporter activity	GOMF	106	0.016915	1.11084	0.62425	0.993451	up	105722, 110935, 11303, 11307, 11438, 11443, 114886, 11666, 117160, 118446, 11931, 11932, 11977, 11980, 12043, 12044, 12045, 12047, 12295, 12724, 13056, 140492, 14456, 14807, 15567, 16438, 16508, 16510, 16511, 16525, 16526, 16527, 16531, 16535, 18439, 20191, 20272, 20502, 20513, 20540, 20614, 20866, 208760, 213006, 214084, 215113, 217262, 218442, 22066, 223473, 224022, 224674, 225030, 226922, 2276…
GO:0016491	oxidoreductase activity	GOMF	53	0.0232507	1.15545	0.624432	0.993451	up	104086, 104776, 107029, 109731, 114886, 11668, 117167, 12156, 13056, 13123, 14263, 14871, 14873, 15203, 15446, 16832, 18126, 192970, 19378, 20148, 20657, 210530, 211666, 218214, 227696, 243078, 320452, 320595, 338523, 56050, 66355, 67103, 68631, 69772, 72535, 74051, 74134, 75124, 75605, 75747, 76187, 76467
GO:0030554	adenyl nucleotide binding	GOMF	106	0.0168154	1.11016	0.626313	0.993451	up	101437, 107589, 110542, 11303, 11307, 11465, 11475, 11666, 11931, 11977, 11980, 12495, 13175, 13835, 13848, 13866, 13869, 140780, 14772, 14924, 16542, 16582, 17096, 17289, 17454, 17880, 18160, 18439, 18441, 18481, 18557, 18595, 18596, 18604, 18647, 18760, 193740, 20216, 20620, 20887, 214230, 21682, 217262, 21846, 218699, 226778, 233328, 23828, 244141, 244202, 244895, 246728, 259300, 26362, 26414,…
GO:0032559	adenyl ribonucleotide binding	GOMF	106	0.0168154	1.11016	0.626313	0.993451	up	101437, 107589, 110542, 11303, 11307, 11465, 11475, 11666, 11931, 11977, 11980, 12495, 13175, 13835, 13848, 13866, 13869, 140780, 14772, 14924, 16542, 16582, 17096, 17289, 17454, 17880, 18160, 18439, 18441, 18481, 18557, 18595, 18596, 18604, 18647, 18760, 193740, 20216, 20620, 20887, 214230, 21682, 217262, 21846, 218699, 226778, 233328, 23828, 244141, 244202, 244895, 246728, 259300, 26362, 26414,…
GO:0022891	substrate-specific transmembrane transporter activity	GOMF	83	0.018225	1.11992	0.636725	0.993451	up	105722, 110935, 11303, 11438, 11443, 117160, 11931, 11932, 11977, 12295, 12724, 140492, 14456, 14807, 15567, 16438, 16508, 16510, 16511, 16525, 16526, 16527, 16531, 16535, 18439, 20191, 20272, 20513, 20540, 20614, 20866, 208760, 213006, 214084, 215113, 218442, 22066, 223473, 224022, 224674, 225030, 226922, 227632, 229699, 242585, 268345, 269356, 53945, 56461, 56857, 58226, 68453, 70484, 73102, 76…
GO:0003677	DNA binding	GOMF	136	0.0126787	1.08198	0.682411	0.993451	up	105859, 107587, 108655, 110784, 110794, 114142, 11614, 11804, 11819, 11820, 11864, 11906, 12705, 13134, 13197, 13591, 13653, 13654, 13709, 13797, 13864, 13869, 14011, 14239, 14247, 14632, 15205, 15213, 15220, 15364, 15437, 16597, 16601, 16656, 16876, 16952, 170676, 17122, 17127, 17130, 17135, 17349, 17537, 17869, 17877, 17984, 18018, 18030, 18124, 18227, 19013, 19017, 19885, 20019, 20289, 20670, …
GO:0042802	identical protein binding	GOMF	129	-0.01287	0.923133	0.689799	0.993451	down	NA
GO:0015075	ion transmembrane transporter activity	GOMF	69	0.0167398	1.10964	0.690918	0.993451	up	105722, 110935, 11303, 11438, 11443, 117160, 11931, 11932, 11977, 12295, 12724, 140492, 14456, 14807, 15567, 16438, 16508, 16510, 16511, 16525, 16526, 16527, 16531, 16535, 18439, 20191, 20272, 20513, 20614, 20866, 22066, 223473, 224674, 225030, 226922, 227632, 229699, 268345, 269356, 53945, 56461, 56857, 58226, 73102, 81904, 94249, 94280
GO:0017076	purine nucleotide binding	GOMF	126	-0.0129339	0.922766	0.69143	0.993451	down	NA
GO:0032555	purine ribonucleotide binding	GOMF	126	-0.0129339	0.922766	0.69143	0.993451	down	NA
GO:0003824	catalytic activity	GOMF	381	-0.00837282	0.949297	0.692206	0.993451	down	NA
GO:0005216	ion channel activity	GOMF	50	0.0187445	1.12355	0.701948	0.993451	up	105722, 11438, 11443, 117160, 12295, 12724, 140492, 14456, 14807, 16438, 16508, 16510, 16511, 16525, 16526, 16527, 16531, 16535, 18439, 20191, 20272, 20614, 20866, 22066, 225030, 226922, 227632, 268345, 269356, 53945, 56461, 58226, 81904, 94249
GO:0008233	peptidase activity	GOMF	54	-0.0176676	0.896016	0.715747	0.993451	down	NA
GO:0046983	protein dimerization activity	GOMF	121	0.01112	1.07155	0.733483	0.993451	up	105722, 108147, 108655, 109731, 110351, 110784, 110794, 11307, 114142, 11438, 11614, 11666, 11819, 118446, 11864, 12043, 12044, 12045, 12047, 12156, 12389, 12395, 12614, 12705, 12955, 12977, 13805, 13866, 13869, 14431, 14600, 14862, 14863, 15205, 15213, 15567, 16508, 16510, 16511, 16527, 16531, 16535, 16952, 170771, 17122, 17127, 17318, 17470, 17869, 17877, 17965, 18053, 18124, 18126, 18227, 1844…
GO:0032553	ribonucleotide binding	GOMF	127	-0.00952443	0.942527	0.768748	0.993451	down	NA
GO:0070011	peptidase activity, acting on L-amino acid peptides	GOMF	53	-0.0136681	0.918566	0.7794	0.993451	down	NA
GO:0005524	ATP binding	GOMF	101	0.00984314	1.06308	0.781307	0.993451	up	101437, 107589, 110542, 11303, 11307, 11465, 11475, 11666, 11931, 11977, 11980, 12495, 13175, 13835, 13848, 13866, 13869, 140780, 14772, 14924, 16542, 16582, 17096, 17289, 17454, 17880, 18160, 18439, 18441, 18481, 18557, 18595, 18596, 18604, 18647, 18760, 193740, 20216, 20620, 214230, 21682, 217262, 21846, 218699, 226778, 233328, 244141, 244202, 244895, 246728, 259300, 26362, 26414, 26415, 26559,…
GO:0008289	lipid binding	GOMF	63	0.0117599	1.07582	0.789699	0.993451	up	110784, 11744, 11745, 11819, 12266, 12306, 12479, 12480, 13447, 13609, 14066, 14456, 14862, 16438, 16535, 16777, 16952, 17096, 18439, 18799, 19013, 19206, 19378, 19419, 19885, 20408, 20415, 208898, 212285, 21682, 218699, 22361, 226778, 236920, 243362, 26362, 26903, 272636, 27359, 319934, 320405, 329324, 53422, 54670, 57440, 68453, 71889, 72287, 94190
GO:0016301	kinase activity	GOMF	70	-0.0100654	0.939364	0.813345	0.993451	down	NA
GO:0042803	protein homodimerization activity	GOMF	87	-0.00848175	0.948654	0.825459	0.993451	down	NA
GO:0003676	nucleic acid binding	GOMF	185	-0.00588936	0.964062	0.830267	0.993451	down	NA
GO:0022892	substrate-specific transporter activity	GOMF	92	0.0065644	1.04164	0.859497	0.993451	up	105722, 110935, 11303, 11307, 11438, 11443, 114886, 11666, 117160, 11931, 11932, 11977, 11980, 12295, 12724, 140492, 14456, 14807, 15567, 16438, 16508, 16510, 16511, 16525, 16526, 16527, 16531, 16535, 18439, 20191, 20272, 20513, 20540, 20614, 20866, 208760, 213006, 214084, 215113, 218442, 22066, 223473, 224022, 224674, 225030, 226922, 227632, 229699, 242585, 268345, 269356, 53945, 54670, 56089, 5…
GO:0019899	enzyme binding	GOMF	154	0.00467756	1.0295	0.87402	0.993451	up	103724, 107589, 108097, 110351, 11303, 11465, 11475, 11600, 11601, 11666, 117600, 11787, 11820, 11906, 11931, 11932, 11977, 12006, 12043, 121021, 12306, 12388, 12389, 13653, 13654, 13835, 13866, 14066, 14368, 14456, 14600, 14763, 14862, 14863, 15205, 15364, 15530, 15567, 16416, 16438, 16480, 16510, 16511, 16535, 16777, 16826, 16832, 17096, 17127, 17130, 17318, 17869, 18018, 18053, 18124, 18126, 1…
GO:0000975	regulatory region DNA binding	GOMF	73	-0.0065677	0.960006	0.874809	0.993451	down	NA
GO:0001067	regulatory region nucleic acid binding	GOMF	73	-0.0065677	0.960006	0.874809	0.993451	down	NA
GO:0044212	transcription regulatory region DNA binding	GOMF	73	-0.0065677	0.960006	0.874809	0.993451	down	NA
GO:0016772	transferase activity, transferring phosphorus-containing groups	GOMF	73	-0.00560342	0.965776	0.892993	0.993451	down	NA
GO:0016773	phosphotransferase activity, alcohol group as acceptor	GOMF	65	-0.00468132	0.971327	0.915208	0.993451	down	NA
GO:0004672	protein kinase activity	GOMF	58	0.00428537	1.02699	0.925937	0.993451	up	107589, 108097, 110542, 13175, 13835, 13848, 13866, 13869, 140780, 14772, 16510, 16511, 16542, 17096, 17289, 18160, 18187, 18481, 18557, 18595, 18596, 18604, 18647, 18760, 20304, 20620, 214230, 21682, 21846, 218699, 226778, 233328, 244895, 26362, 26414, 26415, 26559, 26921, 27206, 50523, 56489, 665113, 67468, 69635, 69847, 71481, 75607
GO:0000166	nucleotide binding	GOMF	146	0.00272526	1.01708	0.928155	0.993451	up	101437, 107029, 107526, 107569, 107589, 109731, 110542, 11303, 11307, 11465, 11475, 11666, 11931, 11977, 11980, 12495, 13175, 13835, 13848, 13866, 13869, 140780, 14263, 14469, 14675, 14772, 14924, 15446, 16542, 16582, 16832, 17096, 17289, 17454, 17690, 17880, 18126, 18160, 18439, 18441, 18481, 18557, 18573, 18595, 18596, 18604, 18647, 18760, 19017, 19329, 193740, 20166, 20216, 20620, 207181, 2088…
GO:1901265	nucleoside phosphate binding	GOMF	146	0.00272526	1.01708	0.928155	0.993451	up	101437, 107029, 107526, 107569, 107589, 109731, 110542, 11303, 11307, 11465, 11475, 11666, 11931, 11977, 11980, 12495, 13175, 13835, 13848, 13866, 13869, 140780, 14263, 14469, 14675, 14772, 14924, 15446, 16542, 16582, 16832, 17096, 17289, 17454, 17690, 17880, 18126, 18160, 18439, 18441, 18481, 18557, 18573, 18595, 18596, 18604, 18647, 18760, 19017, 19329, 193740, 20166, 20216, 20620, 207181, 2088…
GO:0016787	hydrolase activity	GOMF	165	0.00253693	1.01589	0.929518	0.993451	up	101437, 102614, 104776, 107569, 108147, 108760, 109685, 11303, 11307, 11489, 11666, 11717, 11931, 11932, 11977, 11980, 12038, 12153, 12368, 12495, 12876, 13038, 13426, 14066, 14190, 14469, 14660, 14675, 14696, 14871, 15364, 15531, 16582, 16591, 16790, 16952, 17155, 17385, 17387, 17388, 17389, 17390, 17454, 17880, 18550, 18553, 18573, 18606, 18778, 18784, 18791, 18792, 18799, 19063, 19246, 19250, …
GO:0036094	small molecule binding	GOMF	158	0.0025566	1.01602	0.930269	0.993451	up	101437, 107029, 107526, 107569, 107589, 109731, 110542, 11303, 11307, 11465, 11475, 11666, 11931, 11977, 11980, 12495, 13175, 13805, 13835, 13848, 13866, 13869, 140780, 14263, 14469, 14675, 14772, 14924, 15446, 16438, 16542, 16582, 16832, 17096, 17289, 17454, 17690, 17880, 18126, 18160, 18439, 18441, 18481, 18557, 18573, 18595, 18596, 18604, 18647, 18760, 19017, 19206, 19329, 193740, 19378, 20166…
GO:0038023	signaling receptor activity	GOMF	110	-0.00258681	0.984052	0.940046	0.993451	down	NA
GO:0097159	organic cyclic compound binding	GOMF	329	0.000943313	1.00588	0.965871	0.993451	up	101437, 102614, 104086, 104776, 105859, 107029, 107526, 107569, 107587, 107589, 108655, 108797, 109731, 110542, 110784, 110794, 11303, 11307, 114142, 11465, 11475, 114886, 11614, 11666, 11744, 11804, 11819, 11820, 11864, 11906, 11931, 11977, 11980, 12306, 12495, 12705, 13123, 13134, 13175, 13179, 13197, 13591, 13653, 13654, 13709, 13797, 13835, 13848, 13864, 13866, 13869, 14011, 140780, 14239, 14…
GO:0003723	RNA binding	GOMF	54	-0.00203923	0.987407	0.966062	0.993451	down	NA
GO:1901363	heterocyclic compound binding	GOMF	322	-0.000753343	0.995329	0.97295	0.993451	down	NA
GO:0097367	carbohydrate derivative binding	GOMF	169	0.000819135	1.0051	0.977007	0.993451	up	101437, 107526, 107589, 110542, 11303, 11307, 11465, 11475, 11666, 11804, 11820, 11931, 11977, 11980, 12032, 12162, 12495, 12628, 12950, 13038, 13175, 13179, 13805, 13835, 13848, 13866, 13869, 140780, 14469, 14675, 14734, 14766, 14772, 14924, 16542, 16582, 16777, 16997, 17096, 17242, 17289, 17454, 17880, 18073, 18126, 18160, 18187, 18295, 18439, 18441, 18481, 18542, 18553, 18557, 18573, 18595, 18…
GO:0099600	transmembrane receptor activity	GOMF	95	0.000719048	1.00448	0.984363	0.993451	up	107449, 110542, 110789, 11303, 11438, 11443, 11609, 12614, 12775, 12778, 13609, 13835, 13848, 13866, 13869, 14066, 14368, 14586, 14600, 14739, 14763, 14766, 14807, 15446, 15551, 16154, 16164, 16165, 16172, 16438, 16511, 16525, 16542, 171463, 17289, 17534, 18053, 18187, 18439, 18441, 18595, 18596, 18779, 18845, 18846, 19206, 19218, 20191, 20339, 20358, 20377, 21338, 21846, 22095, 227288, 243743, 2…
GO:0004872	receptor activity	GOMF	123	-0.000491043	0.996953	0.988005	0.993451	down	NA
GO:0060089	molecular transducer activity	GOMF	123	-0.000491043	0.996953	0.988005	0.993451	down	NA
GO:0003690	double-stranded DNA binding	GOMF	62	-0.000637694	0.996045	0.98865	0.993451	down	NA
GO:0004888	transmembrane signaling receptor activity	GOMF	92	0.000305681	1.0019	0.993451	0.993451	up	107449, 110542, 110789, 11303, 11438, 11443, 11609, 12614, 12775, 12778, 13609, 13835, 13848, 13866, 13869, 14066, 14368, 14586, 14600, 14739, 14763, 14766, 14807, 15446, 15551, 16154, 16164, 16165, 16172, 16438, 16542, 171463, 17289, 17534, 18053, 18187, 18439, 18441, 18595, 18596, 18779, 18845, 18846, 19206, 19218, 20191, 20339, 20358, 20377, 21338, 21846, 22095, 227288, 243743, 246313, 258222,…

## Sheet: LRPath_YellowCluster
Id	Name	ConceptType	#Genes	Coeff	OddsRatio	P-Value	FDR	Direction	SigGenes
GO:0005622	intracellular	GOCC	117	0.0641548	1.48988	0.583251	0.931296	up	11898, 13198, 14200, 14579, 15278, 20807, 208228, 23806, 23849, 24063, 64009, 66559, 72054, 74153
GO:0005623	cell	GOCC	144	0.0581681	1.43547	0.648691	0.931296	up	11898, 13198, 14200, 14579, 15278, 18387, 20807, 208228, 23806, 23849, 24063, 64009, 654459, 66559, 72054, 74153
GO:0005634	nucleus	GOCC	59	0.0695092	1.54029	0.575119	0.931296	up	11898, 13198, 14200, 14579, 20807, 23849, 24063, 64009, 74153
GO:0005737	cytoplasm	GOCC	86	0.168233	2.84482	0.14927	0.931296	up	11898, 13198, 14200, 15278, 20807, 23806, 23849, 24063, 64009, 66559, 72054, 74153
GO:0016020	membrane	GOCC	85	0.0668752	1.51528	0.563199	0.931296	up	11898, 14579, 18387, 207393, 24063, 258067, 64009, 72054
GO:0031224	intrinsic component of membrane	GOCC	62	0.038232	1.2682	0.756678	0.931296	up	18387, 207393, 258067, 64009, 72054
GO:0043226	organelle	GOCC	110	0.0586502	1.43978	0.61185	0.931296	up	11898, 13198, 14200, 14579, 15278, 20807, 23849, 24063, 64009, 66559, 72054, 74153
GO:0043227	membrane-bounded organelle	GOCC	102	0.0516402	1.3784	0.652828	0.931296	up	11898, 13198, 14200, 14579, 15278, 20807, 23849, 24063, 64009, 66559, 72054, 74153
GO:0043229	intracellular organelle	GOCC	100	0.039053	1.27468	0.733376	0.931296	up	11898, 13198, 14200, 14579, 15278, 20807, 23849, 24063, 64009, 66559, 72054, 74153
GO:0044424	intracellular part	GOCC	113	0.0718833	1.56319	0.536699	0.931296	up	11898, 13198, 14200, 14579, 15278, 20807, 23806, 23849, 24063, 64009, 66559, 72054, 74153
GO:0044425	membrane part	GOCC	70	0.0650271	1.49798	0.585517	0.931296	up	14579, 18387, 207393, 258067, 64009, 72054
GO:0044444	cytoplasmic part	GOCC	60	0.116996	2.06903	0.33904	0.931296	up	11898, 13198, 14200, 15278, 24063, 64009, 66559, 72054, 74153
GO:0044464	cell part	GOCC	144	0.0581681	1.43547	0.648691	0.931296	up	11898, 13198, 14200, 14579, 15278, 18387, 20807, 208228, 23806, 23849, 24063, 64009, 654459, 66559, 72054, 74153
GO:0016021	integral component of membrane	GOCC	58	0.0153297	1.09995	0.903639	0.963882	up	18387, 207393, 258067, 64009, 72054
GO:0043231	intracellular membrane-bounded organelle	GOCC	90	0.0205312	1.13609	0.858606	0.963882	up	11898, 13198, 14200, 14579, 15278, 20807, 23849, 24063, 64009, 66559, 72054, 74153
GO:0005575	cellular_component	GOCC	206	-2.24627e-10	1	1	1	down	NA
GO:0005488	binding	GOMF	131	0.152903	2.58631	0.234087	0.583238	up	11898, 13198, 14200, 14579, 15278, 18387, 207393, 20807, 208228, 23806, 23849, 24063, 246779, 64009, 66559, 72054
GO:0005515	protein binding	GOMF	80	0.124008	2.16119	0.291619	0.583238	up	11898, 13198, 14200, 14579, 207393, 20807, 23806, 24063, 246779, 64009
GO:0097159	organic cyclic compound binding	GOMF	54	0.0770695	1.61439	0.545416	0.727221	up	11898, 13198, 14579, 15278, 20807, 23849, 64009, 72054
GO:0003674	molecular_function	GOMF	202	1.11359e-09	1	1	1	up	11898, 13198, 14200, 14579, 15278, 18387, 207393, 20807, 208228, 23806, 23849, 24063, 246779, 258067, 64009, 654459, 66559, 72054, 74153
GO:0019222	regulation of metabolic process	GOBP	68	0.289733	6.05313	0.0172797	0.132477	up	11898, 13198, 14200, 15278, 18387, 207393, 20807, 23806, 23849, 24063, 246779
GO:0031323	regulation of cellular metabolic process	GOBP	65	0.324252	7.50145	0.00853721	0.132477	up	11898, 13198, 14200, 15278, 18387, 207393, 20807, 23806, 23849, 24063, 246779
GO:0048518	positive regulation of biological process	GOBP	57	0.364847	9.6541	0.00385051	0.132477	up	11898, 13198, 15278, 18387, 20807, 23806, 23849, 24063, 246779, 64009, 72054
GO:0048522	positive regulation of cellular process	GOBP	50	0.329475	7.74895	0.00969107	0.132477	up	11898, 13198, 15278, 18387, 20807, 23806, 23849, 246779, 64009
GO:0050789	regulation of biological process	GOBP	109	0.312788	6.98563	0.0147537	0.132477	up	11898, 13198, 14200, 14579, 15278, 18387, 207393, 20807, 23806, 23849, 24063, 246779, 258067, 64009, 72054
GO:0050794	regulation of cellular process	GOBP	101	0.310911	6.9046	0.0132837	0.132477	up	11898, 13198, 14200, 14579, 15278, 18387, 207393, 20807, 23806, 23849, 24063, 246779, 258067, 64009
GO:0007154	cell communication	GOBP	58	0.275634	5.54532	0.0254651	0.136249	up	13198, 14579, 18387, 20807, 23849, 24063, 258067
GO:0007165	signal transduction	GOBP	53	0.265705	5.21352	0.0334997	0.136249	up	13198, 14579, 18387, 23849, 24063, 258067
GO:0023052	signaling	GOBP	57	0.261783	5.08796	0.0339262	0.136249	up	13198, 14579, 18387, 20807, 23849, 24063, 258067
GO:0044700	single organism signaling	GOBP	57	0.261783	5.08796	0.0339262	0.136249	up	13198, 14579, 18387, 20807, 23849, 24063, 258067
GO:0060255	regulation of macromolecule metabolic process	GOBP	63	0.267383	5.26817	0.0282753	0.136249	up	13198, 14200, 15278, 18387, 20807, 23806, 23849, 24063, 246779
GO:0080090	regulation of primary metabolic process	GOBP	63	0.255696	4.89911	0.0355433	0.136249	up	13198, 14200, 15278, 18387, 20807, 23806, 23849, 24063, 246779
GO:0008152	metabolic process	GOBP	104	0.248129	4.67404	0.0432458	0.142093	up	11898, 13198, 14200, 15278, 18387, 207393, 20807, 23806, 23849, 24063, 246779, 66559, 72054, 74153
GO:0065007	biological regulation	GOBP	117	0.263052	5.12825	0.0401958	0.142093	up	11898, 13198, 14200, 14579, 15278, 18387, 207393, 20807, 23806, 23849, 24063, 246779, 258067, 64009, 72054
GO:0043170	macromolecule metabolic process	GOBP	86	0.212434	3.74415	0.0729097	0.22204	up	13198, 14200, 15278, 18387, 20807, 23806, 23849, 24063, 246779, 66559, 74153
GO:0044238	primary metabolic process	GOBP	99	0.208116	3.64501	0.0820584	0.22204	up	11898, 13198, 14200, 15278, 18387, 20807, 23806, 23849, 24063, 246779, 66559, 72054, 74153
GO:0051716	cellular response to stimulus	GOBP	65	0.210626	3.70232	0.080192	0.22204	up	11898, 13198, 14579, 18387, 20807, 23849, 24063, 258067
GO:0044237	cellular metabolic process	GOBP	99	0.196907	3.39973	0.0985758	0.238657	up	11898, 13198, 14200, 15278, 18387, 207393, 20807, 23806, 23849, 24063, 246779, 72054, 74153
GO:0071704	organic substance metabolic process	GOBP	102	0.198458	3.43266	0.0976926	0.238657	up	11898, 13198, 14200, 15278, 18387, 20807, 23806, 23849, 24063, 246779, 66559, 72054, 74153
GO:0044260	cellular macromolecule metabolic process	GOBP	79	0.17408	2.9501	0.138745	0.319113	up	13198, 14200, 15278, 18387, 20807, 23806, 23849, 24063, 74153
GO:0016043	cellular component organization	GOBP	50	-0.183911	0.318881	0.210875	0.44092	down	NA
GO:0071840	cellular component organization or biogenesis	GOBP	50	-0.183911	0.318881	0.210875	0.44092	down	NA
GO:0032501	multicellular organismal process	GOBP	84	0.138221	2.36078	0.235911	0.471823	up	13198, 14200, 18387, 20807, 24063, 246779, 258067, 64009, 72054
GO:0009987	cellular process	GOBP	144	0.143678	2.4422	0.293055	0.499278	up	11898, 13198, 14200, 14579, 15278, 18387, 207393, 20807, 23806, 23849, 24063, 246779, 258067, 64009, 72054, 74153
GO:0044763	single-organism cellular process	GOBP	113	0.127064	2.20263	0.287243	0.499278	up	11898, 13198, 14200, 14579, 18387, 20807, 23849, 24063, 246779, 258067, 64009, 72054
GO:0048731	system development	GOBP	50	0.137934	2.35657	0.278612	0.499278	up	13198, 14200, 20807, 24063, 246779, 64009
GO:0050896	response to stimulus	GOBP	90	0.129397	2.2348	0.265952	0.499278	up	11898, 13198, 14200, 14579, 18387, 20807, 23849, 24063, 246779, 258067, 654459
GO:0044707	single-multicellular organism process	GOBP	67	0.113148	2.02015	0.343974	0.565101	up	13198, 14200, 18387, 20807, 24063, 246779, 64009
GO:0007275	multicellular organism development	GOBP	54	0.106596	1.93954	0.395879	0.627946	up	13198, 14200, 20807, 24063, 246779, 64009
GO:0048856	anatomical structure development	GOBP	60	0.0961576	1.81772	0.432752	0.663554	up	13198, 14200, 20807, 24063, 246779, 64009
GO:0009059	macromolecule biosynthetic process	GOBP	50	0.0900481	1.75	0.484401	0.676088	up	13198, 14200, 15278, 20807, 23849, 246779
GO:0032502	developmental process	GOBP	61	0.0854205	1.70039	0.48502	0.676088	up	13198, 14200, 20807, 24063, 246779, 64009
GO:0044767	single-organism developmental process	GOBP	61	0.0854205	1.70039	0.48502	0.676088	up	13198, 14200, 20807, 24063, 246779, 64009
GO:0044699	single-organism process	GOBP	127	0.0701114	1.54607	0.564764	0.764092	up	11898, 13198, 14200, 14579, 18387, 20807, 23849, 24063, 246779, 258067, 64009, 72054
GO:0006139	nucleobase-containing compound metabolic process	GOBP	50	-0.0468716	0.7473	0.730472	0.824438	down	NA
GO:0006725	cellular aromatic compound metabolic process	GOBP	53	-0.0583746	0.695743	0.663286	0.824438	down	NA
GO:0006807	nitrogen compound metabolic process	GOBP	61	-0.0430818	0.765109	0.734825	0.824438	down	NA
GO:0009058	biosynthetic process	GOBP	59	0.0476245	1.34443	0.701929	0.824438	up	11898, 13198, 14200, 15278, 20807, 23849, 246779
GO:0044249	cellular biosynthetic process	GOBP	59	0.0476245	1.34443	0.701929	0.824438	up	11898, 13198, 14200, 15278, 20807, 23849, 246779
GO:0051179	localization	GOBP	51	0.0480663	1.34812	0.711044	0.824438	up	13198, 14579, 18387, 20807, 24063, 64009, 72054
GO:1901576	organic substance biosynthetic process	GOBP	59	0.0476245	1.34443	0.701929	0.824438	up	11898, 13198, 14200, 15278, 20807, 23849, 246779
GO:0034641	cellular nitrogen compound metabolic process	GOBP	55	-0.0365859	0.796628	0.78013	0.854428	down	NA
GO:1901360	organic cyclic compound metabolic process	GOBP	56	-0.0261783	0.849856	0.840053	0.898662	down	NA
GO:0008150	biological_process	GOBP	201	-9.56982e-07	0.999994	1	1	down	NA
GO:0010467	gene expression	GOBP	50	0.00230397	1.01442	0.986174	1	up	13198, 14200, 15278, 20807, 23849
GO:0046483	heterocycle metabolic process	GOBP	51	-0.0063004	0.961602	0.962098	1	down	NA

## Sheet: LRPath_PurpleCluster
Id	Name	ConceptType	#Genes	Coeff	OddsRatio	P-Value	FDR	Direction	SigGenes
GO:0005622	intracellular	GOCC	208	-0.0590201	0.692957	0.425414	0.894238	down	NA
GO:0005623	cell	GOCC	268	-0.0425232	0.76777	0.608841	0.894238	down	NA
GO:0005634	nucleus	GOCC	93	-0.0627541	0.677062	0.468931	0.894238	down	NA
GO:0005737	cytoplasm	GOCC	157	-0.0282993	0.838728	0.703233	0.894238	down	NA
GO:0005886	plasma membrane	GOCC	111	0.0547499	1.4053	0.48201	0.894238	up	13506, 15896, 15985, 17528, 18212, 18530, 22065, 22165, 224792, 242093, 272031, 319480, 54672, 98660
GO:0012505	endomembrane system	GOCC	68	0.0346725	1.24045	0.704551	0.894238	up	15985, 17528, 18212, 320938, 404195, 69903, 98660
GO:0016021	integral component of membrane	GOCC	131	0.0324196	1.22321	0.667873	0.894238	up	13506, 15896, 15985, 17528, 18212, 18530, 22065, 224792, 242093, 272031, 319480, 54672, 66825, 74748, 98660
GO:0031224	intrinsic component of membrane	GOCC	134	0.0299363	1.20447	0.690895	0.894238	up	13506, 15896, 15985, 17528, 18212, 18530, 22065, 224792, 242093, 272031, 319480, 54672, 66825, 74748, 98660
GO:0031982	vesicle	GOCC	76	-0.0474795	0.744482	0.607516	0.894238	down	NA
GO:0031988	membrane-bounded vesicle	GOCC	72	-0.127116	0.453856	0.204137	0.894238	down	NA
GO:0043226	organelle	GOCC	203	-0.0692585	0.65024	0.348663	0.894238	down	NA
GO:0043227	membrane-bounded organelle	GOCC	192	-0.0478225	0.742897	0.515749	0.894238	down	NA
GO:0043228	non-membrane-bounded organelle	GOCC	51	-0.0604655	0.686761	0.582357	0.894238	down	NA
GO:0043229	intracellular organelle	GOCC	172	-0.125724	0.4578	0.0961586	0.894238	down	NA
GO:0043230	extracellular organelle	GOCC	56	-0.0597933	0.689636	0.571161	0.894238	down	NA
GO:0043231	intracellular membrane-bounded organelle	GOCC	159	-0.0816482	0.602052	0.278087	0.894238	down	NA
GO:0043232	intracellular non-membrane-bounded organelle	GOCC	51	-0.0604655	0.686761	0.582357	0.894238	down	NA
GO:0044422	organelle part	GOCC	80	-0.128368	0.450338	0.181155	0.894238	down	NA
GO:0044424	intracellular part	GOCC	204	-0.0634661	0.674073	0.390473	0.894238	down	NA
GO:0044444	cytoplasmic part	GOCC	109	-0.0554187	0.708641	0.49818	0.894238	down	NA
GO:0044446	intracellular organelle part	GOCC	77	-0.152166	0.388427	0.125248	0.894238	down	NA
GO:0044459	plasma membrane part	GOCC	69	0.119975	2.1077	0.169019	0.894238	up	15896, 15985, 17528, 18212, 18530, 22065, 22165, 242093, 272031, 319480, 54672, 98660
GO:0044464	cell part	GOCC	268	-0.0425232	0.76777	0.608841	0.894238	down	NA
GO:0070062	extracellular exosome	GOCC	55	-0.0998721	0.537586	0.363191	0.894238	down	NA
GO:0071944	cell periphery	GOCC	116	0.038526	1.27052	0.618637	0.894238	up	13506, 15896, 15985, 17528, 18212, 18530, 22065, 22165, 224792, 242093, 272031, 319480, 54672, 98660
GO:1903561	extracellular vesicle	GOCC	56	-0.0597933	0.689636	0.571161	0.894238	down	NA
GO:0005575	cellular_component	GOCC	357	4.79805e-10	1	1	1	up	107250, 13406, 13506, 13592, 14859, 15896, 15985, 17528, 17690, 18212, 18232, 18530, 18946, 216622, 22065, 22165, 224792, 227631, 236573, 240322, 242093, 272031, 27274, 319480, 320938, 404195, 433294, 54672, 547109, 66825, 69903, 71287, 71690, 74748, 79560, 98660
GO:0005576	extracellular region	GOCC	108	0.0025148	1.01575	0.97486	1	up	107250, 13406, 13506, 14859, 15896, 15985, 18232, 18946, 236573, 240322, 71287, 71690, 98660
GO:0016020	membrane	GOCC	176	0.0102617	1.06585	0.888811	1	up	13506, 15896, 15985, 17528, 18212, 18530, 22065, 22165, 224792, 242093, 272031, 319480, 320938, 404195, 54672, 66825, 74748, 98660
GO:0032991	macromolecular complex	GOCC	63	0.000390161	1.00243	0.996765	1	up	15985, 17690, 18212, 319480, 98660
GO:0043234	protein complex	GOCC	54	-0.0159548	0.905604	0.877657	1	down	NA
GO:0044421	extracellular region part	GOCC	89	-0.0119575	0.928383	0.888615	1	down	NA
GO:0044425	membrane part	GOCC	151	-0.00516338	0.968421	0.944628	1	down	NA
GO:0043167	ion binding	GOMF	71	0.163276	2.75853	0.0525494	0.157648	up	13506, 13592, 18530, 18946, 240322, 27274, 319480, 404195, 547109, 66825, 98660
GO:0043169	cation binding	GOMF	70	0.16929	2.86357	0.0449985	0.157648	up	13506, 13592, 18530, 18946, 240322, 27274, 319480, 404195, 547109, 66825, 98660
GO:0046872	metal ion binding	GOMF	70	0.16929	2.86357	0.0449985	0.157648	up	13506, 13592, 18530, 18946, 240322, 27274, 319480, 404195, 547109, 66825, 98660
GO:0003824	catalytic activity	GOMF	83	0.136933	2.34195	0.0915617	0.206014	up	14859, 18212, 18946, 22165, 240322, 272031, 404195, 433294, 71287, 78600, 79560, 98660
GO:0005515	protein binding	GOMF	149	-0.104762	0.521495	0.168089	0.30256	down	NA
GO:0003674	molecular_function	GOMF	355	-4.44689e-10	1	1	1	down	NA
GO:0005488	binding	GOMF	223	0.00540269	1.03415	0.942711	1	up	107250, 13406, 13506, 13592, 15896, 15985, 17528, 17690, 18212, 18232, 18530, 18946, 22065, 22165, 227631, 240322, 27274, 319480, 320938, 404195, 547109, 66825, 69903, 71690, 74748, 78600, 98660
GO:0097159	organic cyclic compound binding	GOMF	69	0.0190566	1.12573	0.833369	1	up	13592, 17690, 18212, 22165, 227631, 27274, 404195, 78600, 98660
GO:1901363	heterocyclic compound binding	GOMF	69	0.0190566	1.12573	0.833369	1	up	13592, 17690, 18212, 22165, 227631, 27274, 404195, 78600, 98660
GO:0002376	immune system process	GOBP	51	0.066322	1.51008	0.502268	0.90185	up	15985, 22165, 224792, 236573, 54672, 72536, 74748
GO:0006139	nucleobase-containing compound metabolic process	GOBP	71	-0.11534	0.488317	0.243	0.90185	down	NA
GO:0006351	transcription, DNA-templated	GOBP	51	-0.0705838	0.644906	0.519969	0.90185	down	NA
GO:0006464	cellular protein modification process	GOBP	59	-0.0508854	0.72889	0.616098	0.90185	down	NA
GO:0006725	cellular aromatic compound metabolic process	GOBP	71	-0.11534	0.488317	0.243	0.90185	down	NA
GO:0006793	phosphorus metabolic process	GOBP	56	0.059112	1.44392	0.537096	0.90185	up	18212, 22165, 224792, 272031, 74748, 78600, 79560, 98660
GO:0006796	phosphate-containing compound metabolic process	GOBP	56	0.059112	1.44392	0.537096	0.90185	up	18212, 22165, 224792, 272031, 74748, 78600, 79560, 98660
GO:0006807	nitrogen compound metabolic process	GOBP	87	-0.109877	0.505178	0.225805	0.90185	down	NA
GO:0006810	transport	GOBP	87	-0.0847671	0.590495	0.341538	0.90185	down	NA
GO:0006950	response to stress	GOBP	52	-0.0583717	0.695755	0.587862	0.90185	down	NA
GO:0007166	cell surface receptor signaling pathway	GOBP	55	0.145059	2.46325	0.114641	0.90185	up	15985, 18212, 22165, 224792, 319480, 54672, 71690, 78600
GO:0008152	metabolic process	GOBP	158	0.0504965	1.36864	0.488037	0.90185	up	13592, 14859, 18212, 18946, 22165, 224792, 227631, 240322, 272031, 27274, 404195, 433294, 54672, 71287, 74748, 78600, 79560, 98660
GO:0009058	biosynthetic process	GOBP	84	-0.0566168	0.703385	0.522763	0.90185	down	NA
GO:0009059	macromolecule biosynthetic process	GOBP	68	-0.0679086	0.655717	0.483767	0.90185	down	NA
GO:0009653	anatomical structure morphogenesis	GOBP	58	-0.0550895	0.710093	0.591142	0.90185	down	NA
GO:0009889	regulation of biosynthetic process	GOBP	63	-0.0452741	0.754756	0.645293	0.90185	down	NA
GO:0010467	gene expression	GOBP	69	-0.0982558	0.543013	0.319256	0.90185	down	NA
GO:0010468	regulation of gene expression	GOBP	56	-0.0579421	0.697615	0.578591	0.90185	down	NA
GO:0010556	regulation of macromolecule biosynthetic process	GOBP	57	-0.0836395	0.594647	0.428692	0.90185	down	NA
GO:0010646	regulation of cell communication	GOBP	59	-0.0892585	0.574241	0.393504	0.90185	down	NA
GO:0016043	cellular component organization	GOBP	95	-0.184517	0.317683	0.0463719	0.90185	down	NA
GO:0016070	RNA metabolic process	GOBP	58	-0.0844554	0.59164	0.421058	0.90185	down	NA
GO:0018130	heterocycle biosynthetic process	GOBP	60	-0.111129	0.501263	0.293079	0.90185	down	NA
GO:0019219	regulation of nucleobase-containing compound metabolic process	GOBP	57	-0.0916136	0.565897	0.389055	0.90185	down	NA
GO:0019222	regulation of metabolic process	GOBP	83	-0.0391149	0.784206	0.656565	0.90185	down	NA
GO:0019438	aromatic compound biosynthetic process	GOBP	60	-0.111129	0.501263	0.293079	0.90185	down	NA
GO:0019538	protein metabolic process	GOBP	86	-0.0682947	0.654146	0.440336	0.90185	down	NA
GO:0023051	regulation of signaling	GOBP	59	-0.0892585	0.574241	0.393504	0.90185	down	NA
GO:0031323	regulation of cellular metabolic process	GOBP	82	-0.0450426	0.755843	0.611598	0.90185	down	NA
GO:0031326	regulation of cellular biosynthetic process	GOBP	63	-0.0452741	0.754756	0.645293	0.90185	down	NA
GO:0032502	developmental process	GOBP	116	0.0582497	1.4362	0.444144	0.90185	up	107250, 13406, 13592, 14859, 15985, 18212, 18530, 22165, 224792, 227631, 272031, 319480, 54672, 69903, 71690, 74748
GO:0032774	RNA biosynthetic process	GOBP	52	-0.0720724	0.638968	0.508154	0.90185	down	NA
GO:0034641	cellular nitrogen compound metabolic process	GOBP	84	-0.112884	0.495828	0.220615	0.90185	down	NA
GO:0034645	cellular macromolecule biosynthetic process	GOBP	66	-0.0738177	0.632074	0.454098	0.90185	down	NA
GO:0034654	nucleobase-containing compound biosynthetic process	GOBP	60	-0.111129	0.501263	0.293079	0.90185	down	NA
GO:0036211	protein modification process	GOBP	59	-0.0508854	0.72889	0.616098	0.90185	down	NA
GO:0043170	macromolecule metabolic process	GOBP	129	-0.076247	0.622604	0.327283	0.90185	down	NA
GO:0043412	macromolecule modification	GOBP	61	-0.0517232	0.725105	0.605563	0.90185	down	NA
GO:0044238	primary metabolic process	GOBP	146	0.0349063	1.24226	0.634309	0.90185	up	13592, 18212, 18946, 22165, 224792, 227631, 240322, 272031, 27274, 404195, 433294, 54672, 71287, 78600, 79560, 98660
GO:0044249	cellular biosynthetic process	GOBP	84	-0.0566168	0.703385	0.522763	0.90185	down	NA
GO:0044260	cellular macromolecule metabolic process	GOBP	115	-0.0973929	0.545933	0.231941	0.90185	down	NA
GO:0044267	cellular protein metabolic process	GOBP	72	-0.0692738	0.650178	0.465249	0.90185	down	NA
GO:0044271	cellular nitrogen compound biosynthetic process	GOBP	70	-0.115469	0.487924	0.245286	0.90185	down	NA
GO:0044707	single-multicellular organism process	GOBP	136	0.0507505	1.3708	0.492784	0.90185	up	107250, 13406, 13506, 13592, 14859, 15985, 18212, 18530, 22065, 22165, 224792, 227631, 272031, 319480, 54672, 69903, 71690, 74748, 98660
GO:0044710	single-organism metabolic process	GOBP	57	0.219336	3.90824	0.0134082	0.90185	up	14859, 18212, 18946, 224792, 272031, 404195, 74748, 78600, 98660
GO:0044765	single-organism transport	GOBP	68	-0.0756698	0.624841	0.437906	0.90185	down	NA
GO:0044767	single-organism developmental process	GOBP	116	0.0582497	1.4362	0.444144	0.90185	up	107250, 13406, 13592, 14859, 15985, 18212, 18530, 22165, 224792, 227631, 272031, 319480, 54672, 69903, 71690, 74748
GO:0046483	heterocycle metabolic process	GOBP	72	-0.0826173	0.598437	0.388516	0.90185	down	NA
GO:0048518	positive regulation of biological process	GOBP	101	0.0436759	1.31184	0.580845	0.90185	up	13406, 13592, 15985, 18212, 22065, 22165, 224792, 227631, 242093, 69903, 71690, 78600
GO:0048519	negative regulation of biological process	GOBP	74	0.0534278	1.3938	0.538169	0.90185	up	17528, 18212, 224792, 27274, 54672, 69903, 74748, 98660
GO:0048583	regulation of response to stimulus	GOBP	63	0.0411147	1.29112	0.657132	0.90185	up	15985, 18212, 22065, 22165, 54672, 71690, 74748, 78600
GO:0051171	regulation of nitrogen compound metabolic process	GOBP	59	-0.0998891	0.537529	0.343743	0.90185	down	NA
GO:0051179	localization	GOBP	113	-0.0919673	0.564655	0.260139	0.90185	down	NA
GO:0051234	establishment of localization	GOBP	88	-0.0888135	0.575831	0.318266	0.90185	down	NA
GO:0051252	regulation of RNA metabolic process	GOBP	51	-0.0675341	0.657245	0.537145	0.90185	down	NA
GO:0051716	cellular response to stimulus	GOBP	130	0.0328768	1.22669	0.660117	0.90185	up	13506, 15985, 18212, 22165, 224792, 236573, 242093, 272031, 319480, 54672, 69903, 71690, 72536, 74748, 78600, 98660
GO:0060255	regulation of macromolecule metabolic process	GOBP	77	-0.0967129	0.548245	0.304821	0.90185	down	NA
GO:0065007	biological regulation	GOBP	212	-0.0731714	0.634618	0.31816	0.90185	down	NA
GO:0065008	regulation of biological quality	GOBP	75	-0.0564922	0.70393	0.541345	0.90185	down	NA
GO:0071704	organic substance metabolic process	GOBP	151	0.0579214	1.43327	0.427922	0.90185	up	13592, 14859, 18212, 18946, 22165, 224792, 227631, 240322, 272031, 27274, 404195, 433294, 54672, 71287, 78600, 79560, 98660
GO:0071840	cellular component organization or biogenesis	GOBP	98	-0.172474	0.342371	0.0572552	0.90185	down	NA
GO:0080090	regulation of primary metabolic process	GOBP	80	-0.0647322	0.66879	0.475595	0.90185	down	NA
GO:0090304	nucleic acid metabolic process	GOBP	61	-0.107851	0.51158	0.302857	0.90185	down	NA
GO:0097659	nucleic acid-templated transcription	GOBP	52	-0.0720724	0.638968	0.508154	0.90185	down	NA
GO:1901360	organic cyclic compound metabolic process	GOBP	75	-0.0517223	0.725109	0.574733	0.90185	down	NA
GO:1901362	organic cyclic compound biosynthetic process	GOBP	61	-0.0991964	0.539848	0.339969	0.90185	down	NA
GO:1901576	organic substance biosynthetic process	GOBP	82	-0.0496729	0.734403	0.576656	0.90185	down	NA
GO:1902578	single-organism localization	GOBP	69	-0.068866	0.651827	0.475331	0.90185	down	NA
GO:1903506	regulation of nucleic acid-templated transcription	GOBP	50	-0.065412	0.66597	0.552742	0.90185	down	NA
GO:2000112	regulation of cellular macromolecule biosynthetic process	GOBP	54	-0.0831662	0.596399	0.441803	0.90185	down	NA
GO:2001141	regulation of RNA biosynthetic process	GOBP	50	-0.065412	0.66597	0.552742	0.90185	down	NA
GO:0050896	response to stimulus	GOBP	157	0.0306079	1.20951	0.674396	0.908562	up	13506, 15985, 17690, 18212, 22065, 22165, 224792, 236573, 242093, 272031, 319480, 54672, 69903, 71690, 72536, 74748, 78600, 98660
GO:0044237	cellular metabolic process	GOBP	142	0.0270561	1.18311	0.713639	0.94826	up	13592, 14859, 18212, 22165, 224792, 227631, 272031, 27274, 404195, 433294, 54672, 71287, 74748, 78600, 79560, 98660
GO:0048522	positive regulation of cellular process	GOBP	89	-0.0289376	0.835407	0.734281	0.962503	down	NA
GO:0009893	positive regulation of metabolic process	GOBP	52	-0.0304006	0.827846	0.772853	0.980997	down	NA
GO:0031325	positive regulation of cellular metabolic process	GOBP	52	-0.0304006	0.827846	0.772853	0.980997	down	NA
GO:0050794	regulation of cellular process	GOBP	187	-0.0203814	0.881031	0.77873	0.980997	down	NA
GO:0007154	cell communication	GOBP	133	-0.00294959	0.981836	0.968658	0.982098	down	NA
GO:0007165	signal transduction	GOBP	117	0.0174981	1.11488	0.819779	0.982098	up	15985, 18212, 22165, 224792, 242093, 272031, 319480, 54672, 69903, 71690, 72536, 78600
GO:0007275	multicellular organism development	GOBP	104	0.00705758	1.04484	0.929338	0.982098	up	107250, 13406, 13592, 14859, 15985, 18212, 18530, 22165, 227631, 272031, 54672, 69903, 71690
GO:0009987	cellular process	GOBP	257	0.00374392	1.02354	0.962988	0.982098	up	107250, 13406, 13506, 13592, 14859, 15985, 17528, 18212, 18530, 22065, 22165, 224792, 227631, 236573, 242093, 272031, 27274, 319480, 404195, 433294, 54672, 69903, 71287, 71690, 72536, 74748, 78600, 79560, 98660
GO:0023052	signaling	GOBP	133	-0.00294959	0.981836	0.968658	0.982098	down	NA
GO:0030154	cell differentiation	GOBP	75	0.0098264	1.06297	0.911618	0.982098	up	107250, 13592, 15985, 18212, 22165, 224792, 227631, 319480, 54672, 69903, 74748
GO:0032501	multicellular organismal process	GOBP	160	0.0120374	1.07768	0.8687	0.982098	up	107250, 13406, 13506, 13592, 14859, 15985, 18212, 18530, 22065, 22165, 224792, 227631, 272031, 319480, 54672, 69903, 71690, 74748, 78600, 98660
GO:0032879	regulation of localization	GOBP	57	-0.00489822	0.970018	0.960705	0.982098	down	NA
GO:0042221	response to chemical	GOBP	64	0.0127485	1.08245	0.891866	0.982098	up	17690, 18212, 22065, 22165, 236573, 74748, 98660
GO:0044699	single-organism process	GOBP	243	0.0196203	1.12968	0.802004	0.982098	up	107250, 13406, 13506, 13592, 14859, 15896, 15985, 17528, 18212, 18530, 18946, 22065, 22165, 224792, 227631, 242093, 272031, 319480, 320938, 404195, 54672, 69903, 71690, 72536, 74748, 78600, 98660
GO:0044700	single organism signaling	GOBP	133	-0.00294959	0.981836	0.968658	0.982098	down	NA
GO:0044763	single-organism cellular process	GOBP	217	0.0136069	1.08824	0.854944	0.982098	up	107250, 13406, 13506, 13592, 14859, 15985, 17528, 18212, 18530, 22065, 22165, 224792, 227631, 242093, 272031, 319480, 404195, 54672, 69903, 71690, 72536, 74748, 78600, 98660
GO:0048513	animal organ development	GOBP	66	-0.0178081	0.895234	0.850722	0.982098	down	NA
GO:0048523	negative regulation of cellular process	GOBP	68	0.0215906	1.1436	0.812696	0.982098	up	17528, 18212, 224792, 27274, 54672, 69903, 74748
GO:0048731	system development	GOBP	95	0.011563	1.0745	0.88735	0.982098	up	13406, 13592, 14859, 15985, 18212, 22165, 227631, 272031, 54672, 69903, 71690
GO:0048856	anatomical structure development	GOBP	111	0.00986151	1.0632	0.899468	0.982098	up	107250, 13406, 13592, 14859, 15985, 18212, 18530, 22165, 227631, 272031, 54672, 69903, 71690, 74748
GO:0048869	cellular developmental process	GOBP	78	0.0130073	1.08419	0.881324	0.982098	up	107250, 13592, 15985, 18212, 22165, 224792, 227631, 319480, 54672, 69903, 74748
GO:0050789	regulation of biological process	GOBP	195	-0.00255646	0.984238	0.971973	0.982098	down	NA
GO:0051239	regulation of multicellular organismal process	GOBP	63	0.0183956	1.12111	0.844839	0.982098	up	13406, 13506, 18212, 22065, 22165, 74748, 98660
GO:0008150	biological_process	GOBP	358	1.3378e-10	1	1	1	up	107250, 13406, 13506, 13592, 14859, 15896, 15985, 17528, 17690, 18212, 18530, 18946, 216622, 22065, 22165, 224792, 227631, 236573, 240322, 242093, 272031, 27274, 319480, 320938, 404195, 433294, 54672, 547109, 66825, 69903, 71287, 71690, 72536, 74748, 78600, 79560, 98660

## Sheet: LRPath_BlueCluster
Id	Name	ConceptType	#Genes	Coeff	OddsRatio	P-Value	FDR	Direction	SigGenes
GO:0005694	chromosome	GOCC	213	0.260431	5.04539	4.02321e-42	2.77602e-40	up	100088, 102920, 103468, 103573, 103733, 105377, 105837, 106344, 107373, 108000, 108907, 108912, 109145, 110033, 110379, 110749, 11799, 12144, 12189, 12190, 12235, 12236, 12417, 12419, 12444, 12534, 12544, 12615, 12649, 13433, 13555, 14156, 14211, 14957, 15077, 15201, 15270, 15288, 16319, 16571, 16596, 17193, 17215, 17216, 17217, 17218, 17219, 17220, 17345, 17535, 17687, 17865, 18005, 18140, 18392…
GO:0044427	chromosomal part	GOCC	193	0.248708	4.69088	8.8239e-38	3.04424e-36	up	100088, 102920, 103468, 103573, 105377, 105837, 106344, 107373, 108000, 109145, 110033, 110379, 110749, 11799, 12144, 12189, 12190, 12235, 12236, 12417, 12419, 12444, 12534, 12544, 12615, 12649, 13433, 13555, 14156, 14211, 14957, 15077, 15201, 15270, 16319, 16596, 17193, 17215, 17216, 17217, 17218, 17219, 17220, 17345, 17535, 17687, 17865, 18005, 18140, 18392, 18538, 18817, 18968, 18969, 18971, 1…
GO:0043228	non-membrane-bounded organelle	GOCC	438	0.171645	2.90579	9.8614e-34	1.70109e-32	up	100088, 101565, 102124, 102502, 102920, 103468, 103573, 103733, 103768, 104027, 105377, 105837, 105988, 106344, 107022, 107094, 107373, 107995, 108000, 108907, 108912, 109032, 109065, 109145, 109242, 109620, 110033, 110379, 110749, 11474, 11735, 11799, 12125, 12144, 12189, 12190, 12235, 12236, 12316, 12417, 12419, 12442, 12444, 12447, 12449, 12531, 12534, 12544, 12545, 12571, 12615, 12649, 12704,…
GO:0043232	intracellular non-membrane-bounded organelle	GOCC	438	0.171645	2.90579	9.8614e-34	1.70109e-32	up	100088, 101565, 102124, 102502, 102920, 103468, 103573, 103733, 103768, 104027, 105377, 105837, 105988, 106344, 107022, 107094, 107373, 107995, 108000, 108907, 108912, 109032, 109065, 109145, 109242, 109620, 110033, 110379, 110749, 11474, 11735, 11799, 12125, 12144, 12189, 12190, 12235, 12236, 12316, 12417, 12419, 12442, 12444, 12447, 12449, 12531, 12534, 12544, 12545, 12571, 12615, 12649, 12704,…
GO:0098687	chromosomal region	GOCC	104	0.281551	5.75304	5.70693e-27	7.87556e-26	up	102920, 103468, 103573, 105837, 108000, 110379, 11799, 12144, 12190, 12235, 12236, 12417, 12419, 12534, 12615, 12649, 13433, 14156, 15077, 15201, 15270, 16319, 17215, 17216, 17217, 17218, 17219, 17220, 17345, 17535, 18005, 18392, 18538, 18817, 18971, 19360, 19361, 19387, 19891, 208084, 208628, 20877, 20878, 215653, 217653, 218973, 219114, 22137, 228421, 229841, 236930, 26886, 26951, 28113, 319149…
GO:0043234	protein complex	GOCC	349	0.141687	2.41217	6.86342e-24	7.89294e-23	up	101565, 101831, 102920, 103468, 103573, 103733, 103768, 103963, 104806, 105377, 105837, 106344, 107995, 108000, 108961, 109065, 109145, 109242, 109700, 110033, 110379, 110639, 110749, 11551, 11799, 12021, 12068, 12069, 12125, 12189, 12190, 12235, 12236, 12304, 12419, 12428, 12444, 12447, 12448, 12449, 12544, 12571, 12615, 12788, 13433, 13555, 13557, 13605, 13649, 140723, 14086, 14087, 14156, 1421…
GO:0032991	macromolecular complex	GOCC	427	0.131846	2.26907	1.25595e-22	1.23801e-21	up	100088, 100336, 101565, 101831, 102920, 103161, 103468, 103573, 103733, 103768, 103963, 104806, 105377, 105837, 106344, 107373, 107995, 108000, 108961, 109065, 109145, 109242, 109700, 110033, 110379, 110639, 110749, 11551, 11799, 12021, 12068, 12069, 12125, 12189, 12190, 12235, 12236, 12304, 12417, 12419, 12428, 12444, 12447, 12448, 12449, 12544, 12571, 12615, 12649, 12788, 13164, 13206, 13433, 1…
GO:0000228	nuclear chromosome	GOCC	117	0.207466	3.63031	1.7016e-21	1.46763e-20	up	100088, 103733, 109145, 110749, 11799, 12144, 12189, 12190, 12235, 12236, 12417, 12419, 12534, 12544, 12615, 12649, 13555, 14156, 14211, 14957, 15077, 15270, 16319, 16596, 17215, 17216, 17217, 17218, 17219, 17220, 17535, 17687, 18005, 18140, 18392, 18538, 18817, 18968, 18969, 18971, 18972, 18973, 18974, 19360, 19361, 19362, 19891, 20174, 208084, 20877, 20878, 212377, 217653, 21853, 21973, 229841,…
GO:0031981	nuclear lumen	GOCC	324	0.132151	2.27338	8.92217e-21	6.84033e-20	up	100088, 100336, 101831, 103468, 103733, 104806, 107094, 107995, 108000, 108837, 108907, 108912, 109032, 109145, 110074, 110379, 110749, 110750, 11799, 12021, 12144, 12189, 12190, 12235, 12236, 12417, 12419, 12428, 12444, 12447, 12531, 12534, 12544, 12545, 12571, 12611, 12615, 12649, 13131, 13555, 13557, 14087, 14156, 14211, 14235, 14633, 14634, 14957, 15077, 15270, 15505, 16319, 16571, 16596, 166…
GO:0000775	chromosome, centromeric region	GOCC	71	0.297122	6.33759	1.21077e-20	8.35432e-20	up	102920, 103468, 103573, 105837, 108000, 110379, 11799, 12235, 12236, 12417, 12419, 12615, 13433, 15201, 16319, 17345, 18005, 18817, 19387, 208628, 20877, 20878, 215653, 217653, 218973, 219114, 22137, 228421, 229841, 236930, 26886, 26951, 381318, 445007, 51944, 52276, 52653, 54141, 56150, 60411, 64707, 66140, 66311, 66336, 66442, 66468, 66570, 66578, 66934, 66977, 67037, 67052, 67139, 67629, 67733…
GO:0044428	nuclear part	GOCC	368	0.127405	2.20731	1.43726e-20	9.01556e-20	up	100088, 100336, 101831, 103468, 103573, 103733, 104806, 105377, 107094, 107995, 108000, 108837, 108907, 108912, 109032, 109145, 110074, 110379, 110749, 110750, 11799, 12021, 12144, 12189, 12190, 12235, 12236, 12417, 12419, 12428, 12444, 12447, 12531, 12534, 12544, 12545, 12571, 12611, 12615, 12649, 13131, 13555, 13557, 14087, 14156, 14211, 14235, 14633, 14634, 14957, 15077, 15270, 15505, 16319, 1…
GO:0015630	microtubule cytoskeleton	GOCC	151	0.167876	2.83852	2.61084e-19	1.50123e-18	up	101565, 102124, 103468, 103733, 103768, 105377, 105988, 107022, 107995, 108000, 108907, 109065, 109242, 110033, 11799, 12125, 12189, 12190, 12316, 12417, 12442, 12447, 12449, 12531, 12534, 12544, 12545, 12571, 12649, 13131, 13589, 13605, 15505, 16319, 16551, 16571, 16580, 16594, 17152, 17215, 17216, 17245, 18005, 18538, 18817, 19087, 19348, 19387, 20460, 208628, 20873, 20877, 20878, 209334, 20973…
GO:0031974	membrane-enclosed lumen	GOCC	340	0.1217	2.13041	1.49431e-18	6.44423e-18	up	100088, 100336, 101831, 103468, 103733, 104806, 107094, 107995, 108000, 108837, 108907, 108912, 109032, 109145, 110074, 110379, 110749, 110750, 11656, 11799, 12021, 12144, 12189, 12190, 12235, 12236, 12304, 12417, 12419, 12428, 12444, 12447, 12531, 12534, 12544, 12545, 12571, 12611, 12615, 12649, 13131, 13555, 13557, 13649, 14087, 14156, 14211, 14235, 14287, 14633, 14634, 14957, 15077, 15270, 155…
GO:0043233	organelle lumen	GOCC	340	0.1217	2.13041	1.49431e-18	6.44423e-18	up	100088, 100336, 101831, 103468, 103733, 104806, 107094, 107995, 108000, 108837, 108907, 108912, 109032, 109145, 110074, 110379, 110749, 110750, 11656, 11799, 12021, 12144, 12189, 12190, 12235, 12236, 12304, 12417, 12419, 12428, 12444, 12447, 12531, 12534, 12544, 12545, 12571, 12611, 12615, 12649, 13131, 13555, 13557, 13649, 14087, 14156, 14211, 14235, 14287, 14633, 14634, 14957, 15077, 15270, 155…
GO:0044454	nuclear chromosome part	GOCC	109	0.193318	3.32476	1.37773e-18	6.44423e-18	up	100088, 109145, 110749, 12144, 12189, 12190, 12235, 12236, 12417, 12419, 12534, 12544, 12615, 13555, 14156, 14957, 15077, 15270, 16319, 16596, 17215, 17216, 17217, 17218, 17219, 17220, 17535, 17687, 18140, 18392, 18538, 18817, 18968, 18969, 18971, 18972, 18973, 18974, 19360, 19361, 19362, 19891, 20174, 208084, 20877, 20878, 212377, 217653, 21853, 229841, 268465, 27221, 272551, 28113, 319149, 3191…
GO:0070013	intracellular organelle lumen	GOCC	340	0.1217	2.13041	1.49431e-18	6.44423e-18	up	100088, 100336, 101831, 103468, 103733, 104806, 107094, 107995, 108000, 108837, 108907, 108912, 109032, 109145, 110074, 110379, 110749, 110750, 11656, 11799, 12021, 12144, 12189, 12190, 12235, 12236, 12304, 12417, 12419, 12428, 12444, 12447, 12531, 12534, 12544, 12545, 12571, 12611, 12615, 12649, 13131, 13555, 13557, 13649, 14087, 14156, 14211, 14235, 14287, 14633, 14634, 14957, 15077, 15270, 155…
GO:0000776	kinetochore	GOCC	53	0.296599	6.31701	3.04127e-16	1.2344e-15	up	102920, 103468, 103573, 105837, 108000, 110379, 11799, 12235, 12236, 12419, 12615, 16319, 18005, 18817, 19387, 208628, 20877, 215653, 217653, 219114, 22137, 228421, 229841, 236930, 26886, 26951, 381318, 445007, 51944, 52653, 54141, 56150, 60411, 66140, 66311, 66442, 66468, 66570, 66934, 66977, 67037, 67052, 67139, 67629, 67733, 68014, 69736, 69912, 70385, 71876, 72155, 73804, 76464
GO:0005819	spindle	GOCC	61	0.226253	4.07991	2.63752e-14	1.01105e-13	up	103733, 103768, 105988, 108000, 108907, 110033, 11799, 12316, 12417, 12531, 12534, 13589, 13605, 16319, 16551, 17152, 18005, 18817, 19348, 19387, 208628, 20877, 20878, 212514, 214444, 218977, 219114, 228421, 229841, 233064, 233406, 23834, 240641, 26934, 26951, 381293, 51944, 52276, 54141, 56150, 66140, 66406, 66468, 66934, 67141, 69885, 70012, 70218, 70235, 70385, 70573, 71819, 72119, 72140, 7423…
GO:0005856	cytoskeleton	GOCC	204	0.121512	2.12792	3.67286e-14	1.33383e-13	up	101565, 102124, 102502, 103468, 103733, 103768, 104027, 105377, 105988, 107022, 107995, 108000, 108907, 109065, 109242, 109620, 110033, 11474, 11735, 11799, 12125, 12189, 12190, 12316, 12417, 12442, 12447, 12449, 12531, 12534, 12544, 12545, 12571, 12649, 12704, 13131, 13589, 13605, 14086, 14633, 14634, 15505, 16319, 16551, 16571, 16580, 16594, 16905, 16906, 16907, 17152, 17215, 17216, 17245, 1742…
GO:0044430	cytoskeletal part	GOCC	175	0.128618	2.22401	4.38373e-14	1.51239e-13	up	101565, 102124, 102502, 103468, 103733, 103768, 105377, 105988, 107022, 107995, 108000, 108907, 109065, 109242, 109620, 110033, 11474, 11799, 12125, 12189, 12190, 12316, 12417, 12442, 12447, 12449, 12531, 12534, 12544, 12571, 12649, 13131, 13589, 13605, 14086, 14633, 14634, 15505, 16319, 16551, 16571, 16580, 16594, 16905, 16906, 16907, 17152, 17215, 17245, 17427, 17909, 18005, 18103, 18538, 18817…
GO:0005654	nucleoplasm	GOCC	212	0.118705	2.09113	5.92292e-14	1.9461e-13	up	100088, 100336, 101831, 103468, 104806, 107995, 108000, 108837, 108912, 109145, 110074, 110379, 110749, 110750, 12021, 12144, 12190, 12235, 12419, 12428, 12444, 12447, 12531, 12544, 12545, 12571, 12611, 12649, 13557, 14087, 14235, 14633, 14634, 15270, 15505, 16571, 16647, 16881, 16905, 16906, 170826, 17193, 17215, 17216, 17217, 17218, 17219, 17220, 17535, 17865, 18538, 18616, 18968, 18969, 18971,…
GO:0031224	intrinsic component of membrane	GOCC	196	-0.136554	0.428001	2.21895e-11	6.95945e-11	down	NA
GO:0044425	membrane part	GOCC	235	-0.120267	0.473591	4.33462e-11	1.30038e-10	down	NA
GO:0005813	centrosome	GOCC	85	0.152822	2.58501	5.39504e-11	1.55107e-10	up	101565, 103468, 103733, 103768, 105377, 105988, 107995, 108000, 109242, 12189, 12190, 12442, 12447, 12449, 12531, 12534, 12544, 12571, 12649, 13589, 17152, 17215, 17245, 18005, 18538, 18817, 19087, 20460, 20873, 20877, 20878, 209334, 212514, 21335, 214444, 218977, 219103, 21973, 223921, 225659, 225745, 230376, 233064, 234915, 235559, 236266, 236930, 240641, 264134, 269702, 52906, 53376, 54141, 55…
GO:0005815	microtubule organizing center	GOCC	90	0.147853	2.5064	6.39931e-11	1.76621e-10	up	101565, 103468, 103733, 103768, 105377, 105988, 107995, 108000, 109065, 109242, 12189, 12190, 12442, 12447, 12449, 12531, 12534, 12544, 12571, 12649, 13131, 13589, 17152, 17215, 17245, 18005, 18538, 18817, 19087, 20460, 20873, 20877, 20878, 209334, 212514, 21335, 214444, 218977, 219103, 21973, 223921, 225659, 225745, 230376, 233064, 234915, 235559, 236266, 236930, 240641, 264134, 269702, 52906, 5…
GO:0016021	integral component of membrane	GOCC	192	-0.130699	0.443861	1.3563e-10	3.5994e-10	down	NA
GO:0000785	chromatin	GOCC	88	0.138919	2.37103	9.19064e-10	2.34872e-09	up	100088, 105377, 105837, 107373, 110033, 110749, 12417, 12419, 12444, 12615, 12649, 13433, 13555, 14957, 15077, 15201, 15270, 16319, 16596, 17193, 17216, 17535, 18140, 18817, 18968, 19360, 19361, 19362, 19891, 20174, 21853, 268465, 27221, 319148, 319149, 319152, 319154, 319164, 319165, 319166, 319167, 319168, 319169, 319170, 319172, 319173, 319176, 319178, 319179, 319180, 319181, 319182, 319183, 3…
GO:0005874	microtubule	GOCC	62	0.162543	2.74599	1.87261e-09	4.61466e-09	up	102124, 103733, 103768, 107022, 108907, 109242, 110033, 11799, 12316, 12534, 13589, 15505, 16319, 16551, 16571, 16594, 17245, 18005, 18817, 19348, 208628, 20877, 20878, 209737, 214444, 215690, 21844, 219103, 219114, 22145, 225745, 227613, 228421, 229841, 233406, 240641, 26395, 26951, 29870, 381293, 51944, 53414, 54141, 66140, 66468, 668303, 67971, 68041, 70218, 70762, 71819, 71909, 71924, 72119, …
GO:0032993	protein-DNA complex	GOCC	51	0.155493	2.62827	1.20763e-07	2.87333e-07	up	105377, 109145, 12544, 12615, 14957, 15077, 15270, 18968, 18969, 18971, 18972, 18973, 18974, 19075, 19076, 19891, 272551, 28113, 319148, 319149, 319152, 319154, 319168, 319169, 319173, 319176, 319178, 319179, 319180, 319181, 319182, 319183, 319184, 319185, 319186, 319187, 319188, 319189, 50709, 56702, 59001, 621893, 68024, 68240, 68275, 69270, 72749, 80838, 97114
GO:0071944	cell periphery	GOCC	212	-0.09489	0.554491	1.83863e-07	4.22885e-07	down	NA
GO:0005886	plasma membrane	GOCC	201	-0.0951858	0.553473	3.23763e-07	7.20635e-07	down	NA
GO:0099080	supramolecular complex	GOCC	79	0.118075	2.08295	5.06215e-07	9.97967e-07	up	102124, 102502, 103733, 103768, 107022, 108907, 109242, 109620, 110033, 11799, 12316, 12534, 13589, 14086, 15505, 16319, 16551, 16571, 16594, 16905, 16906, 16907, 17245, 17427, 18005, 18103, 18817, 19348, 208628, 20877, 20878, 209737, 214444, 215690, 21844, 219103, 219114, 22145, 223917, 225745, 227613, 228421, 229841, 233406, 240641, 26395, 26951, 27494, 29870, 381293, 51944, 53414, 54141, 54496…
GO:0099081	supramolecular polymer	GOCC	79	0.118075	2.08295	5.06215e-07	9.97967e-07	up	102124, 102502, 103733, 103768, 107022, 108907, 109242, 109620, 110033, 11799, 12316, 12534, 13589, 14086, 15505, 16319, 16551, 16571, 16594, 16905, 16906, 16907, 17245, 17427, 18005, 18103, 18817, 19348, 208628, 20877, 20878, 209737, 214444, 215690, 21844, 219103, 219114, 22145, 223917, 225745, 227613, 228421, 229841, 233406, 240641, 26395, 26951, 27494, 29870, 381293, 51944, 53414, 54141, 54496…
GO:0099512	supramolecular fiber	GOCC	79	0.118075	2.08295	5.06215e-07	9.97967e-07	up	102124, 102502, 103733, 103768, 107022, 108907, 109242, 109620, 110033, 11799, 12316, 12534, 13589, 14086, 15505, 16319, 16551, 16571, 16594, 16905, 16906, 16907, 17245, 17427, 18005, 18103, 18817, 19348, 208628, 20877, 20878, 209737, 214444, 215690, 21844, 219103, 219114, 22145, 223917, 225745, 227613, 228421, 229841, 233406, 240641, 26395, 26951, 27494, 29870, 381293, 51944, 53414, 54141, 54496…
GO:0099513	polymeric cytoskeletal fiber	GOCC	79	0.118075	2.08295	5.06215e-07	9.97967e-07	up	102124, 102502, 103733, 103768, 107022, 108907, 109242, 109620, 110033, 11799, 12316, 12534, 13589, 14086, 15505, 16319, 16551, 16571, 16594, 16905, 16906, 16907, 17245, 17427, 18005, 18103, 18817, 19348, 208628, 20877, 20878, 209737, 214444, 215690, 21844, 219103, 219114, 22145, 223917, 225745, 227613, 228421, 229841, 233406, 240641, 26395, 26951, 27494, 29870, 381293, 51944, 53414, 54141, 54496…
GO:0005887	integral component of plasma membrane	GOCC	58	-0.190716	0.305677	3.17695e-06	6.08916e-06	down	NA
GO:0031226	intrinsic component of plasma membrane	GOCC	60	-0.184222	0.318267	3.44758e-06	6.42928e-06	down	NA
GO:0000790	nuclear chromatin	GOCC	59	0.121053	2.12187	6.53865e-06	1.18728e-05	up	100088, 110749, 12417, 12419, 13555, 14957, 15077, 15270, 16596, 17535, 18140, 19360, 19361, 19362, 20174, 21853, 268465, 27221, 319149, 319152, 319154, 319164, 319165, 319166, 319167, 319168, 319169, 319170, 319172, 319173, 319176, 319178, 319179, 319180, 319181, 319182, 319183, 319184, 319185, 319186, 319187, 319188, 319189, 319191, 328440, 50927, 621893, 64707, 66131, 665433, 66929, 67849, 680…
GO:0044459	plasma membrane part	GOCC	95	-0.115077	0.489115	2.56822e-05	4.54377e-05	down	NA
GO:0016020	membrane	GOCC	429	-0.055442	0.708539	2.77346e-05	4.78422e-05	down	NA
GO:0043005	neuron projection	GOCC	65	-0.126254	0.456295	0.000171609	0.000288806	down	NA
GO:0031410	cytoplasmic vesicle	GOCC	52	-0.13313	0.437206	0.000461792	0.000741015	down	NA
GO:0097708	intracellular vesicle	GOCC	52	-0.13313	0.437206	0.000461792	0.000741015	down	NA
GO:0031982	vesicle	GOCC	201	-0.0568689	0.702284	0.00114178	0.00179052	down	NA
GO:0097458	neuron part	GOCC	82	-0.0877608	0.57961	0.00157204	0.00241046	down	NA
GO:0042995	cell projection	GOCC	121	-0.0682456	0.654346	0.00222416	0.00333625	down	NA
GO:0005829	cytosol	GOCC	93	-0.0778051	0.616604	0.00243444	0.00357396	down	NA
GO:1902494	catalytic complex	GOCC	59	0.0802825	1.64695	0.00262454	0.00377277	up	103963, 107995, 110639, 12021, 12125, 12189, 12419, 12428, 12444, 12447, 12448, 12449, 12571, 14571, 14630, 18538, 18639, 18679, 18968, 18969, 18971, 18972, 18973, 18974, 19087, 20133, 20135, 20174, 225887, 225895, 226182, 27401, 327762, 54124, 56075, 58186, 59001, 66156, 66197, 66844, 67530, 68612, 69241, 69875, 70238, 72504, 74016, 74769, 75465, 76843, 77065, 77891
GO:0044444	cytoplasmic part	GOCC	395	-0.0394388	0.782629	0.00308055	0.00433792	down	NA
GO:0005739	mitochondrion	GOCC	104	-0.0599231	0.689079	0.0110876	0.0150009	down	NA
GO:0044463	cell projection part	GOCC	66	-0.0768358	0.620329	0.0108787	0.0150009	down	NA
GO:0031988	membrane-bounded vesicle	GOCC	186	-0.0434458	0.76338	0.0142038	0.0188474	down	NA
GO:0031090	organelle membrane	GOCC	71	-0.0669725	0.659543	0.0192211	0.0250237	down	NA
GO:0005730	nucleolus	GOCC	77	0.0528719	1.38899	0.0263726	0.0336984	up	107094, 108907, 109032, 12144, 12419, 12444, 13131, 14156, 14211, 17089, 17345, 17909, 18392, 18817, 18968, 19361, 20873, 211651, 217946, 21853, 21973, 22121, 22171, 22367, 22390, 225182, 227522, 231655, 233876, 23968, 240641, 243529, 27207, 27221, 27367, 27401, 434484, 52276, 53414, 60534, 66336, 66475, 664883, 66603, 67276, 67629, 68533, 70012, 70024, 70769, 72080, 72504, 74769, 75316, 75329, 7…
GO:0005576	extracellular region	GOCC	238	-0.0319688	0.819818	0.0427322	0.0536095	down	NA
GO:0036477	somatodendritic compartment	GOCC	51	-0.0614493	0.682575	0.0642612	0.0791789	down	NA
GO:0005783	endoplasmic reticulum	GOCC	74	-0.0491824	0.736645	0.070459	0.0852924	down	NA
GO:0030529	intracellular ribonucleoprotein complex	GOCC	59	-0.0547028	0.711801	0.0736957	0.0861865	down	NA
GO:1990904	ribonucleoprotein complex	GOCC	59	-0.0547028	0.711801	0.0736957	0.0861865	down	NA
GO:0030054	cell junction	GOCC	79	-0.0425975	0.767416	0.102378	0.117735	down	NA
GO:0005615	extracellular space	GOCC	57	-0.0423039	0.768817	0.164761	0.186369	down	NA
GO:0043230	extracellular organelle	GOCC	156	-0.0245475	0.858513	0.187697	0.202361	down	NA
GO:0070062	extracellular exosome	GOCC	156	-0.0245475	0.858513	0.187697	0.202361	down	NA
GO:1903561	extracellular vesicle	GOCC	156	-0.0245475	0.858513	0.187697	0.202361	down	NA
GO:0044421	extracellular region part	GOCC	214	-0.0191282	0.887919	0.238264	0.252927	down	NA
GO:0012505	endomembrane system	GOCC	182	-0.0182853	0.892583	0.290995	0.304222	down	NA
GO:0031967	organelle envelope	GOCC	78	0.00979282	1.06275	0.688927	0.699058	up	100088, 103468, 103573, 108000, 110379, 110750, 11656, 12049, 12417, 12444, 12716, 14287, 14571, 14933, 16647, 16905, 16906, 16907, 17427, 17992, 18103, 18618, 18968, 19387, 20133, 20135, 208194, 210035, 21915, 22171, 22228, 223921, 225887, 227731, 229285, 234396, 237911, 319801, 328258, 338352, 445007, 50492, 50799, 52793, 54563, 56150, 56454, 625249, 66011, 66098, 66142, 67030, 67267, 67530, 67…
GO:0031975	envelope	GOCC	78	0.00979282	1.06275	0.688927	0.699058	up	100088, 103468, 103573, 108000, 110379, 110750, 11656, 12049, 12417, 12444, 12716, 14287, 14571, 14933, 16647, 16905, 16906, 16907, 17427, 17992, 18103, 18618, 18968, 19387, 20133, 20135, 208194, 210035, 21915, 22171, 22228, 223921, 225887, 227731, 229285, 234396, 237911, 319801, 328258, 338352, 445007, 50492, 50799, 52793, 54563, 56150, 56454, 625249, 66011, 66098, 66142, 67030, 67267, 67530, 67…
GO:0005794	Golgi apparatus	GOCC	56	0.00160291	1.01001	0.955685	0.955685	up	103534, 104111, 12068, 12428, 12497, 12704, 13589, 13649, 14419, 16881, 18585, 19348, 208659, 214444, 22021, 22367, 22786, 22787, 22788, 228366, 235559, 23834, 26395, 268930, 269224, 269702, 270192, 50883, 54342, 57329, 57913, 66131, 69047, 70012, 71988, 73130, 73739, 74104, 76737, 76983, 77371, 80752, 98766
GO:0005524	ATP binding	GOMF	149	0.130875	2.25542	5.30373e-13	1.10881e-11	up	104111, 104175, 104806, 106344, 107045, 108156, 109242, 110033, 110639, 12144, 12235, 12236, 12534, 12545, 12571, 12649, 12704, 12709, 12716, 13178, 13206, 13649, 13841, 14211, 14287, 14933, 15201, 15505, 16551, 16571, 16881, 17152, 17215, 17216, 17217, 17218, 17219, 17220, 17279, 17687, 17909, 18005, 18103, 18213, 18392, 18639, 18817, 19348, 19360, 19361, 19366, 19691, 19718, 20133, 20174, 20756…
GO:0017111	nucleoside-triphosphatase activity	GOMF	80	0.176414	2.99321	5.84025e-13	1.10881e-11	up	103733, 103768, 104806, 106344, 109145, 109242, 110033, 12144, 12497, 12544, 13206, 15201, 16551, 16571, 16580, 16594, 17215, 17216, 17217, 17218, 17219, 17220, 17535, 17909, 19075, 19076, 19348, 19360, 19361, 19366, 19691, 19718, 20174, 20624, 208084, 209737, 214901, 21973, 22145, 227613, 228421, 229841, 236930, 237911, 240641, 26905, 269400, 272551, 319767, 327762, 381293, 53893, 57434, 58186, …
GO:0030554	adenyl nucleotide binding	GOMF	153	0.128133	2.21731	8.52934e-13	1.10881e-11	up	104111, 104175, 104806, 106344, 107045, 108156, 109242, 110033, 110639, 12144, 12235, 12236, 12534, 12545, 12571, 12649, 12704, 12709, 12716, 13178, 13206, 13649, 13841, 14121, 14211, 14287, 14933, 15201, 15505, 16551, 16571, 16881, 17152, 17215, 17216, 17217, 17218, 17219, 17220, 17279, 17687, 17909, 18005, 18103, 18213, 18392, 18639, 18817, 19087, 19348, 19360, 19361, 19366, 19691, 19718, 20133…
GO:0032559	adenyl ribonucleotide binding	GOMF	152	0.129123	2.231	6.74352e-13	1.10881e-11	up	104111, 104175, 104806, 106344, 107045, 108156, 109242, 110033, 110639, 12144, 12235, 12236, 12534, 12545, 12571, 12649, 12704, 12709, 12716, 13178, 13206, 13649, 13841, 14121, 14211, 14287, 14933, 15201, 15505, 16551, 16571, 16881, 17152, 17215, 17216, 17217, 17218, 17219, 17220, 17279, 17687, 17909, 18005, 18103, 18213, 18392, 18639, 18817, 19087, 19348, 19360, 19361, 19366, 19691, 19718, 20133…
GO:0016462	pyrophosphatase activity	GOMF	85	0.166652	2.81701	1.60674e-12	1.67101e-11	up	103733, 103768, 104806, 106344, 109145, 109242, 110033, 110074, 12144, 12497, 12544, 13206, 15201, 16551, 16571, 16580, 16594, 17215, 17216, 17217, 17218, 17219, 17220, 17535, 17909, 19075, 19076, 19348, 19360, 19361, 19366, 19691, 19718, 20174, 20624, 208084, 209737, 214901, 21973, 22145, 227613, 228421, 229841, 236930, 237911, 240641, 26905, 269400, 272551, 319767, 327762, 381293, 53893, 57434,…
GO:0016817	hydrolase activity, acting on acid anhydrides	GOMF	86	0.162627	2.74742	3.43036e-12	2.54827e-11	up	103733, 103768, 104806, 106344, 109145, 109242, 110033, 110074, 12144, 12497, 12544, 13206, 15201, 16551, 16571, 16580, 16594, 17215, 17216, 17217, 17218, 17219, 17220, 17535, 17909, 19075, 19076, 19348, 19360, 19361, 19366, 19691, 19718, 20174, 20624, 208084, 209737, 214901, 21973, 22145, 227613, 228421, 229841, 236930, 237911, 240641, 26905, 269400, 272551, 319767, 327762, 381293, 53893, 57434,…
GO:0016818	hydrolase activity, acting on acid anhydrides, in phosphorus-containing anhydrides	GOMF	86	0.162627	2.74742	3.43036e-12	2.54827e-11	up	103733, 103768, 104806, 106344, 109145, 109242, 110033, 110074, 12144, 12497, 12544, 13206, 15201, 16551, 16571, 16580, 16594, 17215, 17216, 17217, 17218, 17219, 17220, 17535, 17909, 19075, 19076, 19348, 19360, 19361, 19366, 19691, 19718, 20174, 20624, 208084, 209737, 214901, 21973, 22145, 227613, 228421, 229841, 236930, 237911, 240641, 26905, 269400, 272551, 319767, 327762, 381293, 53893, 57434,…
GO:0032549	ribonucleoside binding	GOMF	165	0.116509	2.06278	1.55802e-11	9.00191e-11	up	103733, 103768, 104111, 104175, 104806, 106344, 107045, 108156, 109242, 110033, 110639, 12144, 12235, 12236, 12534, 12545, 12571, 12649, 12704, 12709, 12716, 13178, 13206, 13649, 13841, 14121, 14211, 14287, 14933, 15201, 15505, 16551, 16571, 16881, 17152, 17215, 17216, 17217, 17218, 17219, 17220, 17279, 17687, 17909, 18005, 18103, 18213, 18392, 18639, 18817, 19348, 19360, 19361, 19366, 19691, 197…
GO:0032550	purine ribonucleoside binding	GOMF	165	0.116509	2.06278	1.55802e-11	9.00191e-11	up	103733, 103768, 104111, 104175, 104806, 106344, 107045, 108156, 109242, 110033, 110639, 12144, 12235, 12236, 12534, 12545, 12571, 12649, 12704, 12709, 12716, 13178, 13206, 13649, 13841, 14121, 14211, 14287, 14933, 15201, 15505, 16551, 16571, 16881, 17152, 17215, 17216, 17217, 17218, 17219, 17220, 17279, 17687, 17909, 18005, 18103, 18213, 18392, 18639, 18817, 19348, 19360, 19361, 19366, 19691, 197…
GO:0035639	purine ribonucleoside triphosphate binding	GOMF	164	0.115476	2.04959	2.53592e-11	1.31868e-10	up	103733, 103768, 104111, 104175, 104806, 106344, 107045, 108156, 109242, 110033, 110639, 12144, 12235, 12236, 12534, 12545, 12571, 12649, 12704, 12709, 12716, 13178, 13206, 13649, 13841, 14211, 14287, 14933, 15201, 15505, 16551, 16571, 16881, 17152, 17215, 17216, 17217, 17218, 17219, 17220, 17279, 17687, 17909, 18005, 18103, 18213, 18392, 18639, 18817, 19348, 19360, 19361, 19366, 19691, 19718, 201…
GO:0017076	purine nucleotide binding	GOMF	170	0.113251	2.02144	3.13445e-11	1.48174e-10	up	103733, 103768, 104111, 104175, 104806, 106344, 107045, 108156, 109242, 110033, 110639, 12144, 12235, 12236, 12534, 12545, 12571, 12649, 12704, 12709, 12716, 12788, 13178, 13206, 13649, 13841, 14121, 14211, 14287, 14933, 15201, 15505, 16551, 16571, 16881, 17152, 17215, 17216, 17217, 17218, 17219, 17220, 17279, 17687, 17909, 18005, 18103, 18213, 18392, 18639, 18817, 18968, 19087, 19348, 19360, 193…
GO:0032555	purine ribonucleotide binding	GOMF	168	0.113121	2.01981	4.02435e-11	1.74388e-10	up	103733, 103768, 104111, 104175, 104806, 106344, 107045, 108156, 109242, 110033, 110639, 12144, 12235, 12236, 12534, 12545, 12571, 12649, 12704, 12709, 12716, 12788, 13178, 13206, 13649, 13841, 14121, 14211, 14287, 14933, 15201, 15505, 16551, 16571, 16881, 17152, 17215, 17216, 17217, 17218, 17219, 17220, 17279, 17687, 17909, 18005, 18103, 18213, 18392, 18639, 18817, 19087, 19348, 19360, 19361, 193…
GO:0001882	nucleoside binding	GOMF	168	0.112855	2.01647	4.44009e-11	1.77604e-10	up	103733, 103768, 104111, 104175, 104806, 106344, 107045, 108156, 109242, 110033, 110639, 12144, 12235, 12236, 12534, 12545, 12571, 12649, 12704, 12709, 12716, 13178, 13206, 13649, 13841, 14121, 14211, 14287, 14933, 15201, 15505, 16551, 16571, 16881, 17152, 17215, 17216, 17217, 17218, 17219, 17220, 17279, 17687, 17909, 18005, 18103, 18213, 18392, 18639, 18817, 18968, 19348, 19360, 19361, 19366, 196…
GO:0001883	purine nucleoside binding	GOMF	167	0.111917	2.00476	6.91677e-11	2.56908e-10	up	103733, 103768, 104111, 104175, 104806, 106344, 107045, 108156, 109242, 110033, 110639, 12144, 12235, 12236, 12534, 12545, 12571, 12649, 12704, 12709, 12716, 13178, 13206, 13649, 13841, 14121, 14211, 14287, 14933, 15201, 15505, 16551, 16571, 16881, 17152, 17215, 17216, 17217, 17218, 17219, 17220, 17279, 17687, 17909, 18005, 18103, 18213, 18392, 18639, 18817, 19348, 19360, 19361, 19366, 19691, 197…
GO:0032553	ribonucleotide binding	GOMF	169	0.110834	1.9913	8.45483e-11	2.93101e-10	up	103733, 103768, 104111, 104175, 104806, 106344, 107045, 108156, 109242, 110033, 110639, 12144, 12235, 12236, 12534, 12545, 12571, 12649, 12704, 12709, 12716, 12788, 13178, 13206, 13649, 13841, 14121, 14211, 14287, 14933, 15201, 15505, 16551, 16571, 16881, 17152, 17215, 17216, 17217, 17218, 17219, 17220, 17279, 17687, 17909, 18005, 18103, 18213, 18392, 18639, 18817, 19087, 19348, 19360, 19361, 193…
GO:0016887	ATPase activity	GOMF	52	0.190454	3.26609	2.91163e-10	9.4628e-10	up	106344, 109242, 110033, 12144, 13206, 16551, 16571, 16580, 17217, 17219, 17220, 17535, 19348, 19360, 19361, 19691, 19718, 20174, 208084, 209737, 214901, 21973, 228421, 229841, 237911, 240641, 269400, 319767, 327762, 381293, 57434, 58186, 60530, 623474, 68278, 69047, 70218, 70472, 71819, 72107, 72151, 73804, 74044, 74104, 74335, 76408, 77782, 79456
GO:0000166	nucleotide binding	GOMF	202	0.0959531	1.81541	1.57137e-09	4.53951e-09	up	103733, 103768, 104111, 104175, 104806, 106344, 107045, 108156, 109242, 110033, 110074, 110639, 12144, 12235, 12236, 12534, 12545, 12571, 12649, 12704, 12709, 12716, 12788, 13164, 13178, 13206, 13361, 13433, 13649, 13841, 14121, 14211, 14287, 14933, 15201, 15484, 15505, 16551, 16571, 16881, 170826, 17152, 17215, 17216, 17217, 17218, 17219, 17220, 17279, 17687, 17909, 18005, 18103, 18140, 18213, 1…
GO:1901265	nucleoside phosphate binding	GOMF	202	0.0959531	1.81541	1.57137e-09	4.53951e-09	up	103733, 103768, 104111, 104175, 104806, 106344, 107045, 108156, 109242, 110033, 110074, 110639, 12144, 12235, 12236, 12534, 12545, 12571, 12649, 12704, 12709, 12716, 12788, 13164, 13178, 13206, 13361, 13433, 13649, 13841, 14121, 14211, 14287, 14933, 15201, 15484, 15505, 16551, 16571, 16881, 170826, 17152, 17215, 17216, 17217, 17218, 17219, 17220, 17279, 17687, 17909, 18005, 18103, 18140, 18213, 1…
GO:0097367	carbohydrate derivative binding	GOMF	188	0.0901039	1.7506	3.11364e-08	8.52153e-08	up	103733, 103768, 104111, 104175, 104806, 106344, 107045, 108156, 109242, 110033, 110074, 110639, 12144, 12235, 12236, 12534, 12545, 12571, 12649, 12704, 12709, 12716, 12788, 13178, 13206, 13649, 13841, 14121, 14211, 14287, 14933, 15201, 15366, 15505, 16551, 16571, 16881, 17152, 17215, 17216, 17217, 17218, 17219, 17220, 17279, 17687, 17909, 18005, 18103, 18213, 18392, 18639, 18817, 18968, 19087, 19…
GO:0003677	DNA binding	GOMF	203	0.087333	1.72072	3.39809e-08	8.83502e-08	up	100088, 100336, 101831, 104806, 105734, 106344, 107889, 108907, 108961, 109032, 110033, 12144, 12189, 12190, 12417, 12544, 12611, 12615, 13433, 13555, 13557, 14156, 14235, 14633, 14634, 14957, 15077, 15270, 16571, 16596, 16815, 16881, 16918, 17121, 17193, 17215, 17216, 17217, 17218, 17219, 17220, 17535, 17687, 17864, 17865, 18140, 18291, 18392, 18538, 18968, 18969, 18971, 18972, 18973, 18974, 190…
GO:0003682	chromatin binding	GOMF	60	0.142575	2.42553	1.19991e-07	2.9712e-07	up	100088, 101831, 104806, 12189, 12419, 12534, 12544, 12615, 13433, 13649, 14633, 14634, 14957, 15077, 15201, 17218, 17954, 18140, 18392, 18538, 18968, 18971, 18973, 19361, 19650, 20174, 20833, 218973, 21973, 22367, 234396, 237911, 23834, 26909, 319148, 319149, 319152, 319154, 328440, 50887, 64707, 66197, 67050, 67196, 67849, 68275, 68298, 70238, 70472, 77011, 77782, 78658, 97114
GO:0036094	small molecule binding	GOMF	214	0.0812029	1.6564	1.63948e-07	3.87514e-07	up	103733, 103768, 104111, 104175, 104806, 106344, 107045, 108156, 109242, 110033, 110074, 110639, 12144, 12235, 12236, 12534, 12545, 12571, 12649, 12704, 12709, 12716, 12788, 13164, 13178, 13206, 13361, 13433, 13649, 13841, 14121, 14211, 14287, 14933, 15201, 15484, 15505, 16551, 16571, 16881, 170826, 17152, 17215, 17216, 17217, 17218, 17219, 17220, 17279, 17687, 17909, 18005, 18103, 18140, 18213, 1…
GO:1901363	heterocyclic compound binding	GOMF	446	0.0624283	1.47398	9.28897e-07	2.10011e-06	up	100088, 100336, 101831, 103573, 103733, 103768, 103963, 104111, 104175, 104806, 105734, 106344, 107045, 107094, 107889, 108156, 108907, 108961, 109032, 109242, 109620, 110033, 110074, 110639, 12021, 12144, 12189, 12190, 12235, 12236, 12304, 12417, 12534, 12544, 12545, 12571, 12611, 12615, 12649, 12704, 12709, 12716, 12788, 13164, 13178, 13206, 13361, 13433, 13555, 13557, 13589, 13649, 13804, 1384…
GO:0097159	organic cyclic compound binding	GOMF	450	0.0619493	1.4696	1.08674e-06	2.3546e-06	up	100088, 100336, 101831, 103573, 103733, 103768, 103963, 104111, 104175, 104806, 105734, 106344, 107045, 107094, 107889, 108156, 108907, 108961, 109032, 109242, 109620, 110033, 110074, 110639, 11551, 12021, 12144, 12189, 12190, 12235, 12236, 12304, 12417, 12534, 12544, 12545, 12571, 12611, 12615, 12649, 12704, 12709, 12716, 12788, 13164, 13178, 13206, 13361, 13433, 13555, 13557, 13589, 13649, 1380…
GO:0044877	macromolecular complex binding	GOMF	102	0.0993909	1.85461	1.88458e-06	3.91993e-06	up	100088, 101831, 102502, 104806, 105377, 107995, 109700, 11474, 11551, 12189, 12419, 12447, 12534, 12544, 12615, 13433, 13649, 14086, 14633, 14634, 14957, 15077, 15201, 16551, 17150, 17218, 17909, 17954, 17992, 18103, 18140, 18392, 18538, 18817, 18968, 18971, 18973, 19361, 19650, 20174, 20312, 20641, 20833, 214444, 216853, 21828, 218973, 21973, 22367, 229841, 234396, 237911, 23834, 26886, 26909, 2…
GO:0019899	enzyme binding	GOMF	141	0.0842602	1.68817	3.55123e-06	7.10246e-06	up	103573, 105377, 105835, 106344, 107995, 108837, 109620, 109700, 110750, 11551, 11799, 12189, 12190, 12417, 12419, 12428, 12444, 12447, 12448, 12531, 12532, 12580, 12703, 12704, 12709, 13433, 13555, 13605, 13649, 14235, 14630, 14634, 15270, 16551, 16647, 16905, 16906, 17216, 18005, 18103, 18538, 18639, 18816, 18817, 18968, 18971, 19087, 19200, 19348, 19361, 19387, 19718, 19891, 20174, 20878, 20883…
GO:0016772	transferase activity, transferring phosphorus-containing groups	GOMF	80	0.102223	1.88754	1.06035e-05	2.04215e-05	up	104175, 110639, 12235, 12236, 12447, 12534, 12545, 12571, 12649, 12704, 12709, 12716, 13178, 13649, 13841, 14933, 17152, 17279, 18005, 18103, 18213, 18639, 18679, 18701, 18817, 18968, 18969, 18971, 18972, 18973, 18974, 19075, 19076, 19360, 207565, 20768, 20868, 20873, 20877, 20878, 209012, 215653, 21877, 21915, 22137, 22367, 22390, 263803, 26395, 268930, 269224, 271424, 27214, 331026, 50883, 5203…
GO:0003824	catalytic activity	GOMF	385	0.0534733	1.39419	3.95918e-05	7.35275e-05	up	103534, 103733, 103768, 103963, 104111, 104175, 104806, 105988, 106344, 107045, 107272, 107869, 108156, 109145, 109242, 109697, 109978, 110033, 110074, 110639, 114874, 11656, 11799, 12021, 12144, 12183, 12189, 12190, 12235, 12236, 12304, 12337, 12447, 12497, 12531, 12532, 12534, 12544, 12545, 12571, 12583, 12649, 12704, 12709, 12716, 13178, 13206, 13361, 13363, 13433, 13649, 13804, 13841, 14121, …
GO:0016740	transferase activity	GOMF	147	0.068544	1.53108	0.000125349	0.000224765	up	103534, 103963, 104175, 107272, 107869, 109978, 110639, 11656, 11799, 12021, 12189, 12190, 12235, 12236, 12447, 12534, 12545, 12571, 12649, 12704, 12709, 12716, 13178, 13433, 13649, 13841, 14933, 15288, 16924, 17152, 17279, 18005, 18103, 18140, 18213, 18618, 18639, 18679, 18701, 18817, 18968, 18969, 18971, 18972, 18973, 18974, 19075, 19076, 19360, 20425, 207565, 20768, 20810, 208624, 20868, 20873…
GO:0019901	protein kinase binding	GOMF	51	0.107916	1.95552	0.000155249	0.000269097	up	108837, 109620, 11551, 12428, 12444, 12447, 12448, 12531, 12532, 12580, 12703, 13555, 13649, 14235, 16551, 16906, 18538, 18817, 18968, 19087, 19348, 20878, 214444, 21844, 219103, 21973, 22367, 229841, 233406, 24069, 26395, 26934, 27756, 338352, 381293, 50883, 54124, 66197, 67141, 69922, 72119, 74568, 75296, 77744, 99100
GO:0005215	transporter activity	GOMF	59	-0.131066	0.44285	0.000232594	0.000390158	down	NA
GO:0019900	kinase binding	GOMF	55	0.098835	1.84822	0.000326143	0.000529983	up	108837, 109620, 11551, 12428, 12444, 12447, 12448, 12531, 12532, 12580, 12703, 13555, 13649, 14235, 16551, 16906, 18538, 18639, 18817, 18968, 19087, 19348, 20878, 214444, 21844, 219103, 21973, 22367, 229841, 233406, 235086, 23834, 24069, 26395, 26934, 27756, 338352, 381293, 50883, 54124, 66197, 67141, 69922, 72119, 74568, 75296, 77744, 99100
GO:0022892	substrate-specific transporter activity	GOMF	53	-0.133054	0.437412	0.000414235	0.000652734	down	NA
GO:0016773	phosphotransferase activity, alcohol group as acceptor	GOMF	52	0.0959111	1.81494	0.00067725	0.00103579	up	104175, 12235, 12236, 12534, 12545, 12571, 12649, 12704, 13649, 13841, 14933, 17152, 17279, 18005, 18103, 18213, 18639, 18679, 18817, 207565, 20868, 20873, 20877, 20878, 209012, 215653, 22137, 22367, 22390, 263803, 26395, 268930, 269224, 271424, 27214, 50883, 52033, 67121, 69719, 69922, 70762, 74769, 80752
GO:0016301	kinase activity	GOMF	63	0.0868961	1.71605	0.000764547	0.00111178	up	104175, 110639, 12235, 12236, 12447, 12534, 12545, 12571, 12649, 12704, 12709, 12716, 13178, 13649, 13841, 14933, 17152, 17279, 18005, 18103, 18213, 18639, 18679, 18817, 19360, 207565, 20768, 20868, 20873, 20877, 20878, 209012, 215653, 21877, 21915, 22137, 22367, 22390, 263803, 26395, 268930, 269224, 271424, 27214, 50883, 52033, 56454, 67121, 69719, 69922, 70762, 74769, 80752
GO:0016787	hydrolase activity	GOMF	195	0.0539384	1.39823	0.000769697	0.00111178	up	103733, 103768, 104806, 105988, 106344, 107045, 108156, 109145, 109242, 109697, 110033, 110074, 114874, 12144, 12183, 12337, 12497, 12531, 12532, 12544, 13206, 13363, 13804, 14121, 14156, 14378, 15201, 16147, 16551, 16571, 16580, 16594, 170749, 17175, 17193, 17215, 17216, 17217, 17218, 17219, 17220, 17535, 17768, 17909, 18538, 18585, 18639, 18968, 18971, 18973, 19075, 19076, 19253, 19267, 19283, …
GO:0003676	nucleic acid binding	GOMF	305	0.0393451	1.277	0.00436792	0.0061387	up	100088, 100336, 101831, 103573, 103963, 104806, 105734, 106344, 107094, 107889, 108907, 108961, 109032, 109620, 110033, 110074, 12021, 12144, 12189, 12190, 12304, 12417, 12544, 12611, 12615, 13164, 13206, 13361, 13433, 13555, 13557, 13589, 13804, 14086, 14156, 14235, 14633, 14634, 14957, 15077, 15270, 16571, 16596, 16647, 16815, 16881, 16918, 170826, 17089, 171170, 17121, 17193, 17215, 17216, 172…
GO:0008092	cytoskeletal protein binding	GOMF	63	0.070725	1.55197	0.00628748	0.00860392	up	102502, 104027, 108907, 109242, 110033, 11474, 11735, 12125, 12190, 13589, 13649, 14086, 15505, 16551, 16571, 16594, 17245, 17909, 18817, 19200, 19348, 209737, 214444, 21844, 219103, 22068, 228421, 229841, 233406, 236266, 240641, 26934, 270192, 381293, 404710, 54141, 544963, 56315, 56419, 65254, 66140, 66468, 668303, 67971, 68743, 70218, 70573, 71819, 73804, 74192, 74237, 76441
GO:0042802	identical protein binding	GOMF	89	0.0590716	1.44355	0.00780924	0.0104123	up	108000, 108961, 110639, 11474, 11551, 11799, 12021, 12049, 12417, 12419, 12611, 13164, 13178, 13589, 13605, 13649, 14121, 17219, 17427, 18140, 18538, 18639, 18816, 19087, 19183, 19267, 19361, 20174, 20389, 20425, 20810, 208677, 20868, 20873, 21809, 21853, 21877, 21973, 22137, 22171, 226539, 235559, 240641, 26885, 269378, 27053, 27221, 27267, 27401, 338352, 381101, 50883, 52679, 52906, 53376, 5389…
GO:0032403	protein complex binding	GOMF	50	0.0693354	1.53863	0.016197	0.0210562	up	100088, 102502, 105377, 107995, 109700, 11474, 11551, 12447, 12615, 13649, 14086, 15077, 16551, 17150, 17909, 17992, 18103, 18140, 18538, 18817, 20312, 214444, 216853, 21828, 22367, 229841, 26886, 269582, 319148, 319149, 319152, 319154, 50887, 544963, 58186, 70238, 70385, 70603, 74568, 78369, 97114
GO:0005102	receptor binding	GOMF	57	-0.0745259	0.629299	0.0207487	0.0263154	down	NA
GO:0003723	RNA binding	GOMF	111	-0.0442747	0.759458	0.0471369	0.05836	down	NA
GO:0046983	protein dimerization activity	GOMF	86	0.0427928	1.30466	0.0597445	0.0722491	up	108000, 108961, 11474, 11551, 12021, 12049, 12161, 12419, 12611, 12615, 13178, 13555, 13557, 13605, 13649, 14211, 14630, 15270, 16918, 17121, 18816, 18968, 18969, 19087, 19183, 19267, 20174, 20389, 20425, 20681, 20810, 208677, 20868, 21809, 21853, 21973, 22137, 22171, 226182, 226539, 240641, 242705, 26910, 27053, 27267, 319168, 319169, 319173, 319176, 319178, 319182, 319184, 319186, 319188, 38110…
GO:0044822	poly(A) RNA binding	GOMF	72	-0.0461918	0.750464	0.0916684	0.108335	down	NA
GO:0043167	ion binding	GOMF	230	-0.0160335	0.905161	0.307826	0.347978	down	NA
GO:0046914	transition metal ion binding	GOMF	58	0.0284412	1.19333	0.30194	0.347978	up	109697, 12021, 12189, 12583, 13363, 13433, 14156, 14633, 16924, 17535, 18140, 18973, 19223, 210808, 21877, 22036, 225341, 234258, 234329, 240055, 269378, 27214, 332175, 54132, 56727, 58186, 59012, 64707, 66054, 66156, 66622, 66949, 69719, 69747, 70238, 71151, 71643, 72486, 74016, 74044, 74464, 77371, 77794, 79456, 80752
GO:0043565	sequence-specific DNA binding	GOMF	55	-0.0229306	0.867184	0.444979	0.492317	down	NA
GO:0003690	double-stranded DNA binding	GOMF	51	0.0182988	1.12044	0.535887	0.580544	up	108961, 12417, 12544, 12611, 12615, 13433, 14633, 14634, 16596, 17216, 17218, 17687, 17864, 17865, 18140, 18291, 18538, 18968, 19360, 19361, 19362, 20174, 20681, 208677, 234258, 26910, 52679, 56452, 57434, 64707, 70024, 74335, 75753, 76915, 97165
GO:0043169	cation binding	GOMF	218	-0.00795499	0.951765	0.617441	0.655244	down	NA
GO:0016788	hydrolase activity, acting on ester bonds	GOMF	63	-0.01065	0.935957	0.700229	0.713959	down	NA
GO:0046872	metal ion binding	GOMF	217	-0.00639702	0.961025	0.688035	0.713959	down	NA
GO:0098772	molecular function regulator	GOMF	68	-0.000204778	0.998728	0.993796	0.993796	down	NA
GO:0007049	cell cycle	GOBP	267	0.259329	5.01097	1.84294e-47	5.62096e-45	up	100088, 101565, 103573, 103733, 104271, 104806, 105377, 105835, 105837, 105988, 106795, 107995, 108000, 108907, 108912, 108961, 110033, 110749, 11735, 11799, 12069, 12125, 12144, 12189, 12190, 12235, 12236, 12316, 12428, 12442, 12444, 12447, 12448, 12449, 12531, 12532, 12534, 12544, 12545, 12571, 12580, 12615, 12649, 12704, 13164, 13206, 13555, 13557, 13589, 13605, 13649, 14087, 14211, 14235, 147…
GO:0022402	cell cycle process	GOBP	217	0.263669	5.14795	5.55063e-43	8.46471e-41	up	100088, 101565, 103573, 103733, 104271, 104806, 105377, 105835, 105837, 105988, 106795, 107995, 108000, 108907, 108912, 108961, 110033, 11735, 11799, 12144, 12189, 12190, 12235, 12236, 12316, 12428, 12442, 12444, 12447, 12448, 12449, 12531, 12532, 12534, 12544, 12545, 12580, 12615, 12649, 12704, 13164, 13206, 13555, 13589, 13605, 13649, 14087, 14211, 14235, 14793, 15201, 16319, 16551, 16571, 1688…
GO:0000278	mitotic cell cycle	GOBP	173	0.2642	5.16496	3.605e-37	3.30388e-35	up	100088, 103733, 105377, 105837, 105988, 106795, 107995, 108000, 108907, 108912, 108961, 110033, 11735, 11799, 12144, 12190, 12235, 12236, 12316, 12428, 12442, 12444, 12447, 12448, 12449, 12531, 12532, 12534, 12544, 12545, 12580, 12615, 12649, 12704, 13555, 13589, 13649, 14211, 14235, 14793, 15201, 16319, 16551, 16571, 16881, 16906, 17193, 17535, 17865, 18005, 18538, 18817, 18973, 19348, 19360, 19…
GO:1903047	mitotic cell cycle process	GOBP	165	0.27337	5.46787	4.33296e-37	3.30388e-35	up	100088, 103733, 105377, 105837, 105988, 106795, 107995, 108000, 108907, 108912, 110033, 11735, 11799, 12144, 12235, 12236, 12316, 12428, 12442, 12444, 12447, 12448, 12449, 12531, 12532, 12534, 12544, 12545, 12580, 12615, 12649, 12704, 13555, 13589, 13649, 14211, 14235, 14793, 15201, 16319, 16551, 16571, 16881, 16906, 17193, 17535, 17865, 18005, 18538, 18817, 18973, 19348, 19891, 20460, 208628, 20…
GO:0000280	nuclear division	GOBP	147	0.24212	4.50272	2.27741e-30	1.38922e-28	up	100088, 103733, 104271, 104806, 105377, 105837, 105988, 107995, 108907, 108912, 110033, 11799, 12190, 12235, 12236, 12316, 12428, 12442, 12447, 12448, 12449, 12531, 12532, 12534, 12615, 12649, 12704, 13164, 13206, 13589, 14087, 14211, 14793, 15201, 16319, 16551, 16571, 17345, 17535, 17687, 17865, 18005, 18817, 19360, 19361, 20460, 208628, 20877, 20878, 209334, 211651, 212514, 214901, 215387, 2176…
GO:0048285	organelle fission	GOBP	150	0.237467	4.37438	3.57268e-30	1.81611e-28	up	100088, 103733, 104271, 104806, 105377, 105837, 105988, 107995, 108907, 108912, 110033, 114874, 11799, 12190, 12235, 12236, 12316, 12428, 12442, 12447, 12448, 12449, 12531, 12532, 12534, 12615, 12649, 12704, 13164, 13206, 13589, 14087, 14211, 14793, 15201, 16319, 16551, 16571, 17345, 17535, 17687, 17865, 18005, 18817, 19360, 19361, 20460, 208628, 20877, 20878, 209334, 211651, 212514, 214901, 2153…
GO:0007067	mitotic nuclear division	GOBP	114	0.269864	5.35	7.15327e-28	3.11678e-26	up	100088, 103733, 105377, 105837, 105988, 107995, 108907, 108912, 110033, 11799, 12235, 12236, 12316, 12428, 12442, 12449, 12531, 12532, 12534, 12615, 12649, 12704, 13589, 14211, 14793, 15201, 16319, 16551, 16571, 17865, 18005, 18817, 20460, 208628, 20877, 20878, 209334, 212514, 215387, 217653, 21853, 219114, 22367, 22390, 225182, 225745, 228421, 229841, 236930, 23834, 240641, 26395, 26886, 26934, …
GO:0051301	cell division	GOBP	124	0.248847	4.69495	1.51066e-27	5.75938e-26	up	100088, 101565, 107995, 108907, 108912, 108961, 11735, 11799, 12144, 12190, 12235, 12236, 12316, 12428, 12442, 12444, 12447, 12448, 12449, 12531, 12532, 12534, 12545, 12571, 12704, 13589, 13605, 14211, 14793, 15201, 16319, 16551, 16571, 16881, 17954, 18005, 18817, 19200, 19348, 208628, 20877, 20878, 212514, 215387, 217653, 21809, 21828, 21853, 219103, 219114, 21973, 22367, 22390, 225182, 225745, …
GO:0006259	DNA metabolic process	GOBP	154	0.20585	3.59404	6.33637e-26	2.14733e-24	up	101831, 104271, 104806, 105377, 106344, 107373, 108961, 109145, 110033, 110749, 11551, 12021, 12144, 12189, 12190, 12447, 12448, 12534, 12544, 12545, 12611, 12649, 13206, 13433, 13649, 13804, 14087, 14156, 14235, 14633, 15201, 15270, 16881, 17193, 17215, 17216, 17217, 17218, 17219, 17220, 17535, 17687, 18005, 18140, 18392, 18538, 18968, 18969, 18971, 18972, 18973, 18974, 19075, 19076, 19183, 1936…
GO:0051276	chromosome organization	GOBP	130	0.222768	3.99249	2.76919e-25	8.44604e-24	up	102920, 103468, 104271, 105377, 105837, 105988, 107995, 108907, 110033, 110749, 12144, 12189, 12190, 12235, 12236, 12447, 12448, 12534, 12615, 12704, 14211, 14957, 15077, 15201, 16571, 17216, 17217, 17219, 17220, 17535, 17687, 17954, 18005, 18538, 18817, 19360, 19361, 19366, 19691, 19891, 20174, 20460, 208084, 20877, 209334, 211651, 215387, 216853, 218973, 21973, 22137, 228421, 229841, 233826, 23…
GO:0006996	organelle organization	GOBP	337	0.14578	2.47432	1.41508e-24	3.92363e-23	up	100088, 101565, 102502, 102920, 103468, 103573, 103733, 103768, 104027, 104271, 104806, 105377, 105835, 105837, 105988, 107995, 108907, 108912, 109065, 109242, 109620, 110033, 110749, 114874, 11799, 12068, 12125, 12144, 12189, 12190, 12235, 12236, 12316, 12428, 12442, 12447, 12448, 12449, 12531, 12532, 12534, 12615, 12649, 12704, 13164, 13206, 13589, 14086, 14087, 14211, 14630, 14705, 14793, 1495…
GO:0007059	chromosome segregation	GOBP	92	0.268853	5.31649	1.74886e-23	4.44502e-22	up	100088, 104271, 104806, 105377, 105837, 105988, 107995, 108000, 108907, 108912, 110033, 11799, 12189, 12190, 12235, 12236, 12447, 12448, 12615, 12704, 13605, 14211, 16319, 16551, 16571, 17535, 17687, 18005, 18817, 20460, 20877, 209334, 211651, 212514, 214444, 214901, 215387, 219114, 21973, 22137, 228421, 229841, 234396, 237911, 23834, 268465, 26886, 26934, 26951, 381293, 381318, 51944, 52276, 541…
GO:0006260	DNA replication	GOBP	83	0.262702	5.11711	3.34545e-21	7.84894e-20	up	104806, 105377, 106344, 107373, 108961, 109145, 110749, 11551, 12144, 12189, 12190, 12447, 12448, 12534, 12544, 12545, 13649, 14156, 14633, 16881, 17215, 17216, 17217, 17218, 17219, 17220, 17535, 18392, 18538, 18968, 18969, 18971, 18972, 18973, 18974, 19075, 19076, 19361, 19718, 19891, 20133, 20135, 208084, 20833, 212377, 214901, 21809, 21973, 235559, 23834, 268465, 269400, 27214, 27221, 272551, …
GO:0051726	regulation of cell cycle	GOBP	126	0.190334	3.26367	3.15696e-20	6.87765e-19	up	100088, 101565, 103573, 103733, 105377, 105835, 105837, 105988, 107995, 108000, 108907, 108961, 11799, 12125, 12144, 12189, 12190, 12235, 12236, 12316, 12428, 12444, 12447, 12448, 12449, 12531, 12534, 12544, 12545, 12571, 12580, 12649, 12704, 13164, 13555, 13605, 13649, 14235, 16551, 16906, 17193, 17245, 17535, 18005, 18392, 18817, 19360, 19650, 19891, 20460, 208628, 20873, 20877, 20878, 208836, …
GO:0016043	cellular component organization	GOBP	469	0.115552	2.05055	1.44649e-18	2.9412e-17	up	100088, 101565, 102502, 102920, 103468, 103573, 103733, 103768, 104027, 104271, 104806, 105377, 105835, 105837, 105988, 107869, 107995, 108907, 108912, 109065, 109242, 109620, 109700, 110033, 110074, 110749, 114874, 11735, 11799, 12068, 12125, 12144, 12189, 12190, 12235, 12236, 12316, 12417, 12428, 12442, 12447, 12448, 12449, 12531, 12532, 12534, 12544, 12545, 12580, 12611, 12615, 12649, 12704, 1…
GO:0006974	cellular response to DNA damage stimulus	GOBP	114	0.178471	3.03172	3.55617e-17	6.77894e-16	up	101831, 104271, 104806, 105377, 109145, 110033, 110749, 12021, 12049, 12125, 12144, 12189, 12190, 12534, 12544, 12545, 12611, 12649, 13555, 13649, 14087, 14156, 14235, 15270, 16881, 17193, 17220, 17535, 17687, 18140, 18538, 18817, 18968, 18971, 18973, 18974, 19360, 19361, 19362, 19366, 19691, 19891, 20174, 208084, 20833, 208836, 209334, 211651, 212377, 21853, 21973, 225182, 230484, 233826, 234258…
GO:0010564	regulation of cell cycle process	GOBP	89	0.19874	3.43869	1.87749e-16	3.36844e-15	up	100088, 101565, 103573, 103733, 105377, 105837, 105988, 107995, 108000, 108907, 108961, 12144, 12189, 12190, 12235, 12236, 12428, 12449, 12531, 12534, 12544, 12545, 12649, 12704, 13164, 13555, 13605, 13649, 14235, 16551, 16906, 17193, 17245, 17535, 18005, 18392, 18817, 19891, 20460, 20873, 20877, 20878, 208836, 209334, 212514, 214444, 219103, 22137, 225659, 229841, 235559, 237877, 23834, 240641, …
GO:0098813	nuclear chromosome segregation	GOBP	68	0.236229	4.34085	2.68446e-16	4.54866e-15	up	104271, 104806, 105377, 105837, 105988, 107995, 108000, 108907, 110033, 12190, 12235, 12236, 12447, 12448, 12615, 12704, 13605, 14211, 16571, 17535, 17687, 18005, 18817, 20460, 20877, 209334, 211651, 212514, 215387, 21973, 22137, 228421, 229841, 234396, 237911, 23834, 268465, 26934, 26951, 381293, 51944, 52276, 54141, 56150, 66156, 66934, 66977, 66991, 67052, 67139, 67849, 68298, 68612, 69716, 70…
GO:0071840	cellular component organization or biogenesis	GOBP	487	0.106126	1.93388	2.95005e-16	4.7356e-15	up	100088, 101565, 102502, 102920, 103468, 103573, 103733, 103768, 104027, 104271, 104806, 105377, 105835, 105837, 105988, 107869, 107995, 108907, 108912, 109065, 109242, 109620, 109700, 110033, 110074, 110749, 114874, 11735, 11799, 12068, 12125, 12144, 12189, 12190, 12235, 12236, 12316, 12417, 12428, 12442, 12447, 12448, 12449, 12531, 12532, 12534, 12544, 12545, 12580, 12611, 12615, 12649, 12704, 1…
GO:0006261	DNA-dependent DNA replication	GOBP	53	0.294546	6.23694	4.22248e-16	6.43928e-15	up	104806, 105377, 106344, 108961, 109145, 12144, 12190, 12447, 12448, 12544, 12545, 14156, 16881, 17215, 17216, 17217, 17218, 17219, 17220, 17535, 18538, 18968, 18969, 18971, 18972, 18974, 19075, 19076, 19361, 19718, 212377, 214901, 21973, 235559, 23834, 268465, 269400, 272551, 327762, 50883, 52679, 56452, 60364, 66131, 67177, 67967, 69270, 70024, 72107, 72151, 72749, 77011, 77782
GO:0007017	microtubule-based process	GOBP	99	0.166542	2.81509	5.54241e-14	8.04969e-13	up	100088, 101565, 103573, 103733, 103768, 107995, 108907, 109065, 109242, 110033, 11799, 12189, 12190, 12316, 12449, 12615, 12649, 13589, 15505, 16551, 16571, 16580, 16594, 16905, 17245, 17865, 18005, 18817, 19348, 20460, 20873, 20877, 20878, 209012, 209334, 209737, 212514, 21335, 214444, 215690, 219103, 219114, 22145, 22223, 22390, 225659, 225745, 227613, 228421, 229841, 230376, 233064, 233406, 23…
GO:0007346	regulation of mitotic cell cycle	GOBP	73	0.196975	3.40118	6.30802e-14	8.74521e-13	up	100088, 103733, 105377, 105837, 105988, 108000, 108907, 11799, 12144, 12190, 12235, 12236, 12428, 12531, 12534, 12544, 12545, 12649, 12704, 13555, 13649, 16551, 16906, 17193, 17535, 18005, 18817, 19360, 19891, 20460, 208628, 208836, 209334, 21973, 22137, 229841, 235559, 237877, 23834, 240641, 268465, 26951, 269582, 27053, 27214, 328440, 381293, 50883, 52679, 53376, 54124, 56150, 57913, 66131, 661…
GO:0006281	DNA repair	GOBP	91	0.170772	2.89007	1.33726e-13	1.77332e-12	up	101831, 104271, 104806, 105377, 109145, 110033, 110749, 12021, 12144, 12189, 12190, 12544, 12545, 12611, 12649, 13649, 14087, 14156, 14235, 15270, 16881, 17193, 17535, 17687, 18140, 18538, 18968, 18971, 18973, 18974, 19360, 19361, 19362, 19366, 19691, 19891, 20174, 208084, 20833, 208836, 209334, 211651, 212377, 225182, 230484, 233826, 234258, 235559, 237211, 237911, 240087, 268465, 26909, 269400,…
GO:0000226	microtubule cytoskeleton organization	GOBP	81	0.18061	3.07228	1.87178e-13	2.37872e-12	up	100088, 101565, 103573, 103733, 103768, 107995, 108907, 109065, 109242, 11799, 12189, 12190, 12316, 12449, 12615, 12649, 13589, 15505, 16551, 16571, 16905, 17245, 17865, 18005, 18817, 19348, 20460, 20873, 20877, 20878, 209012, 209334, 212514, 21335, 214444, 215690, 219103, 219114, 22390, 225659, 225745, 228421, 230376, 233064, 233406, 234915, 26934, 26951, 50883, 51938, 51944, 54141, 57434, 60530…
GO:0033554	cellular response to stress	GOBP	165	0.126529	2.19532	3.6237e-13	4.42092e-12	up	101831, 104271, 104806, 105377, 109065, 109145, 110033, 110749, 12021, 12049, 12123, 12125, 12144, 12189, 12190, 12304, 12534, 12544, 12545, 12571, 12611, 12649, 13361, 13555, 13605, 13649, 13804, 14087, 14156, 14235, 15270, 15505, 16881, 16905, 16906, 170826, 17193, 17220, 17279, 17535, 17687, 18103, 18140, 18213, 18538, 18816, 18817, 18968, 18971, 18973, 18974, 19223, 19360, 19361, 19362, 19366…
GO:0044770	cell cycle phase transition	GOBP	65	0.195393	3.36791	1.41211e-12	1.65651e-11	up	100088, 105377, 105837, 106795, 108000, 12144, 12235, 12236, 12428, 12444, 12447, 12448, 12532, 12534, 12544, 12545, 12580, 12649, 12704, 13555, 13649, 14235, 16906, 17193, 17535, 18817, 18973, 19891, 20460, 208836, 209334, 21853, 22137, 225182, 229841, 235559, 237877, 23834, 26951, 269582, 27214, 27401, 328440, 381293, 404710, 50883, 52679, 54124, 56150, 57913, 63955, 66131, 66156, 66197, 66991,…
GO:0051052	regulation of DNA metabolic process	GOBP	57	0.203621	3.5446	6.15783e-12	6.95606e-11	up	104271, 105377, 106344, 108961, 12144, 12189, 12190, 12534, 12545, 12611, 12649, 13433, 13649, 13804, 14235, 14633, 17535, 18005, 18140, 18538, 19360, 19361, 19362, 19718, 19891, 208084, 20877, 214901, 216853, 21809, 21973, 230484, 237211, 237877, 269400, 28113, 319801, 327762, 328440, 50883, 52679, 57441, 58186, 60530, 66131, 66578, 67177, 70238, 71988, 72107, 72151, 75317, 77011, 77782
GO:0044772	mitotic cell cycle phase transition	GOBP	62	0.18708	3.19833	1.89717e-11	2.00291e-10	up	100088, 105377, 105837, 106795, 108000, 12144, 12235, 12236, 12428, 12444, 12447, 12448, 12532, 12534, 12544, 12545, 12580, 12649, 12704, 13555, 13649, 14235, 16906, 17193, 17535, 18817, 18973, 19891, 20460, 208836, 209334, 225182, 229841, 235559, 237877, 23834, 26951, 269582, 27214, 27401, 328440, 381293, 404710, 50883, 52679, 54124, 56150, 57913, 63955, 66156, 66197, 66991, 67121, 67153, 67849,…
GO:1902589	single-organism organelle organization	GOBP	182	0.111627	2.00114	1.9044e-11	2.00291e-10	up	100088, 101565, 102502, 103573, 103733, 103768, 104027, 105377, 105835, 105837, 105988, 107995, 108907, 109065, 109242, 109620, 110033, 110749, 11799, 12068, 12125, 12189, 12190, 12235, 12236, 12316, 12449, 12534, 12615, 12649, 12704, 13589, 14086, 14211, 15505, 16551, 16571, 16905, 170826, 17152, 17245, 17427, 17535, 17865, 18005, 18103, 18213, 18538, 18816, 18817, 19348, 20460, 20641, 208188, 2…
GO:0071103	DNA conformation change	GOBP	60	0.188428	3.22524	2.90804e-11	2.95651e-10	up	108907, 110749, 12534, 12615, 14211, 14957, 15077, 15201, 17216, 17217, 17219, 17220, 17535, 17954, 19360, 19361, 19691, 208084, 215387, 21973, 269400, 27221, 319148, 319149, 319152, 319154, 319178, 319179, 319180, 319181, 319182, 319183, 319184, 319185, 319186, 319187, 319188, 319189, 50709, 50927, 52683, 56702, 66336, 66471, 66578, 66929, 67733, 67849, 68024, 68298, 70099, 70645, 76044, 78658, …
GO:0006310	DNA recombination	GOBP	55	0.184488	3.14723	3.14056e-10	3.08991e-09	up	104271, 104806, 109145, 12144, 12189, 12190, 12544, 12545, 12649, 15270, 16881, 17687, 19183, 19360, 19361, 19362, 19366, 19691, 19891, 20174, 208084, 209334, 212377, 214901, 21973, 225182, 233826, 235559, 237211, 237877, 237911, 268465, 26909, 269400, 272551, 57434, 58186, 60530, 623474, 66634, 68240, 68275, 69716, 69747, 70238, 72749, 72931, 74335, 75317, 76915, 77782, 79456, 97165
GO:0090304	nucleic acid metabolic process	GOBP	369	0.0758133	1.60184	9.08085e-09	8.65519e-08	up	100336, 101831, 103468, 103573, 104271, 104806, 105377, 106344, 107045, 107373, 107869, 107889, 108000, 108961, 109032, 109145, 110033, 110749, 11551, 11799, 12021, 12069, 12144, 12155, 12161, 12189, 12190, 12417, 12419, 12428, 12447, 12448, 12534, 12544, 12545, 12571, 12611, 12649, 13206, 13433, 13555, 13557, 13649, 13804, 14087, 14156, 14235, 14419, 14566, 14633, 14634, 14957, 15077, 15201, 152…
GO:0007010	cytoskeleton organization	GOBP	111	0.113833	2.02877	1.91623e-08	1.77106e-07	up	100088, 101565, 102502, 103573, 103733, 103768, 104027, 107995, 108907, 109065, 109242, 109620, 11799, 12189, 12190, 12316, 12449, 12615, 12649, 12704, 13589, 14086, 15505, 16551, 16571, 16905, 170826, 17245, 17865, 18005, 18213, 18816, 18817, 19348, 20460, 208188, 20873, 20877, 20878, 209012, 209334, 212514, 21335, 214444, 215690, 21809, 219103, 219114, 22390, 225659, 225745, 228421, 230376, 233…
GO:0045786	negative regulation of cell cycle	GOBP	56	0.151259	2.56002	7.14099e-08	6.40588e-07	up	105377, 105835, 105837, 108961, 12144, 12189, 12235, 12236, 12449, 12534, 12571, 12580, 12649, 13649, 14235, 17193, 17245, 17535, 18817, 19891, 20460, 208628, 20878, 208836, 209334, 214444, 21973, 22137, 229841, 235559, 26395, 268465, 26951, 269582, 50883, 52679, 56150, 57441, 57913, 66131, 66991, 67141, 68014, 72391, 74041, 74335, 77011, 78803, 79456
GO:0006950	response to stress	GOBP	242	0.0794314	1.63826	9.07441e-08	7.9077e-07	up	101831, 104271, 104806, 105377, 109032, 109065, 109145, 110033, 110749, 11551, 11656, 12021, 12049, 12123, 12125, 12144, 12161, 12189, 12190, 12304, 12534, 12544, 12545, 12571, 12611, 12649, 12703, 13361, 13555, 13605, 13649, 13804, 14087, 14154, 14156, 14235, 14419, 14527, 14630, 14813, 15077, 15270, 15505, 16881, 16905, 16906, 170826, 17175, 17193, 17220, 17279, 17535, 17687, 18103, 18140, 1821…
GO:0006139	nucleobase-containing compound metabolic process	GOBP	408	0.0679802	1.52573	1.31947e-07	1.11788e-06	up	100336, 101831, 103468, 103573, 104111, 104271, 104806, 105377, 106344, 107045, 107373, 107869, 107889, 108000, 108156, 108961, 109032, 109145, 110033, 110074, 110639, 110749, 11474, 11551, 11799, 12021, 12069, 12144, 12155, 12161, 12183, 12189, 12190, 12417, 12419, 12428, 12447, 12448, 12534, 12544, 12545, 12571, 12611, 12649, 13178, 13206, 13361, 13433, 13555, 13557, 13649, 13804, 14087, 14121,…
GO:0022607	cellular component assembly	GOBP	210	0.0794891	1.63885	3.51903e-07	2.90082e-06	up	100088, 101565, 102502, 102920, 103468, 103733, 103768, 104027, 104271, 105377, 107869, 107995, 109065, 109242, 110074, 110749, 11735, 11799, 12125, 12144, 12316, 12534, 12544, 12615, 13589, 13605, 13841, 14086, 14121, 14658, 14957, 15077, 15201, 16147, 16551, 16571, 16924, 17152, 17216, 17245, 17427, 17687, 17865, 17909, 17954, 18005, 18103, 18213, 18816, 18817, 19087, 19360, 19361, 20133, 20135…
GO:0046483	heterocycle metabolic process	GOBP	417	0.0651372	1.49901	3.7468e-07	3.0073e-06	up	100336, 101831, 103468, 103573, 104111, 104271, 104806, 105377, 106344, 107045, 107373, 107869, 107889, 108000, 108156, 108961, 109032, 109145, 110033, 110074, 110639, 110749, 11474, 11551, 11656, 11799, 12021, 12069, 12144, 12155, 12161, 12183, 12189, 12190, 12417, 12419, 12428, 12447, 12448, 12534, 12544, 12545, 12571, 12611, 12649, 13178, 13206, 13361, 13433, 13555, 13557, 13649, 13804, 14087,…
GO:0006810	transport	GOBP	220	-0.0878405	0.579323	6.71695e-07	5.253e-06	down	NA
GO:0006725	cellular aromatic compound metabolic process	GOBP	419	0.0625805	1.47538	1.00213e-06	7.64122e-06	up	100336, 101831, 103468, 103573, 104111, 104271, 104806, 105377, 106344, 107045, 107373, 107869, 107889, 108000, 108156, 108961, 109032, 109145, 110033, 110074, 110639, 110749, 11474, 11551, 11656, 11799, 12021, 12069, 12144, 12155, 12161, 12183, 12189, 12190, 12417, 12419, 12428, 12447, 12448, 12534, 12544, 12545, 12571, 12611, 12649, 13178, 13206, 13361, 13433, 13555, 13557, 13649, 13804, 14087,…
GO:0003008	system process	GOBP	68	-0.172252	0.342844	2.08833e-06	1.55351e-05	down	NA
GO:1901360	organic cyclic compound metabolic process	GOBP	426	0.0602736	1.45438	2.26108e-06	1.64197e-05	up	100336, 101831, 103161, 103468, 103573, 104111, 104271, 104806, 105377, 106344, 107045, 107373, 107869, 107889, 108000, 108156, 108961, 109032, 109145, 110033, 110074, 110639, 110749, 11474, 11551, 11656, 11799, 12021, 12069, 12144, 12155, 12161, 12183, 12189, 12190, 12417, 12419, 12428, 12447, 12448, 12534, 12544, 12545, 12571, 12611, 12649, 13178, 13206, 13361, 13363, 13433, 13555, 13557, 13649…
GO:0006325	chromatin organization	GOBP	80	0.107458	1.94996	3.97432e-06	2.81899e-05	up	110749, 12189, 12190, 12417, 12544, 12611, 12615, 12649, 13433, 14957, 15077, 15201, 15270, 16596, 17216, 17954, 18140, 19650, 20174, 20877, 218973, 22367, 225895, 27221, 319148, 319149, 319152, 319154, 319164, 319165, 319166, 319167, 319168, 319169, 319170, 319172, 319173, 319176, 319178, 319179, 319180, 319181, 319182, 319183, 319184, 319185, 319186, 319187, 319188, 319189, 319191, 328440, 5070…
GO:0051321	meiotic cell cycle	GOBP	64	0.118565	2.08931	4.56475e-06	3.1642e-05	up	103733, 104271, 104806, 105988, 107995, 12190, 12316, 12447, 12448, 12531, 13164, 13206, 14087, 14211, 15270, 17345, 17427, 17535, 17687, 18005, 18817, 19183, 19360, 19361, 20878, 211651, 214901, 21973, 22137, 225182, 228421, 234396, 235559, 237911, 268465, 26909, 328440, 57434, 64707, 66197, 66934, 67121, 67141, 68275, 68298, 69716, 70099, 70956, 72634, 72787, 74237, 74335, 76915, 78658, 78803, …
GO:0043933	macromolecular complex subunit organization	GOBP	181	0.0751824	1.59557	5.0514e-06	3.42372e-05	up	102920, 103468, 103733, 103768, 105377, 107869, 109065, 109242, 110074, 110749, 12125, 12144, 12189, 12190, 12417, 12534, 12544, 12611, 12615, 12649, 13433, 13589, 13605, 14086, 14121, 14211, 14658, 14957, 15077, 15201, 15270, 16596, 16924, 17216, 17954, 18103, 18140, 18816, 19087, 19360, 19361, 19650, 20133, 20135, 20174, 20312, 20389, 20425, 20641, 20877, 21828, 21877, 218973, 219103, 22121, 22…
GO:0034645	cellular macromolecule biosynthetic process	GOBP	317	0.0604643	1.4561	9.20047e-06	5.97052e-05	up	100336, 103468, 103534, 103573, 103963, 104806, 105377, 106344, 107045, 107373, 107869, 107889, 108000, 108961, 109032, 109145, 109978, 110749, 11551, 11656, 11799, 12069, 12144, 12155, 12161, 12189, 12190, 12417, 12419, 12428, 12447, 12448, 12534, 12544, 12545, 12571, 12611, 12649, 13164, 13433, 13555, 13557, 13649, 14087, 14156, 14235, 14419, 14566, 14633, 14634, 14957, 15077, 15201, 15270, 155…
GO:1903046	meiotic cell cycle process	GOBP	54	0.124445	2.16707	9.0571e-06	5.97052e-05	up	103733, 104271, 104806, 105988, 107995, 12190, 12316, 12447, 12448, 12531, 13164, 13206, 14087, 14211, 17345, 17535, 17687, 18817, 19360, 19361, 20878, 211651, 214901, 21973, 22137, 228421, 234396, 235559, 237911, 268465, 328440, 57434, 64707, 66197, 66934, 67121, 67141, 68275, 68298, 69716, 70099, 72634, 72787, 74237, 74335, 76915, 78658, 78803, 98558
GO:0070925	organelle assembly	GOBP	68	0.108831	1.96668	1.42228e-05	9.03741e-05	up	100088, 101565, 102502, 107995, 109065, 109242, 11799, 12316, 12615, 14086, 16551, 16571, 17152, 17245, 17427, 17865, 18005, 18817, 20460, 20873, 20877, 20878, 212514, 214444, 219103, 225659, 225745, 230376, 233064, 234915, 236266, 264134, 26886, 26934, 27367, 50783, 50883, 51938, 52906, 54525, 66311, 66406, 66910, 66949, 66991, 67139, 67141, 67678, 71492, 71819, 71909, 72119, 72140, 72776, 72982…
GO:0034622	cellular macromolecular complex assembly	GOBP	89	0.0950187	1.8049	1.80394e-05	0.000112286	up	102920, 103468, 103733, 103768, 109065, 110749, 12544, 12615, 13589, 14957, 15077, 15201, 17216, 17954, 19361, 20174, 20641, 219103, 22121, 225887, 23968, 26886, 26905, 27221, 27367, 27385, 27756, 319148, 319149, 319152, 319154, 319178, 319179, 319180, 319181, 319182, 319183, 319184, 319185, 319186, 319187, 319188, 319189, 50709, 50783, 50927, 51938, 544963, 56702, 57434, 66311, 66336, 66471, 665…
GO:0071822	protein complex subunit organization	GOBP	121	0.0829761	1.67475	1.86729e-05	0.000113904	up	103468, 103733, 103768, 105377, 107869, 109065, 109242, 110074, 110749, 12125, 12144, 12534, 12611, 12615, 13589, 13605, 14086, 14121, 14211, 14658, 14957, 15077, 16924, 17216, 17954, 18103, 18816, 19087, 19360, 19361, 20133, 20135, 20312, 20389, 20425, 21828, 21877, 219103, 225887, 228421, 23968, 26395, 26886, 268935, 26951, 27221, 27385, 319148, 319149, 319152, 319154, 319178, 319179, 319180, 3…
GO:0007126	meiotic nuclear division	GOBP	51	0.122228	2.13742	2.13698e-05	0.0001278	up	104271, 104806, 105988, 107995, 12190, 12316, 12447, 12448, 12531, 13164, 13206, 14087, 14211, 17345, 17535, 17687, 18817, 19360, 19361, 20878, 211651, 214901, 21973, 22137, 228421, 234396, 235559, 237911, 268465, 328440, 57434, 64707, 66197, 66934, 67121, 67141, 68275, 69716, 70099, 72634, 72787, 74237, 74335, 76915, 78803, 98558
GO:1901564	organonitrogen compound metabolic process	GOBP	117	-0.0980175	0.543818	4.17463e-05	0.000244858	down	NA
GO:0006811	ion transport	GOBP	60	-0.149509	0.394894	4.60942e-05	0.000265259	down	NA
GO:0044085	cellular component biogenesis	GOBP	231	0.0608772	1.45984	5.33943e-05	0.000301579	up	100088, 101565, 102502, 102920, 103468, 103573, 103733, 103768, 104027, 104271, 105377, 107869, 107995, 109065, 109242, 110074, 110749, 11735, 11799, 12125, 12144, 12316, 12534, 12544, 12615, 13589, 13605, 13841, 14086, 14121, 14658, 14957, 15077, 15201, 16147, 16551, 16571, 16924, 17152, 17216, 17245, 17427, 17687, 17865, 17909, 17954, 18005, 18103, 18213, 18816, 18817, 19087, 19360, 19361, 1994…
GO:0009059	macromolecule biosynthetic process	GOBP	324	0.0545882	1.40389	5.54273e-05	0.00030737	up	100336, 103468, 103534, 103573, 103963, 104806, 105377, 106344, 107045, 107373, 107869, 107889, 108000, 108961, 109032, 109145, 109978, 110749, 11551, 11656, 11799, 12069, 12144, 12155, 12161, 12189, 12190, 12417, 12419, 12428, 12447, 12448, 12534, 12544, 12545, 12571, 12611, 12649, 13164, 13433, 13555, 13557, 13649, 14087, 14156, 14235, 14419, 14566, 14633, 14634, 14957, 15077, 15201, 15270, 155…
GO:0065003	macromolecular complex assembly	GOBP	132	0.0729785	1.57386	9.47138e-05	0.000515852	up	102920, 103468, 103733, 103768, 105377, 107869, 109065, 110074, 110749, 12125, 12144, 12534, 12544, 12615, 13589, 13605, 14086, 14121, 14658, 14957, 15077, 15201, 16924, 17216, 17954, 18103, 19087, 19360, 19361, 20133, 20135, 20174, 20312, 20389, 20425, 20641, 21828, 21877, 219103, 22121, 225887, 23968, 26395, 26886, 268935, 26905, 26951, 27221, 27367, 27385, 27756, 319148, 319149, 319152, 319154…
GO:0032879	regulation of localization	GOBP	134	-0.0849773	0.589724	0.000105651	0.000565328	down	NA
GO:0034641	cellular nitrogen compound metabolic process	GOBP	450	0.048656	1.35307	0.000110625	0.000581736	up	100336, 101831, 103468, 103573, 104111, 104271, 104806, 105377, 106344, 107045, 107373, 107869, 107889, 108000, 108156, 108961, 109032, 109145, 110033, 110074, 110639, 110749, 11474, 11551, 11656, 11799, 12021, 12069, 12144, 12155, 12161, 12183, 12189, 12190, 12417, 12419, 12428, 12447, 12448, 12534, 12544, 12545, 12571, 12611, 12649, 13164, 13178, 13206, 13361, 13433, 13555, 13557, 13649, 13804,…
GO:0006461	protein complex assembly	GOBP	111	0.0753286	1.59702	0.000180378	0.000916921	up	103468, 103733, 103768, 105377, 107869, 109065, 110074, 110749, 12125, 12144, 12534, 12615, 13589, 13605, 14086, 14121, 14658, 14957, 15077, 16924, 17216, 17954, 18103, 19087, 19360, 19361, 20133, 20135, 20312, 20389, 20425, 21828, 21877, 219103, 225887, 23968, 26395, 26886, 268935, 26951, 27221, 27385, 319148, 319149, 319152, 319154, 319178, 319179, 319180, 319181, 319182, 319183, 319184, 319185…
GO:0070271	protein complex biogenesis	GOBP	111	0.0753286	1.59702	0.000180378	0.000916921	up	103468, 103733, 103768, 105377, 107869, 109065, 110074, 110749, 12125, 12144, 12534, 12615, 13589, 13605, 14086, 14121, 14658, 14957, 15077, 16924, 17216, 17954, 18103, 19087, 19360, 19361, 20133, 20135, 20312, 20389, 20425, 21828, 21877, 219103, 225887, 23968, 26395, 26886, 268935, 26951, 27221, 27385, 319148, 319149, 319152, 319154, 319178, 319179, 319180, 319181, 319182, 319183, 319184, 319185…
GO:0051239	regulation of multicellular organismal process	GOBP	133	-0.0785528	0.613745	0.000301863	0.00148497	down	NA
GO:1901566	organonitrogen compound biosynthetic process	GOBP	86	-0.100504	0.53548	0.000300325	0.00148497	down	NA
GO:0006807	nitrogen compound metabolic process	GOBP	464	0.0451036	1.32353	0.000314172	0.00152099	up	100336, 101831, 103468, 103573, 104111, 104271, 104806, 105377, 106344, 107045, 107272, 107373, 107869, 107889, 108000, 108156, 108961, 109032, 109145, 110033, 110074, 110639, 110749, 11474, 11551, 11656, 11799, 12021, 12069, 12144, 12155, 12161, 12183, 12189, 12190, 12417, 12419, 12428, 12447, 12448, 12534, 12544, 12545, 12571, 12583, 12611, 12649, 13164, 13178, 13206, 13361, 13433, 13555, 13557…
GO:0051234	establishment of localization	GOBP	242	-0.0573449	0.700209	0.000398619	0.00189967	down	NA
GO:0030154	cell differentiation	GOBP	214	-0.0602573	0.68765	0.00042694	0.00200333	down	NA
GO:0043603	cellular amide metabolic process	GOBP	62	-0.115152	0.488886	0.000595743	0.00275306	down	NA
GO:0007267	cell-cell signaling	GOBP	59	-0.116746	0.484067	0.000706895	0.00321796	down	NA
GO:0006518	peptide metabolic process	GOBP	50	-0.125152	0.45943	0.00100148	0.00449195	down	NA
GO:0051049	regulation of transport	GOBP	87	-0.0856827	0.587144	0.00142054	0.00627919	down	NA
GO:0044700	single organism signaling	GOBP	245	-0.0502787	0.731643	0.00162899	0.00706701	down	NA
GO:0045597	positive regulation of cell differentiation	GOBP	55	-0.110906	0.501959	0.00164511	0.00706701	down	NA
GO:0007154	cell communication	GOBP	247	-0.0495094	0.735149	0.00183518	0.00766755	down	NA
GO:0051129	negative regulation of cellular component organization	GOBP	51	0.0889926	1.73855	0.00182651	0.00766755	up	101565, 105837, 12189, 12235, 12236, 12449, 12649, 12704, 13131, 13433, 13589, 13841, 16905, 17152, 17245, 18005, 18817, 19283, 19360, 20346, 20460, 208084, 209334, 214444, 22068, 22121, 22137, 229285, 229841, 242553, 269400, 26951, 28113, 319801, 381293, 56150, 56363, 66991, 67141, 68041, 70472, 74335, 76983, 78803, 79456, 80986
GO:0044249	cellular biosynthetic process	GOBP	368	0.0404918	1.28613	0.00197625	0.00814534	up	100336, 103468, 103534, 103573, 103963, 104111, 104806, 105377, 106344, 107045, 107272, 107373, 107869, 107889, 108000, 108156, 108961, 109032, 109145, 109978, 110074, 110639, 110749, 11551, 11656, 11799, 12069, 12144, 12155, 12161, 12189, 12190, 12417, 12419, 12428, 12447, 12448, 12534, 12544, 12545, 12571, 12583, 12611, 12649, 13164, 13361, 13433, 13555, 13557, 13649, 14087, 14121, 14156, 14235…
GO:0051179	localization	GOBP	315	-0.0437141	0.762109	0.00240375	0.00977527	down	NA
GO:0023052	signaling	GOBP	246	-0.0479645	0.742241	0.00252929	0.0101504	down	NA
GO:0048869	cellular developmental process	GOBP	239	-0.0481153	0.741546	0.00275206	0.0108135	down	NA
GO:0051338	regulation of transferase activity	GOBP	76	0.0712326	1.55688	0.00276543	0.0108135	up	106344, 107995, 108900, 109700, 11551, 12144, 12428, 12444, 12531, 12580, 12703, 13131, 13605, 13649, 14154, 15505, 16906, 17535, 18005, 18213, 18639, 18817, 19087, 192157, 19360, 19650, 19718, 20460, 207565, 208084, 20877, 214901, 215653, 216853, 21809, 21844, 22223, 22788, 229841, 23834, 26395, 26889, 269582, 28113, 319801, 381293, 404710, 54124, 56150, 66197, 67121, 67141, 67397, 70012, 72107,…
GO:0044765	single-organism transport	GOBP	119	-0.0659358	0.663806	0.00321037	0.0123945	down	NA
GO:1901576	organic substance biosynthetic process	GOBP	377	0.0380623	1.26686	0.00344188	0.0131222	up	100336, 103468, 103534, 103573, 103963, 104111, 104806, 105377, 106344, 107045, 107272, 107373, 107869, 107889, 108000, 108156, 108961, 109032, 109145, 109978, 110074, 110639, 110749, 11551, 11656, 11799, 12069, 12144, 12155, 12161, 12183, 12189, 12190, 12417, 12419, 12428, 12447, 12448, 12534, 12544, 12545, 12571, 12583, 12611, 12649, 13164, 13361, 13363, 13433, 13555, 13557, 13649, 14087, 14121…
GO:0009628	response to abiotic stimulus	GOBP	60	0.0765377	1.60906	0.00387687	0.0145981	up	11656, 12144, 12189, 12190, 12444, 12649, 13605, 13649, 15270, 17193, 18538, 18971, 19223, 19361, 19362, 19366, 20174, 20877, 210029, 211651, 21335, 21809, 22228, 230484, 235559, 319801, 50500, 50883, 52033, 53376, 53871, 57434, 58186, 60530, 60534, 623474, 64707, 66131, 68169, 69241, 70238, 71145, 72931, 74041, 74096, 74335, 76843, 77011, 77065, 80905
GO:0006464	cellular protein modification process	GOBP	199	0.04537	1.32572	0.00444776	0.016103	up	103534, 103963, 104175, 107869, 107995, 108837, 108900, 108912, 109620, 109700, 109978, 11551, 11799, 12021, 12144, 12155, 12161, 12189, 12190, 12235, 12236, 12428, 12444, 12447, 12449, 12531, 12532, 12534, 12545, 12571, 12580, 12649, 12703, 12704, 13131, 13433, 13605, 13649, 13841, 14154, 14235, 14566, 14957, 15288, 15505, 16906, 16924, 170749, 17152, 17279, 17535, 17954, 18005, 18020, 18103, 18…
GO:0007165	signal transduction	GOBP	227	-0.0466559	0.748302	0.00438077	0.016103	down	NA
GO:0009888	tissue development	GOBP	88	-0.0743055	0.630161	0.00448773	0.016103	down	NA
GO:0036211	protein modification process	GOBP	199	0.04537	1.32572	0.00444776	0.016103	up	103534, 103963, 104175, 107869, 107995, 108837, 108900, 108912, 109620, 109700, 109978, 11551, 11799, 12021, 12144, 12155, 12161, 12189, 12190, 12235, 12236, 12428, 12444, 12447, 12449, 12531, 12532, 12534, 12545, 12571, 12580, 12649, 12703, 12704, 13131, 13433, 13605, 13649, 13841, 14154, 14235, 14566, 14957, 15288, 15505, 16906, 16924, 170749, 17152, 17279, 17535, 17954, 18005, 18020, 18103, 18…
GO:0033043	regulation of organelle organization	GOBP	103	0.0588662	1.44171	0.00475213	0.0168535	up	100088, 101565, 103573, 103733, 104027, 105377, 105835, 105837, 105988, 107995, 108907, 114874, 12125, 12235, 12236, 12449, 12649, 12704, 13164, 13589, 14086, 15505, 16551, 16905, 170458, 17152, 17245, 17427, 17535, 18005, 18213, 18618, 18816, 18817, 19360, 20460, 208084, 20873, 20877, 209334, 212514, 214444, 216853, 21809, 218973, 219103, 219114, 22137, 225659, 228421, 229841, 230751, 236266, 23…
GO:0048468	cell development	GOBP	117	-0.0622468	0.6792	0.00547321	0.0191877	down	NA
GO:0019219	regulation of nucleobase-containing compound metabolic process	GOBP	240	0.0410611	1.29069	0.00588367	0.0203923	up	100336, 103468, 103573, 104111, 104271, 105377, 106344, 107869, 107889, 108000, 108961, 109032, 110749, 11474, 11551, 11799, 12069, 12144, 12155, 12161, 12183, 12189, 12190, 12417, 12419, 12428, 12447, 12534, 12544, 12545, 12571, 12611, 12649, 13433, 13555, 13557, 13649, 13804, 14087, 14121, 14235, 14419, 14566, 14633, 14634, 14957, 15077, 15201, 15270, 15505, 16147, 16596, 16815, 16905, 16918, 1…
GO:0009058	biosynthetic process	GOBP	382	0.0353459	1.24565	0.00643207	0.0220425	up	100336, 103468, 103534, 103573, 103963, 104111, 104806, 105377, 106344, 107045, 107272, 107373, 107869, 107889, 108000, 108156, 108961, 109032, 109145, 109978, 110074, 110639, 110749, 11551, 11656, 11799, 12069, 12144, 12155, 12161, 12183, 12189, 12190, 12417, 12419, 12428, 12447, 12448, 12534, 12544, 12545, 12571, 12583, 12611, 12649, 13164, 13361, 13363, 13433, 13555, 13557, 13649, 14087, 14121…
GO:0043085	positive regulation of catalytic activity	GOBP	73	0.0652441	1.5	0.00720791	0.0244268	up	104111, 105835, 106344, 107995, 108671, 109700, 11551, 12125, 12444, 12531, 12703, 13131, 13361, 13605, 13649, 14630, 15505, 16906, 170826, 17535, 18005, 18213, 18538, 18639, 18817, 19360, 19718, 20312, 20460, 207565, 20877, 214901, 215653, 216853, 21809, 21844, 22788, 229841, 23834, 26395, 26885, 269582, 319801, 328440, 381293, 404710, 54124, 57913, 57915, 66197, 67121, 67397, 67838, 67865, 6804…
GO:0009057	macromolecule catabolic process	GOBP	53	0.0750118	1.59388	0.00756731	0.0253483	up	103573, 105835, 107995, 11551, 12449, 13649, 13804, 14156, 14813, 16924, 18140, 18817, 20878, 22223, 230484, 24069, 268882, 26889, 27401, 27756, 327762, 329152, 338352, 381293, 50783, 50883, 50933, 52033, 53376, 56150, 58184, 64136, 66156, 66373, 67153, 67267, 68209, 68366, 68612, 69241, 69639, 70238, 71492, 72662, 76843, 77891, 78651, 78803, 99011
GO:0044093	positive regulation of molecular function	GOBP	84	0.0608558	1.45965	0.00764603	0.0253483	up	104111, 105835, 106344, 107869, 107995, 108671, 109700, 11551, 11735, 12069, 12125, 12444, 12531, 12703, 13131, 13361, 13589, 13605, 13649, 14419, 14630, 15505, 16906, 170826, 17535, 18005, 18213, 18538, 18639, 18817, 19360, 19718, 20312, 20460, 207565, 20877, 214901, 215653, 216853, 21809, 21844, 22068, 226169, 22788, 229841, 23834, 26395, 26885, 269582, 319801, 328440, 381293, 404710, 54124, 57…
GO:0007166	cell surface receptor signaling pathway	GOBP	102	-0.063301	0.674765	0.00814478	0.0267114	down	NA
GO:0031323	regulation of cellular metabolic process	GOBP	347	0.0346634	1.24038	0.00910693	0.0295491	up	100336, 103468, 103573, 104111, 104271, 105377, 106344, 107869, 107889, 107995, 108000, 108837, 108900, 108912, 108961, 109032, 109700, 110749, 11474, 11551, 11799, 12021, 12069, 12125, 12144, 12155, 12161, 12183, 12189, 12190, 12417, 12419, 12428, 12444, 12447, 12531, 12534, 12544, 12545, 12571, 12580, 12611, 12649, 12703, 13131, 13164, 13361, 13433, 13555, 13557, 13605, 13649, 13804, 13841, 140…
GO:0051241	negative regulation of multicellular organismal process	GOBP	50	-0.0892594	0.574237	0.0114783	0.0368512	down	NA
GO:0045934	negative regulation of nucleobase-containing compound metabolic process	GOBP	96	0.0542736	1.40114	0.0117648	0.0373779	up	103573, 108000, 108961, 11474, 11551, 11799, 12144, 12161, 12189, 12190, 12417, 12419, 12447, 12544, 12571, 12649, 13433, 13555, 14121, 14235, 14633, 14634, 14957, 15077, 15201, 15270, 170826, 17121, 17535, 18140, 18538, 18616, 18817, 19360, 19650, 20681, 208084, 20877, 21809, 21853, 22788, 237211, 24069, 269400, 27385, 28113, 319164, 319165, 319166, 319167, 319168, 319169, 319170, 319172, 319173…
GO:0009967	positive regulation of signal transduction	GOBP	59	-0.0801306	0.607757	0.0123093	0.0375456	down	NA
GO:0023056	positive regulation of signaling	GOBP	64	-0.0765197	0.621549	0.01231	0.0375456	down	NA
GO:0033365	protein localization to organelle	GOBP	65	0.0641981	1.49028	0.0122112	0.0375456	up	103468, 103573, 104271, 105377, 105837, 110750, 12161, 12189, 12190, 12236, 12534, 12615, 13589, 13605, 13649, 14634, 15505, 16647, 16905, 170458, 18618, 18817, 18969, 20174, 20460, 20877, 20878, 21335, 216853, 21809, 22137, 230751, 240641, 24069, 26951, 28113, 445007, 52906, 54141, 58869, 66578, 66910, 67050, 67139, 67849, 70261, 70385, 70699, 70762, 71805, 71983, 71988, 76464
GO:0040011	locomotion	GOBP	73	-0.0712233	0.642348	0.0122029	0.0375456	down	NA
GO:0010647	positive regulation of cell communication	GOBP	65	-0.0751206	0.626977	0.0130542	0.0394211	down	NA
GO:0048699	generation of neurons	GOBP	81	-0.0663388	0.662146	0.0133303	0.0398601	down	NA
GO:0043412	macromolecule modification	GOBP	221	0.0378725	1.26537	0.0137584	0.0407408	up	103534, 103963, 104175, 107869, 107995, 108837, 108900, 108912, 109620, 109700, 109978, 11551, 11799, 12021, 12144, 12155, 12161, 12189, 12190, 12235, 12236, 12417, 12428, 12444, 12447, 12449, 12531, 12532, 12534, 12545, 12571, 12580, 12649, 12703, 12704, 13131, 13206, 13433, 13605, 13649, 13841, 14154, 14235, 14566, 14957, 15201, 15288, 15505, 16906, 16924, 170749, 17152, 17193, 17279, 17535, 17…
GO:0045595	regulation of cell differentiation	GOBP	84	-0.064272	0.670705	0.0143529	0.0420925	down	NA
GO:0044710	single-organism metabolic process	GOBP	197	-0.0418877	0.770808	0.0151592	0.044034	down	NA
GO:0050793	regulation of developmental process	GOBP	125	-0.051053	0.728131	0.0167676	0.0477956	down	NA
GO:0065008	regulation of biological quality	GOBP	179	-0.043082	0.765108	0.0166436	0.0477956	down	NA
GO:0048870	cell motility	GOBP	66	-0.0710464	0.643055	0.0171743	0.0480564	down	NA
GO:0051674	localization of cell	GOBP	66	-0.0710464	0.643055	0.0171743	0.0480564	down	NA
GO:0006396	RNA processing	GOBP	57	-0.0744442	0.629618	0.0207792	0.0576151	down	NA
GO:0051716	cellular response to stimulus	GOBP	368	0.0301604	1.20615	0.0212702	0.0584452	up	101831, 104111, 104271, 104806, 105377, 107869, 107889, 108900, 109065, 109145, 109700, 110033, 110379, 110749, 11474, 11551, 11735, 11799, 11987, 11989, 12021, 12049, 12123, 12125, 12144, 12155, 12161, 12189, 12190, 12235, 12304, 12316, 12444, 12447, 12534, 12544, 12545, 12571, 12611, 12649, 12703, 12704, 12854, 13131, 13361, 13363, 13433, 13555, 13605, 13649, 13804, 13841, 140723, 14087, 14121,…
GO:0048878	chemical homeostasis	GOBP	51	-0.0774889	0.617817	0.0233796	0.0636678	down	NA
GO:0032501	multicellular organismal process	GOBP	356	-0.0308454	0.825561	0.0238078	0.06426	down	NA
GO:0008283	cell proliferation	GOBP	133	0.0423192	1.30082	0.0243402	0.0651208	up	100336, 105837, 106795, 107869, 107995, 108961, 109145, 109700, 11799, 12144, 12161, 12189, 12190, 12316, 12428, 12444, 12534, 12545, 12571, 12580, 12649, 13433, 13555, 13557, 13649, 14087, 14235, 14419, 14566, 14633, 14634, 15201, 16147, 16450, 16905, 170799, 17220, 17279, 17345, 17535, 18103, 18140, 18213, 18392, 18618, 18816, 18968, 19283, 19773, 20312, 20419, 20681, 21335, 217946, 21809, 2182…
GO:1902578	single-organism localization	GOBP	133	-0.0459876	0.751417	0.0255295	0.0677086	down	NA
GO:0007399	nervous system development	GOBP	113	-0.0489582	0.737672	0.0279845	0.07358	down	NA
GO:0030182	neuron differentiation	GOBP	71	-0.0619405	0.680494	0.028703	0.0748242	down	NA
GO:0051171	regulation of nitrogen compound metabolic process	GOBP	253	0.0318317	1.21874	0.0301009	0.0778031	up	100336, 103468, 103573, 104111, 104271, 105377, 106344, 107869, 107889, 108000, 108961, 109032, 110749, 11474, 11551, 11799, 12069, 12144, 12155, 12161, 12183, 12189, 12190, 12417, 12419, 12428, 12447, 12534, 12544, 12545, 12571, 12611, 12649, 13164, 13433, 13555, 13557, 13649, 13804, 14087, 14121, 14235, 14419, 14566, 14633, 14634, 14957, 15077, 15201, 15270, 15505, 16147, 16596, 16815, 16905, 1…
GO:0050790	regulation of catalytic activity	GOBP	114	0.0426672	1.30364	0.0336165	0.08616	up	104111, 105835, 106344, 107995, 108671, 108900, 109700, 11551, 11799, 12125, 12144, 12428, 12444, 12531, 12580, 12703, 13131, 13361, 13605, 13649, 13841, 14154, 14630, 15505, 16906, 170826, 17535, 18005, 18213, 18538, 18639, 18816, 18817, 19087, 192157, 19360, 19650, 19718, 20312, 20460, 207565, 208084, 20877, 214901, 215653, 216853, 21809, 21844, 22223, 22788, 229841, 23834, 26395, 26885, 26889,…
GO:0051240	positive regulation of multicellular organismal process	GOBP	74	-0.0584293	0.695506	0.0342148	0.0869626	down	NA
GO:0071702	organic substance transport	GOBP	138	-0.0425083	0.767841	0.0348776	0.0879145	down	NA
GO:0016477	cell migration	GOBP	59	-0.0642648	0.670735	0.0386524	0.0957014	down	NA
GO:0022008	neurogenesis	GOBP	87	-0.0523737	0.722179	0.0384365	0.0957014	down	NA
GO:0080090	regulation of primary metabolic process	GOBP	347	0.0274788	1.18622	0.0389081	0.0957014	up	100336, 103468, 103573, 104111, 104271, 105377, 105835, 106344, 107869, 107889, 107995, 108000, 108837, 108900, 108912, 108961, 109032, 109700, 110749, 11474, 11551, 11799, 12069, 12125, 12144, 12155, 12161, 12183, 12189, 12190, 12417, 12419, 12428, 12444, 12447, 12531, 12534, 12544, 12545, 12571, 12580, 12611, 12649, 12703, 13131, 13164, 13363, 13433, 13555, 13557, 13605, 13649, 13804, 13841, 14…
GO:0019222	regulation of metabolic process	GOBP	380	0.0264467	1.17863	0.0418719	0.102167	up	100336, 103468, 103573, 104111, 104271, 105377, 105835, 106344, 106795, 107869, 107889, 107995, 108000, 108837, 108900, 108912, 108961, 109032, 109700, 110749, 11474, 11551, 11735, 11799, 12021, 12069, 12125, 12144, 12155, 12161, 12183, 12189, 12190, 12417, 12419, 12428, 12444, 12447, 12531, 12534, 12544, 12545, 12571, 12580, 12611, 12649, 12703, 13131, 13164, 13206, 13361, 13363, 13433, 13555, 1…
GO:0006468	protein phosphorylation	GOBP	124	0.0393775	1.27726	0.0423464	0.102505	up	104175, 108837, 108900, 109700, 11551, 11799, 12144, 12155, 12161, 12235, 12236, 12428, 12444, 12447, 12531, 12534, 12545, 12571, 12580, 12649, 12703, 12704, 13131, 13605, 13649, 13841, 14154, 14235, 14566, 15505, 16906, 17152, 17279, 17535, 18005, 18103, 18213, 18679, 18816, 18817, 19087, 192157, 19283, 19360, 19361, 20312, 20460, 207565, 208659, 20868, 20873, 20877, 20878, 209012, 215653, 21809…
GO:0065009	regulation of molecular function	GOBP	142	0.0366862	1.25607	0.0453981	0.109027	up	104111, 105835, 106344, 107869, 107995, 108671, 108900, 109700, 110074, 11551, 11735, 11799, 12069, 12125, 12144, 12428, 12444, 12531, 12580, 12611, 12703, 12716, 13131, 13361, 13555, 13589, 13605, 13649, 13841, 140723, 14087, 14154, 14419, 14630, 15505, 16906, 170826, 17535, 18005, 18213, 18538, 18639, 18816, 18817, 19087, 192157, 19223, 19360, 19650, 19718, 20174, 20312, 20460, 207565, 208084, …
GO:0051094	positive regulation of developmental process	GOBP	73	-0.0547215	0.711718	0.0473681	0.111994	down	NA
GO:0060255	regulation of macromolecule metabolic process	GOBP	359	0.0261661	1.17658	0.0472431	0.111994	up	100336, 103468, 103573, 104271, 105377, 105835, 106344, 106795, 107869, 107889, 107995, 108000, 108837, 108900, 108912, 108961, 109032, 109700, 110749, 11551, 11735, 11799, 12069, 12125, 12144, 12155, 12161, 12183, 12189, 12190, 12417, 12419, 12428, 12444, 12447, 12531, 12534, 12544, 12545, 12571, 12580, 12611, 12649, 12703, 13131, 13164, 13206, 13433, 13555, 13557, 13605, 13649, 13804, 13841, 14…
GO:0034654	nucleobase-containing compound biosynthetic process	GOBP	236	0.0297991	1.20345	0.0477914	0.112126	up	100336, 103468, 103573, 104111, 106344, 107869, 107889, 108000, 108156, 108961, 109032, 110074, 110639, 110749, 11551, 11799, 12069, 12144, 12155, 12161, 12189, 12190, 12417, 12419, 12428, 12447, 12544, 12571, 12611, 12649, 13361, 13433, 13555, 13557, 13649, 14087, 14235, 14419, 14566, 14633, 14634, 14957, 15077, 15201, 15270, 15505, 16147, 16596, 16815, 16881, 16918, 170826, 17121, 17152, 17864,…
GO:0007155	cell adhesion	GOBP	73	-0.052929	0.719691	0.0543685	0.125624	down	NA
GO:0022610	biological adhesion	GOBP	73	-0.052929	0.719691	0.0543685	0.125624	down	NA
GO:0060429	epithelium development	GOBP	61	-0.0576584	0.698846	0.0564402	0.129431	down	NA
GO:0009605	response to external stimulus	GOBP	90	-0.0468092	0.74759	0.0578179	0.130626	down	NA
GO:0051172	negative regulation of nitrogen compound metabolic process	GOBP	106	0.0394476	1.27782	0.0575457	0.130626	up	103573, 108000, 108961, 11474, 11551, 11799, 12144, 12161, 12189, 12190, 12417, 12419, 12447, 12544, 12571, 12649, 13433, 13555, 13649, 14121, 14235, 14633, 14634, 14957, 15077, 15201, 15270, 170826, 17121, 17535, 18140, 18538, 18616, 18817, 19223, 19360, 19650, 20681, 208084, 20877, 21809, 21853, 22121, 22788, 237211, 24069, 26395, 269400, 27385, 28113, 319164, 319165, 319166, 319167, 319168, 31…
GO:0009653	anatomical structure morphogenesis	GOBP	139	-0.0374138	0.79254	0.0605248	0.135319	down	NA
GO:2000113	negative regulation of cellular macromolecule biosynthetic process	GOBP	91	0.0416382	1.29533	0.0607825	0.135319	up	103573, 108000, 108961, 11799, 12161, 12189, 12190, 12417, 12419, 12447, 12544, 12571, 12649, 13433, 13555, 13649, 14235, 14633, 14634, 14957, 15077, 15201, 15270, 170826, 17121, 17535, 18140, 18538, 18616, 18817, 19650, 20681, 208084, 20877, 21809, 21853, 22121, 22788, 24069, 26395, 269224, 27385, 28113, 319164, 319165, 319166, 319167, 319168, 319169, 319170, 319172, 319173, 319176, 319191, 5070…
GO:0018130	heterocycle biosynthetic process	GOBP	242	0.0277713	1.18838	0.0629323	0.13909	up	100336, 103468, 103573, 104111, 106344, 107869, 107889, 108000, 108156, 108961, 109032, 110074, 110639, 110749, 11551, 11656, 11799, 12069, 12144, 12155, 12161, 12189, 12190, 12417, 12419, 12428, 12447, 12544, 12571, 12611, 12649, 13361, 13433, 13555, 13557, 13649, 14087, 14235, 14287, 14419, 14566, 14633, 14634, 14957, 15077, 15201, 15270, 15288, 15505, 16147, 16596, 16815, 16881, 16918, 170826,…
GO:0010467	gene expression	GOBP	306	-0.0264694	0.84832	0.0639172	0.139248	down	NA
GO:0051248	negative regulation of protein metabolic process	GOBP	54	-0.0596742	0.690146	0.0635779	0.139248	down	NA
GO:2000026	regulation of multicellular organismal development	GOBP	88	-0.0458335	0.752137	0.0656252	0.141955	down	NA
GO:0016310	phosphorylation	GOBP	149	0.0330747	1.2282	0.0662058	0.142203	up	104175, 108837, 108900, 109700, 110639, 11474, 11551, 11799, 12021, 12144, 12155, 12161, 12183, 12235, 12236, 12428, 12444, 12447, 12531, 12534, 12545, 12571, 12580, 12649, 12703, 12704, 12709, 12716, 13131, 13178, 13605, 13649, 13841, 14121, 14154, 14235, 14566, 14933, 15505, 16906, 170826, 17152, 17220, 17279, 17535, 18005, 18103, 18213, 18639, 18679, 18816, 18817, 19087, 192157, 19283, 19360, …
GO:0008284	positive regulation of cell proliferation	GOBP	57	0.0495958	1.361	0.0704266	0.149168	up	107995, 12144, 12161, 12316, 12428, 12444, 12534, 12545, 12571, 13555, 13557, 13649, 14235, 14566, 14633, 14634, 16147, 170799, 18103, 18213, 18392, 18816, 19283, 20312, 20681, 217946, 21828, 22788, 233406, 237877, 23834, 240641, 27401, 353156, 381293, 404710, 56213, 66131, 67153, 68039, 68275, 70261, 72504, 75296, 79456, 97165
GO:0044703	multi-organism reproductive process	GOBP	84	-0.0461124	0.750834	0.0700845	0.149168	down	NA
GO:0080134	regulation of response to stress	GOBP	80	0.0419824	1.2981	0.0744802	0.156665	up	104271, 105377, 109065, 110749, 11551, 12144, 12189, 12571, 12611, 12649, 12703, 13361, 13649, 13804, 14087, 14154, 14235, 15077, 15505, 16906, 18213, 18538, 18816, 19223, 19361, 19362, 19891, 20312, 20641, 208188, 209012, 210029, 211651, 215653, 21844, 22788, 230484, 230770, 237211, 241627, 26395, 269400, 319149, 319152, 319154, 319801, 380713, 50783, 50883, 52033, 56213, 60530, 625249, 66873, 6…
GO:2000112	regulation of cellular macromolecule biosynthetic process	GOBP	222	0.0273433	1.18522	0.0760925	0.15896	up	100336, 103468, 103573, 106344, 107869, 107889, 108000, 108961, 109032, 110749, 11799, 12069, 12144, 12155, 12161, 12189, 12190, 12417, 12419, 12428, 12447, 12534, 12544, 12545, 12571, 12611, 12649, 13164, 13433, 13555, 13557, 13649, 14087, 14235, 14419, 14566, 14633, 14634, 14957, 15077, 15201, 15270, 15505, 16147, 16596, 16815, 16905, 16918, 170826, 17121, 17152, 17535, 17864, 17865, 18005, 180…
GO:0048666	neuron development	GOBP	56	-0.0554215	0.708629	0.0772914	0.160367	down	NA
GO:0048584	positive regulation of response to stimulus	GOBP	80	-0.0455945	0.753255	0.079806	0.164465	down	NA
GO:0019953	sexual reproduction	GOBP	78	-0.0444684	0.758545	0.0907733	0.185811	down	NA
GO:0044707	single-multicellular organism process	GOBP	321	-0.0232281	0.865582	0.0974184	0.198084	down	NA
GO:0045892	negative regulation of transcription, DNA-templated	GOBP	74	0.0399024	1.28143	0.10234	0.205353	up	103573, 108000, 108961, 11799, 12161, 12189, 12417, 12419, 12447, 12544, 12571, 13433, 13555, 14235, 14633, 14634, 14957, 15077, 15201, 15270, 170826, 17121, 18140, 18538, 18616, 18817, 19650, 20681, 20877, 21853, 22788, 24069, 27385, 319164, 319165, 319166, 319167, 319168, 319169, 319170, 319172, 319173, 319176, 319191, 50709, 52679, 53376, 54650, 57441, 621893, 64707, 665433, 67050, 69009, 7023…
GO:0048523	negative regulation of cellular process	GOBP	276	0.0233577	1.15622	0.102228	0.205353	up	101565, 103573, 105377, 105835, 105837, 107373, 107869, 107889, 108000, 108837, 108900, 108961, 109700, 11474, 11551, 11735, 11799, 12021, 12049, 12144, 12161, 12189, 12190, 12235, 12236, 12316, 12417, 12419, 12447, 12449, 12534, 12544, 12571, 12580, 12649, 12703, 12704, 12716, 13131, 13433, 13555, 13557, 13589, 13649, 13841, 14121, 14154, 14235, 14419, 14566, 14630, 14633, 14634, 14957, 15077, 1…
GO:0019438	aromatic compound biosynthetic process	GOBP	245	0.0236451	1.15829	0.112427	0.22412	up	100336, 103468, 103573, 104111, 106344, 107869, 107889, 108000, 108156, 108961, 109032, 110074, 110639, 110749, 11551, 11656, 11799, 12069, 12144, 12155, 12161, 12189, 12190, 12417, 12419, 12428, 12447, 12544, 12571, 12611, 12649, 13361, 13433, 13555, 13557, 13649, 14087, 14235, 14287, 14419, 14566, 14633, 14634, 14957, 15077, 15201, 15270, 15288, 15505, 16147, 16596, 16815, 16881, 16918, 170826,…
GO:0010604	positive regulation of macromolecule metabolic process	GOBP	177	0.0266745	1.1803	0.113166	0.224127	up	105377, 105835, 106344, 107995, 108912, 108961, 109700, 11551, 11735, 12069, 12125, 12144, 12155, 12161, 12189, 12190, 12428, 12444, 12531, 12534, 12545, 12571, 12611, 12649, 12703, 13131, 13164, 13433, 13555, 13557, 13605, 13649, 13804, 13841, 14235, 14419, 14566, 14633, 14634, 15505, 16147, 16596, 16905, 16906, 170826, 17535, 17864, 17865, 17954, 18005, 18020, 18103, 18140, 18213, 18291, 18538,…
GO:0010033	response to organic substance	GOBP	105	-0.0352943	0.803048	0.117815	0.231829	down	NA
GO:0045935	positive regulation of nucleobase-containing compound metabolic process	GOBP	105	0.0326514	1.22497	0.11908	0.232817	up	104111, 105377, 106344, 108961, 11474, 12069, 12144, 12155, 12161, 12189, 12190, 12428, 12534, 12545, 12611, 12649, 13433, 13555, 13557, 13649, 13804, 14235, 14419, 14633, 14634, 15505, 16147, 16596, 16905, 170826, 17535, 17864, 17865, 18005, 18020, 18103, 18291, 18538, 18616, 18816, 19183, 19360, 19361, 19718, 20174, 20681, 208677, 20877, 214444, 214901, 216853, 21809, 21973, 22286, 226169, 2278…
GO:0006793	phosphorus metabolic process	GOBP	194	0.025104	1.16884	0.122394	0.233313	up	104111, 104175, 108156, 108837, 108900, 108912, 109700, 110074, 110639, 11474, 11551, 11799, 12021, 12144, 12155, 12161, 12183, 12235, 12236, 12428, 12444, 12447, 12531, 12532, 12534, 12545, 12571, 12580, 12649, 12703, 12704, 12709, 12716, 13131, 13178, 13361, 13605, 13649, 13841, 14121, 14154, 14235, 14378, 14566, 14571, 14933, 15505, 16906, 170749, 170826, 17152, 17220, 17279, 17535, 18005, 181…
GO:0006796	phosphate-containing compound metabolic process	GOBP	194	0.025104	1.16884	0.122394	0.233313	up	104111, 104175, 108156, 108837, 108900, 108912, 109700, 110074, 110639, 11474, 11551, 11799, 12021, 12144, 12155, 12161, 12183, 12235, 12236, 12428, 12444, 12447, 12531, 12532, 12534, 12545, 12571, 12580, 12649, 12703, 12704, 12709, 12716, 13131, 13178, 13361, 13605, 13649, 13841, 14121, 14154, 14235, 14378, 14566, 14571, 14933, 15505, 16906, 170749, 170826, 17152, 17220, 17279, 17535, 18005, 181…
GO:0044702	single organism reproductive process	GOBP	136	0.0290671	1.19798	0.121248	0.233313	up	103733, 104111, 104271, 104806, 105988, 107995, 108961, 12125, 12155, 12161, 12190, 12316, 12447, 12448, 12449, 12531, 12704, 13164, 13206, 13363, 13649, 14087, 14211, 14566, 14633, 14658, 15270, 16147, 16450, 17345, 17427, 17535, 17687, 18005, 18291, 18817, 19183, 19223, 19360, 19361, 19773, 20346, 20681, 208188, 20873, 20878, 211651, 214901, 215095, 21973, 22068, 22137, 223921, 225182, 22786, 2…
GO:0048646	anatomical structure formation involved in morphogenesis	GOBP	64	-0.0446266	0.757799	0.122376	0.233313	down	NA
GO:0032504	multicellular organism reproduction	GOBP	72	-0.0412544	0.773848	0.128863	0.244119	down	NA
GO:1902679	negative regulation of RNA biosynthetic process	GOBP	75	0.0366443	1.25575	0.132012	0.247017	up	103573, 108000, 108961, 11799, 12161, 12189, 12417, 12419, 12447, 12544, 12571, 13433, 13555, 14235, 14633, 14634, 14957, 15077, 15201, 15270, 170826, 17121, 18140, 18538, 18616, 18817, 19650, 20681, 20877, 21853, 22788, 24069, 27385, 319164, 319165, 319166, 319167, 319168, 319169, 319170, 319172, 319173, 319176, 319191, 50709, 52679, 53376, 54650, 57441, 621893, 64707, 665433, 67050, 69009, 7023…
GO:1903507	negative regulation of nucleic acid-templated transcription	GOBP	75	0.0366443	1.25575	0.132012	0.247017	up	103573, 108000, 108961, 11799, 12161, 12189, 12417, 12419, 12447, 12544, 12571, 13433, 13555, 14235, 14633, 14634, 14957, 15077, 15201, 15270, 170826, 17121, 18140, 18538, 18616, 18817, 19650, 20681, 20877, 21853, 22788, 24069, 27385, 319164, 319165, 319166, 319167, 319168, 319169, 319170, 319172, 319173, 319176, 319191, 50709, 52679, 53376, 54650, 57441, 621893, 64707, 665433, 67050, 69009, 7023…
GO:0010558	negative regulation of macromolecule biosynthetic process	GOBP	95	0.0327191	1.22548	0.13528	0.251587	up	103573, 108000, 108961, 11799, 12161, 12189, 12190, 12417, 12419, 12447, 12544, 12571, 12649, 13433, 13555, 13649, 14235, 14633, 14634, 14957, 15077, 15201, 15270, 170826, 17121, 17535, 18140, 18538, 18616, 18817, 19650, 20681, 208084, 208188, 20877, 21809, 21853, 22121, 22788, 24069, 26395, 269224, 27385, 28113, 319164, 319165, 319166, 319167, 319168, 319169, 319170, 319172, 319173, 319176, 3191…
GO:0032269	negative regulation of cellular protein metabolic process	GOBP	51	-0.0482184	0.741071	0.136865	0.252993	down	NA
GO:0051253	negative regulation of RNA metabolic process	GOBP	76	0.0350106	1.24306	0.148122	0.272152	up	103573, 108000, 108961, 11799, 12161, 12189, 12417, 12419, 12447, 12544, 12571, 13433, 13555, 14235, 14633, 14634, 14957, 15077, 15201, 15270, 170826, 17121, 18140, 18538, 18616, 18817, 19650, 20681, 20877, 21853, 22788, 24069, 27385, 319164, 319165, 319166, 319167, 319168, 319169, 319170, 319172, 319173, 319176, 319191, 50709, 52679, 53376, 54650, 57441, 621893, 64707, 665433, 67050, 69009, 7023…
GO:0045944	positive regulation of transcription from RNA polymerase II promoter	GOBP	59	-0.0431911	0.76459	0.14951	0.272459	down	NA
GO:0060284	regulation of cell development	GOBP	50	-0.0470044	0.746684	0.150076	0.272459	down	NA
GO:0009966	regulation of signal transduction	GOBP	127	-0.0293577	0.833229	0.152596	0.273877	down	NA
GO:0044281	small molecule metabolic process	GOBP	100	-0.0328926	0.815124	0.152653	0.273877	down	NA
GO:0048513	animal organ development	GOBP	173	-0.0250171	0.856012	0.160508	0.281368	down	NA
GO:0048609	multicellular organismal reproductive process	GOBP	71	-0.0383209	0.788085	0.159187	0.281368	down	NA
GO:0050896	response to stimulus	GOBP	433	0.0177369	1.11653	0.160518	0.281368	up	101831, 104111, 104271, 104806, 105377, 107869, 107889, 108900, 109032, 109065, 109145, 109700, 110033, 110379, 110749, 11474, 11551, 11656, 11735, 11799, 11987, 11989, 12021, 12049, 12123, 12125, 12144, 12155, 12161, 12189, 12190, 12235, 12304, 12316, 12444, 12447, 12497, 12516, 12534, 12544, 12545, 12571, 12583, 12611, 12649, 12703, 12704, 12788, 12854, 13131, 13361, 13363, 13433, 13555, 13605,…
GO:0051128	regulation of cellular component organization	GOBP	164	0.0245088	1.16452	0.158809	0.281368	up	100088, 101565, 102502, 103573, 103733, 104027, 105377, 105835, 105837, 105988, 107869, 107995, 108907, 114874, 11735, 12125, 12189, 12235, 12236, 12449, 12544, 12545, 12580, 12649, 12704, 13131, 13164, 13433, 13589, 13649, 13804, 13841, 14086, 14121, 14419, 14566, 15505, 16551, 16905, 170458, 17152, 17245, 17427, 17535, 17909, 17954, 18005, 18103, 18140, 18213, 18618, 18816, 18817, 19283, 19360,…
GO:1901362	organic cyclic compound biosynthetic process	GOBP	248	0.0206763	1.13712	0.163896	0.285647	up	100336, 103468, 103573, 104111, 106344, 107869, 107889, 108000, 108156, 108961, 109032, 110074, 110639, 110749, 11551, 11656, 11799, 12069, 12144, 12155, 12161, 12189, 12190, 12417, 12419, 12428, 12447, 12544, 12571, 12611, 12649, 13361, 13363, 13433, 13555, 13557, 13649, 14087, 14235, 14287, 14419, 14566, 14633, 14634, 14957, 15077, 15201, 15270, 15288, 15505, 16147, 16596, 16815, 16881, 16918, …
GO:0019637	organophosphate metabolic process	GOBP	56	-0.0425998	0.767405	0.165223	0.286324	down	NA
GO:0000003	reproduction	GOBP	140	0.0253816	1.17086	0.171783	0.294348	up	103733, 104111, 104271, 104806, 105988, 107995, 108961, 11551, 12125, 12155, 12161, 12190, 12316, 12447, 12448, 12449, 12531, 12704, 13164, 13206, 13363, 13649, 14087, 14211, 14566, 14633, 14658, 15270, 15484, 16147, 16450, 17345, 17427, 17535, 17687, 18005, 18291, 18817, 19183, 19223, 19360, 19361, 19773, 20346, 20681, 208188, 20873, 20878, 211651, 214901, 215095, 21973, 22068, 22137, 223921, 22…
GO:0022414	reproductive process	GOBP	140	0.0253816	1.17086	0.171783	0.294348	up	103733, 104111, 104271, 104806, 105988, 107995, 108961, 11551, 12125, 12155, 12161, 12190, 12316, 12447, 12448, 12449, 12531, 12704, 13164, 13206, 13363, 13649, 14087, 14211, 14566, 14633, 14658, 15270, 15484, 16147, 16450, 17345, 17427, 17535, 17687, 18005, 18291, 18817, 19183, 19223, 19360, 19361, 19773, 20346, 20681, 208188, 20873, 20878, 211651, 214901, 215095, 21973, 22068, 22137, 223921, 22…
GO:0006082	organic acid metabolic process	GOBP	53	-0.0421782	0.769418	0.18057	0.297696	down	NA
GO:0031325	positive regulation of cellular metabolic process	GOBP	178	0.0225964	1.15077	0.179728	0.297696	up	104111, 105377, 106344, 107995, 108912, 108961, 109700, 11474, 11551, 12069, 12125, 12144, 12155, 12161, 12189, 12190, 12428, 12444, 12531, 12534, 12545, 12611, 12649, 12703, 13131, 13164, 13433, 13555, 13557, 13605, 13649, 13804, 13841, 14235, 14419, 14566, 14633, 14634, 15505, 16147, 16596, 16905, 16906, 170826, 17535, 17864, 17865, 17954, 18005, 18020, 18103, 18140, 18213, 18291, 18538, 18616,…
GO:0042221	response to chemical	GOBP	152	-0.0253338	0.854328	0.179065	0.297696	down	NA
GO:0044711	single-organism biosynthetic process	GOBP	68	-0.0373048	0.793077	0.178675	0.297696	down	NA
GO:0048522	positive regulation of cellular process	GOBP	296	0.0188959	1.1246	0.176922	0.297696	up	101565, 102502, 104027, 104111, 105377, 105837, 105988, 106344, 107869, 107995, 108900, 108907, 108912, 108961, 109032, 109700, 110379, 11474, 114874, 11551, 11735, 11799, 12021, 12049, 12069, 12123, 12125, 12144, 12155, 12161, 12189, 12190, 12235, 12304, 12316, 12428, 12444, 12447, 12531, 12534, 12544, 12545, 12571, 12611, 12649, 12703, 12704, 13131, 13164, 13433, 13555, 13557, 13605, 13649, 138…
GO:0051130	positive regulation of cellular component organization	GOBP	78	-0.0350358	0.80434	0.176241	0.297696	down	NA
GO:0071310	cellular response to organic substance	GOBP	78	-0.0346994	0.806023	0.180207	0.297696	down	NA
GO:0010556	regulation of macromolecule biosynthetic process	GOBP	229	0.0202344	1.134	0.185842	0.304741	up	100336, 103468, 103573, 106344, 107869, 107889, 108000, 108961, 109032, 110749, 11799, 12069, 12144, 12155, 12161, 12189, 12190, 12417, 12419, 12428, 12447, 12534, 12544, 12545, 12571, 12611, 12649, 13164, 13433, 13555, 13557, 13649, 14087, 14235, 14419, 14566, 14633, 14634, 14957, 15077, 15201, 15270, 15505, 16147, 16596, 16815, 16905, 16918, 170826, 17121, 17152, 17535, 17864, 17865, 18005, 180…
GO:0031327	negative regulation of cellular biosynthetic process	GOBP	99	0.0284148	1.19314	0.187752	0.306227	up	103573, 108000, 108961, 11551, 11799, 12161, 12189, 12190, 12417, 12419, 12447, 12544, 12571, 12649, 13433, 13555, 13649, 14235, 14633, 14634, 14957, 15077, 15201, 15270, 170826, 17121, 17535, 18140, 18538, 18616, 18817, 19223, 19650, 20681, 208084, 208188, 20877, 21809, 21853, 22121, 22788, 24069, 26395, 269224, 27385, 28113, 319164, 319165, 319166, 319167, 319168, 319169, 319170, 319172, 319173…
GO:0009890	negative regulation of biosynthetic process	GOBP	100	0.0278829	1.1892	0.194314	0.315244	up	103573, 108000, 108961, 11551, 11799, 12161, 12189, 12190, 12417, 12419, 12447, 12544, 12571, 12649, 13433, 13555, 13649, 14235, 14633, 14634, 14957, 15077, 15201, 15270, 170826, 17121, 17535, 18140, 18538, 18616, 18817, 19223, 19650, 20681, 208084, 208188, 20877, 21809, 21853, 22121, 22788, 24069, 26395, 269224, 27385, 28113, 319164, 319165, 319166, 319167, 319168, 319169, 319170, 319172, 319173…
GO:0009893	positive regulation of metabolic process	GOBP	185	0.021403	1.14226	0.197192	0.31822	up	104111, 105377, 105835, 106344, 107995, 108912, 108961, 109700, 11474, 11551, 11735, 12069, 12125, 12144, 12155, 12161, 12189, 12190, 12428, 12444, 12531, 12534, 12545, 12571, 12611, 12649, 12703, 13131, 13164, 13361, 13433, 13555, 13557, 13605, 13649, 13804, 13841, 14235, 14419, 14566, 14633, 14634, 15505, 16147, 16596, 16905, 16906, 170826, 17535, 17864, 17865, 17954, 18005, 18020, 18103, 18140…
GO:0002682	regulation of immune system process	GOBP	59	-0.0375082	0.792075	0.206537	0.331546	down	NA
GO:0051641	cellular localization	GOBP	153	0.0225795	1.15064	0.207805	0.331835	up	102502, 103468, 103573, 104271, 105377, 105835, 105837, 108000, 108837, 108907, 110033, 110379, 110750, 11551, 11735, 11799, 12021, 12068, 12161, 12189, 12190, 12236, 12316, 12447, 12448, 12534, 12615, 13131, 13589, 13605, 13649, 14634, 14658, 15505, 16594, 16647, 16905, 170458, 18618, 18817, 18969, 19387, 20174, 20460, 20877, 20878, 209003, 212514, 21335, 214444, 216853, 21809, 21844, 22137, 222…
GO:0031324	negative regulation of cellular metabolic process	GOBP	144	0.0227806	1.15208	0.215364	0.342114	up	103573, 108000, 108837, 108900, 108961, 11474, 11551, 11799, 12144, 12161, 12189, 12190, 12417, 12419, 12447, 12544, 12571, 12580, 12649, 12703, 13433, 13555, 13649, 14121, 14154, 14235, 14633, 14634, 14957, 15077, 15201, 15270, 15505, 170826, 17121, 17535, 18140, 18213, 18538, 18616, 18816, 18817, 19087, 192157, 19223, 19360, 19650, 20681, 208084, 208188, 20877, 215653, 21809, 21853, 22121, 2222…
GO:0023051	regulation of signaling	GOBP	140	-0.0236027	0.863569	0.226196	0.357459	down	NA
GO:0010646	regulation of cell communication	GOBP	141	-0.0234015	0.86465	0.2286	0.357555	down	NA
GO:0048731	system development	GOBP	228	-0.0190567	0.888314	0.228173	0.357555	down	NA
GO:0031326	regulation of cellular biosynthetic process	GOBP	234	0.0178364	1.11722	0.240414	0.374114	up	100336, 103468, 103573, 104111, 106344, 107869, 107889, 108000, 108961, 109032, 110749, 11551, 11799, 12069, 12144, 12155, 12161, 12189, 12190, 12417, 12419, 12428, 12447, 12534, 12544, 12545, 12571, 12611, 12649, 13164, 13433, 13555, 13557, 13649, 14087, 14235, 14419, 14566, 14633, 14634, 14957, 15077, 15201, 15270, 15505, 16147, 16596, 16815, 16905, 16918, 170826, 17121, 17152, 17535, 17864, 17…
GO:0044767	single-organism developmental process	GOBP	329	-0.0159269	0.905761	0.248998	0.385504	down	NA
GO:0009889	regulation of biosynthetic process	GOBP	239	0.0167452	1.10967	0.266984	0.411264	up	100336, 103468, 103573, 104111, 106344, 107869, 107889, 108000, 108961, 109032, 110749, 11551, 11799, 12069, 12144, 12155, 12161, 12189, 12190, 12417, 12419, 12428, 12447, 12534, 12544, 12545, 12571, 12611, 12649, 13164, 13363, 13433, 13555, 13557, 13649, 14087, 14121, 14235, 14419, 14566, 14633, 14634, 14957, 15077, 15201, 15270, 15505, 16147, 16596, 16815, 16905, 16918, 170826, 17121, 17152, 17…
GO:0010628	positive regulation of gene expression	GOBP	95	-0.025294	0.85454	0.277574	0.425427	down	NA
GO:0043066	negative regulation of apoptotic process	GOBP	51	0.0313977	1.21546	0.283156	0.431814	up	107869, 107889, 11799, 12021, 12049, 12144, 12189, 12534, 12716, 13649, 14630, 14633, 14634, 15201, 15505, 16147, 16905, 17535, 18103, 18817, 19773, 20312, 20460, 20681, 20877, 20878, 21809, 22228, 225341, 233826, 236266, 26889, 27053, 381293, 52906, 56150, 57434, 57913, 60530, 68169, 72393, 74041, 97165, 98558
GO:0051704	multi-organism process	GOBP	122	-0.0220546	0.871917	0.286544	0.434806	down	NA
GO:0048518	positive regulation of biological process	GOBP	315	0.0144725	1.09411	0.292433	0.439012	up	101565, 102502, 104027, 104111, 105377, 105835, 105837, 105988, 106344, 107869, 107995, 108900, 108907, 108912, 108961, 109032, 109700, 110379, 11474, 114874, 11551, 11735, 11799, 12021, 12049, 12069, 12123, 12125, 12144, 12155, 12161, 12189, 12190, 12235, 12304, 12316, 12428, 12444, 12447, 12531, 12534, 12544, 12545, 12571, 12611, 12649, 12703, 12704, 13131, 13164, 13361, 13433, 13555, 13557, 13…
GO:0060341	regulation of cellular localization	GOBP	55	-0.0319735	0.819793	0.293634	0.439012	down	NA
GO:1902531	regulation of intracellular signal transduction	GOBP	73	-0.0277975	0.841347	0.293103	0.439012	down	NA
GO:0006366	transcription from RNA polymerase II promoter	GOBP	103	-0.023256	0.865432	0.298785	0.44145	down	NA
GO:0040007	growth	GOBP	67	-0.0286787	0.836753	0.298244	0.44145	down	NA
GO:0048519	negative regulation of biological process	GOBP	304	0.0144203	1.09375	0.299607	0.44145	up	101565, 103573, 105377, 105835, 105837, 107373, 107869, 107889, 108000, 108837, 108900, 108961, 109700, 11474, 11551, 11735, 11799, 12021, 12049, 12144, 12161, 12189, 12190, 12235, 12236, 12316, 12417, 12419, 12447, 12449, 12534, 12544, 12571, 12580, 12611, 12649, 12703, 12704, 12716, 13131, 13206, 13433, 13555, 13557, 13589, 13649, 13841, 14121, 14154, 14235, 14419, 14566, 14630, 14633, 14634, 1…
GO:0032502	developmental process	GOBP	333	-0.014135	0.915904	0.303725	0.445367	down	NA
GO:0007276	gamete generation	GOBP	64	-0.0285663	0.837337	0.310573	0.446815	down	NA
GO:0009719	response to endogenous stimulus	GOBP	57	-0.0303017	0.828355	0.310085	0.446815	down	NA
GO:0035556	intracellular signal transduction	GOBP	119	-0.0213438	0.875777	0.307326	0.446815	down	NA
GO:1901135	carbohydrate derivative metabolic process	GOBP	63	-0.028907	0.835566	0.308703	0.446815	down	NA
GO:0042127	regulation of cell proliferation	GOBP	97	0.0220415	1.1468	0.313755	0.449274	up	105837, 107869, 107995, 109700, 11799, 12144, 12161, 12189, 12190, 12316, 12428, 12444, 12534, 12545, 12571, 12580, 12649, 13433, 13555, 13557, 13649, 14087, 14235, 14419, 14566, 14633, 14634, 16147, 16450, 16905, 170799, 18103, 18213, 18392, 18618, 18816, 19283, 19773, 20312, 20419, 20681, 217946, 21809, 21828, 225341, 22788, 233406, 237877, 237911, 23834, 240641, 26395, 27401, 28113, 319167, 31…
GO:0003006	developmental process involved in reproduction	GOBP	59	-0.0294427	0.832789	0.315318	0.449402	down	NA
GO:0006915	apoptotic process	GOBP	110	0.0199989	1.13234	0.334377	0.474349	up	107869, 107889, 108900, 109032, 109700, 11799, 12021, 12049, 12069, 12123, 12125, 12144, 12155, 12161, 12189, 12190, 12235, 12236, 12534, 12649, 12716, 13555, 13605, 13649, 13804, 13841, 14419, 14566, 14630, 14633, 14634, 15201, 15505, 16147, 16450, 16905, 17193, 17279, 17535, 18103, 18213, 18616, 18817, 19223, 19773, 20312, 20346, 20460, 20681, 20877, 20878, 215653, 21809, 21973, 22228, 225341, …
GO:0010605	negative regulation of macromolecule metabolic process	GOBP	152	0.0168826	1.11062	0.349642	0.493708	up	103573, 108000, 108837, 108900, 108961, 11799, 12144, 12161, 12189, 12190, 12417, 12419, 12447, 12544, 12571, 12580, 12649, 12703, 13206, 13433, 13555, 13649, 14154, 14235, 14633, 14634, 14813, 14957, 15077, 15201, 15270, 15505, 170826, 17121, 17535, 18140, 18213, 18538, 18616, 18816, 18817, 19087, 192157, 19360, 19650, 20681, 208084, 208188, 20877, 21432, 215653, 21809, 21853, 22121, 22223, 2278…
GO:0009892	negative regulation of metabolic process	GOBP	164	0.0158565	1.10356	0.364893	0.512869	up	103573, 108000, 108837, 108900, 108961, 11474, 11551, 11799, 12144, 12161, 12189, 12190, 12417, 12419, 12447, 12544, 12571, 12580, 12649, 12703, 13206, 13433, 13555, 13649, 14121, 14154, 14235, 14633, 14634, 14705, 14813, 14957, 15077, 15201, 15270, 15505, 170826, 17121, 17535, 18140, 18213, 18538, 18616, 18816, 18817, 19087, 192157, 19223, 19360, 19650, 20681, 208084, 208188, 20877, 21432, 21565…
GO:0048856	anatomical structure development	GOBP	308	-0.0127005	0.924106	0.367137	0.513656	down	NA
GO:0031401	positive regulation of protein modification process	GOBP	70	0.0227545	1.1519	0.370254	0.514476	up	107995, 108912, 109700, 11551, 12155, 12161, 12189, 12444, 12531, 12703, 13131, 13433, 13605, 13649, 13841, 14566, 15505, 16906, 17535, 17954, 18213, 18816, 18817, 19283, 19360, 20174, 20312, 20460, 207565, 208659, 208836, 215653, 21809, 21828, 21844, 22068, 22788, 229841, 23834, 23886, 26395, 269582, 27401, 381293, 404710, 50883, 54124, 66197, 67121, 67397, 72119, 72514, 74016, 74018, 77891, 938…
GO:0046907	intracellular transport	GOBP	80	-0.0224814	0.869608	0.371098	0.514476	down	NA
GO:0031399	regulation of protein modification process	GOBP	105	0.0187661	1.1237	0.375453	0.518159	up	107995, 108837, 108900, 108912, 109700, 11551, 12144, 12155, 12161, 12189, 12428, 12444, 12531, 12580, 12649, 12703, 13131, 13433, 13605, 13649, 13841, 14154, 14235, 14566, 15505, 16906, 17535, 17954, 18213, 18816, 18817, 19087, 192157, 19283, 19360, 19361, 20174, 20312, 20460, 207565, 208659, 208836, 209012, 215653, 21809, 21828, 21844, 22068, 22223, 22788, 229841, 23834, 23886, 24069, 26395, 26…
GO:0043549	regulation of kinase activity	GOBP	58	0.0239958	1.16082	0.386383	0.528904	up	108900, 109700, 11551, 12144, 12428, 12444, 12531, 12580, 12703, 13131, 13605, 13649, 14154, 15505, 16906, 17535, 18213, 18639, 18817, 19087, 192157, 19360, 19650, 20460, 207565, 215653, 21809, 21844, 22223, 22788, 229841, 23834, 26395, 269582, 319801, 381293, 404710, 54124, 66197, 67397, 70012, 72119, 72828, 74018, 75296
GO:1902580	single-organism cellular localization	GOBP	57	0.0241729	1.1621	0.386707	0.528904	up	102502, 103468, 108907, 110750, 11735, 12161, 12189, 12316, 12534, 12615, 13605, 13649, 14634, 14658, 16594, 16647, 16905, 18969, 21335, 214444, 21809, 21844, 22223, 24069, 26395, 264134, 26951, 332175, 445007, 54141, 54525, 58869, 67042, 67052, 69047, 70261, 70385, 70573, 70699, 71805, 71819, 71983, 76123, 76438
GO:0070887	cellular response to chemical stimulus	GOBP	110	-0.0185596	0.891063	0.389915	0.530911	down	NA
GO:0008219	cell death	GOBP	118	0.0172429	1.11311	0.391671	0.530932	up	107869, 107889, 108900, 109032, 109700, 11799, 12021, 12049, 12069, 12123, 12125, 12144, 12155, 12161, 12189, 12190, 12235, 12236, 12534, 12649, 12716, 13555, 13605, 13649, 13804, 13841, 14419, 14566, 14630, 14633, 14634, 15201, 15505, 16147, 16450, 16905, 17193, 17279, 17535, 18103, 18213, 18616, 18817, 19223, 19283, 19773, 20312, 20346, 20460, 20681, 20877, 20878, 215653, 21809, 21973, 22228, 2…
GO:0051254	positive regulation of RNA metabolic process	GOBP	77	-0.0215872	0.874453	0.398305	0.537535	down	NA
GO:0071705	nitrogen compound transport	GOBP	52	-0.0260315	0.850632	0.401002	0.538792	down	NA
GO:0060548	negative regulation of cell death	GOBP	57	0.0231976	1.15507	0.406569	0.543875	up	107869, 107889, 11799, 12021, 12049, 12144, 12189, 12534, 12716, 13649, 14630, 14633, 14634, 15201, 15505, 16147, 16905, 17535, 18103, 18213, 18817, 19773, 20312, 20460, 20681, 20877, 20878, 21809, 22228, 225341, 233826, 236266, 26889, 27053, 319801, 381293, 50500, 52906, 56150, 57434, 57913, 58186, 60530, 68169, 71805, 72393, 74041, 97165, 98558
GO:0015031	protein transport	GOBP	96	-0.0189001	0.889179	0.410875	0.547236	down	NA
GO:0032989	cellular component morphogenesis	GOBP	74	-0.0212145	0.876481	0.414991	0.548317	down	NA
GO:0051173	positive regulation of nitrogen compound metabolic process	GOBP	115	0.0165951	1.10864	0.415283	0.548317	up	104111, 105377, 106344, 108961, 11474, 12069, 12144, 12155, 12161, 12189, 12190, 12428, 12534, 12545, 12611, 12649, 13164, 13433, 13555, 13557, 13649, 13804, 14235, 14419, 14633, 14634, 15505, 16147, 16596, 16905, 170826, 17535, 17864, 17865, 18005, 18020, 18103, 18291, 18538, 18616, 18816, 19183, 19360, 19361, 19718, 20174, 20681, 208677, 20877, 214444, 214901, 216853, 21809, 21973, 22286, 22616…
GO:0000902	cell morphogenesis	GOBP	73	-0.0203589	0.881154	0.436452	0.550987	down	NA
GO:0006886	intracellular protein transport	GOBP	57	-0.0228238	0.867759	0.439409	0.550987	down	NA
GO:0006928	movement of cell or subcellular component	GOBP	96	-0.0178361	0.895078	0.437071	0.550987	down	NA
GO:0007275	multicellular organism development	GOBP	274	-0.0113345	0.931984	0.439112	0.550987	down	NA
GO:0008104	protein localization	GOBP	147	0.014568	1.09476	0.427056	0.550987	up	102502, 103468, 103573, 104271, 105377, 105835, 105837, 108000, 109620, 110379, 110750, 11551, 11735, 11799, 12021, 12068, 12161, 12189, 12190, 12236, 12447, 12448, 12534, 12615, 12703, 13206, 13589, 13605, 13649, 14378, 14634, 14658, 14813, 15505, 16647, 16905, 170458, 18618, 18817, 18969, 19348, 19387, 20174, 20312, 20460, 208188, 20877, 20878, 21335, 216853, 21809, 21844, 22137, 22228, 223921,…
GO:0012501	programmed cell death	GOBP	112	0.016064	1.10498	0.435973	0.550987	up	107869, 107889, 108900, 109032, 109700, 11799, 12021, 12049, 12069, 12123, 12125, 12144, 12155, 12161, 12189, 12190, 12235, 12236, 12534, 12649, 12716, 13555, 13605, 13649, 13804, 13841, 14419, 14566, 14630, 14633, 14634, 15201, 15505, 16147, 16450, 16905, 17193, 17279, 17535, 18103, 18213, 18616, 18817, 19223, 19773, 20312, 20346, 20460, 20681, 20877, 20878, 215653, 21809, 21973, 22228, 225341, …
GO:0043069	negative regulation of programmed cell death	GOBP	53	0.0233516	1.15618	0.419524	0.550987	up	107869, 107889, 11799, 12021, 12049, 12144, 12189, 12534, 12716, 13649, 14630, 14633, 14634, 15201, 15505, 16147, 16905, 17535, 18103, 18817, 19773, 20312, 20460, 20681, 20877, 20878, 21809, 22228, 225341, 233826, 236266, 26889, 27053, 319801, 381293, 52906, 56150, 57434, 57913, 60530, 68169, 72393, 74041, 97165, 98558
GO:0044248	cellular catabolic process	GOBP	74	0.0195683	1.12931	0.430456	0.550987	up	107995, 110074, 11551, 12183, 12449, 12583, 13804, 14156, 16924, 18140, 18585, 18817, 19193, 20425, 20878, 216188, 22223, 230484, 24069, 268882, 26889, 269378, 27401, 27756, 319801, 327762, 329152, 338352, 381101, 381293, 50783, 50883, 50933, 52033, 53376, 53893, 56727, 58184, 64136, 64898, 66054, 66156, 66373, 66422, 67153, 67267, 68209, 68366, 68612, 69241, 69639, 70025, 70238, 71492, 71761, 72…
GO:0045859	regulation of protein kinase activity	GOBP	53	0.0224394	1.14964	0.438304	0.550987	up	108900, 109700, 11551, 12144, 12428, 12444, 12531, 12580, 12703, 13131, 13605, 13649, 14154, 15505, 16906, 18213, 18817, 19087, 192157, 20460, 207565, 215653, 21809, 21844, 22223, 22788, 229841, 23834, 26395, 269582, 381293, 404710, 54124, 66197, 67397, 70012, 72119, 72828, 74018, 75296
GO:0045893	positive regulation of transcription, DNA-templated	GOBP	75	-0.0199251	0.883533	0.440222	0.550987	down	NA
GO:0070201	regulation of establishment of protein localization	GOBP	52	-0.0238156	0.862427	0.440789	0.550987	down	NA
GO:1902680	positive regulation of RNA biosynthetic process	GOBP	75	-0.0199251	0.883533	0.440222	0.550987	down	NA
GO:1903508	positive regulation of nucleic acid-templated transcription	GOBP	75	-0.0199251	0.883533	0.440222	0.550987	down	NA
GO:0002520	immune system development	GOBP	54	0.0216847	1.14426	0.450174	0.560421	up	11656, 12125, 12144, 12183, 12190, 12442, 12571, 12611, 14087, 14634, 15201, 16147, 16450, 16596, 170799, 170826, 17150, 18103, 19283, 19746, 211651, 21335, 215653, 21873, 21973, 237877, 26395, 26909, 52683, 67050, 68275, 68743, 69656, 70238, 71988, 72828, 74041, 77782, 80752, 97165
GO:0018193	peptidyl-amino acid modification	GOBP	62	0.0191592	1.12645	0.477421	0.590736	up	103963, 104175, 107869, 108900, 11551, 12189, 12190, 12534, 12545, 12649, 12703, 13433, 13649, 13841, 14957, 15288, 15505, 17279, 17954, 18020, 18213, 18817, 19283, 20174, 20877, 215653, 21828, 22021, 22068, 22137, 22367, 22390, 225895, 242726, 263803, 269582, 50709, 50883, 52033, 59001, 64707, 67121, 68169, 68816, 69719, 69922, 70762, 74016
GO:0098609	cell-cell adhesion	GOBP	51	-0.0220489	0.871948	0.478399	0.590736	down	NA
GO:0042592	homeostatic process	GOBP	98	-0.0159214	0.905792	0.482637	0.593566	down	NA
GO:0010629	negative regulation of gene expression	GOBP	100	0.0146147	1.09508	0.501087	0.613782	up	103573, 108000, 108961, 11799, 12161, 12189, 12417, 12419, 12447, 12544, 12571, 13206, 13433, 13555, 13649, 14235, 14633, 14634, 14957, 15077, 15201, 15270, 170826, 17121, 18140, 18538, 18616, 18816, 18817, 19650, 20681, 20877, 21432, 21853, 22121, 22788, 237911, 24069, 26395, 27385, 319149, 319152, 319154, 319164, 319165, 319166, 319167, 319168, 319169, 319170, 319172, 319173, 319176, 319191, 40…
GO:0010941	regulation of cell death	GOBP	93	0.0145236	1.09446	0.517692	0.631584	up	107869, 107889, 108900, 109032, 109700, 11799, 12021, 12049, 12123, 12125, 12144, 12155, 12161, 12189, 12235, 12534, 12716, 13605, 13649, 13804, 13841, 14419, 14566, 14630, 14633, 14634, 15201, 15505, 16147, 16905, 17279, 17535, 18103, 18213, 18817, 19223, 19283, 19773, 20312, 20460, 20681, 20877, 20878, 215653, 21809, 21973, 22228, 225341, 233826, 236266, 23886, 26885, 26889, 27053, 27401, 31980…
GO:0019538	protein metabolic process	GOBP	282	-0.0092518	0.944125	0.522744	0.635207	down	NA
GO:0010648	negative regulation of cell communication	GOBP	61	-0.0176186	0.896288	0.534613	0.639439	down	NA
GO:0023057	negative regulation of signaling	GOBP	61	-0.0176186	0.896288	0.534613	0.639439	down	NA
GO:0034613	cellular protein localization	GOBP	102	0.0134279	1.08703	0.533283	0.639439	up	102502, 103468, 103573, 104271, 105377, 105835, 105837, 110750, 11735, 12021, 12161, 12189, 12190, 12236, 12447, 12448, 12534, 12615, 13589, 13605, 13649, 14634, 14658, 15505, 16647, 16905, 170458, 18618, 18817, 18969, 19387, 20174, 20460, 20877, 20878, 21335, 216853, 21809, 21844, 22137, 22787, 22788, 230751, 23968, 240641, 24069, 242726, 264134, 26951, 27494, 28113, 332175, 445007, 52906, 54141…
GO:0070727	cellular macromolecule localization	GOBP	102	0.0134279	1.08703	0.533283	0.639439	up	102502, 103468, 103573, 104271, 105377, 105835, 105837, 110750, 11735, 12021, 12161, 12189, 12190, 12236, 12447, 12448, 12534, 12615, 13589, 13605, 13649, 14634, 14658, 15505, 16647, 16905, 170458, 18618, 18817, 18969, 19387, 20174, 20460, 20877, 20878, 21335, 216853, 21809, 21844, 22137, 22787, 22788, 230751, 23968, 240641, 24069, 242726, 264134, 26951, 27494, 28113, 332175, 445007, 52906, 54141…
GO:0006357	regulation of transcription from RNA polymerase II promoter	GOBP	98	-0.0138568	0.917489	0.540118	0.640224	down	NA
GO:0010557	positive regulation of macromolecule biosynthetic process	GOBP	97	0.0135969	1.08817	0.53738	0.640224	up	106344, 108961, 12069, 12144, 12155, 12161, 12189, 12190, 12428, 12534, 12545, 12611, 12649, 13164, 13555, 13557, 13649, 14235, 14419, 14633, 14634, 15505, 16147, 16596, 16905, 170826, 17864, 17865, 18005, 18020, 18103, 18291, 18538, 18616, 18816, 19183, 19718, 20174, 20681, 208677, 20877, 214444, 214901, 216853, 21809, 21973, 22286, 226169, 22788, 26395, 26910, 327762, 328440, 445007, 50883, 526…
GO:0042981	regulation of apoptotic process	GOBP	88	0.0140611	1.09132	0.541567	0.640224	up	107869, 107889, 108900, 109032, 109700, 11799, 12021, 12049, 12123, 12125, 12144, 12155, 12161, 12189, 12235, 12534, 12716, 13605, 13649, 13804, 13841, 14419, 14566, 14630, 14633, 14634, 15201, 15505, 16147, 16905, 17279, 17535, 18103, 18213, 18817, 19223, 19773, 20312, 20460, 20681, 20877, 20878, 215653, 21809, 21973, 22228, 225341, 233826, 236266, 23886, 26885, 26889, 27053, 27401, 319801, 3383…
GO:0051649	establishment of localization in cell	GOBP	113	0.0120182	1.07755	0.559899	0.659341	up	103468, 103573, 105835, 108000, 108837, 108907, 110033, 110379, 110750, 11551, 11735, 11799, 12021, 12068, 12161, 12189, 12190, 12534, 12615, 13605, 13649, 14634, 16594, 16647, 16905, 170458, 18618, 18969, 19387, 209003, 212514, 21335, 214444, 21809, 21844, 22223, 22228, 223921, 22787, 22788, 228421, 229841, 230751, 234396, 240641, 24069, 26395, 264134, 26889, 26951, 270192, 27385, 381293, 445007…
GO:0051246	regulation of protein metabolic process	GOBP	144	-0.010794	0.93512	0.56933	0.667868	down	NA
GO:0010468	regulation of gene expression	GOBP	236	-0.0083564	0.949394	0.588414	0.682382	down	NA
GO:0044267	cellular protein metabolic process	GOBP	253	0.00812249	1.05177	0.584537	0.682382	up	103534, 103963, 104175, 107045, 107869, 107995, 108837, 108900, 108912, 109620, 109700, 109978, 11551, 11799, 12021, 12125, 12144, 12155, 12161, 12189, 12190, 12235, 12236, 12428, 12444, 12447, 12449, 12531, 12532, 12534, 12545, 12571, 12580, 12649, 12703, 12704, 13131, 13164, 13433, 13605, 13649, 13841, 14154, 14235, 14566, 14957, 15288, 15505, 16906, 16924, 170749, 17152, 17279, 17535, 17954, 1…
GO:0045184	establishment of protein localization	GOBP	108	-0.0117288	0.929703	0.586807	0.682382	down	NA
GO:0009968	negative regulation of signal transduction	GOBP	55	-0.0146546	0.912951	0.621532	0.71788	down	NA
GO:0033036	macromolecule localization	GOBP	163	0.00865712	1.05527	0.623731	0.71788	up	102502, 103161, 103468, 103573, 104271, 105377, 105835, 105837, 108000, 109620, 110379, 110750, 11551, 11735, 11799, 12021, 12068, 12161, 12189, 12190, 12236, 12447, 12448, 12534, 12615, 12703, 13206, 13589, 13605, 13649, 14378, 14419, 14566, 14634, 14658, 14705, 14813, 15505, 16647, 16905, 170458, 18618, 18817, 18969, 19348, 19387, 20174, 20312, 20460, 208188, 20877, 20878, 209003, 21335, 21681,…
GO:0032880	regulation of protein localization	GOBP	65	-0.0130458	0.922125	0.633507	0.72639	down	NA
GO:0016070	RNA metabolic process	GOBP	261	-0.006918	0.957918	0.641411	0.729965	down	NA
GO:0030030	cell projection organization	GOBP	76	-0.0118411	0.929055	0.640835	0.729965	down	NA
GO:0043067	regulation of programmed cell death	GOBP	89	0.0105094	1.06749	0.647648	0.734322	up	107869, 107889, 108900, 109032, 109700, 11799, 12021, 12049, 12123, 12125, 12144, 12155, 12161, 12189, 12235, 12534, 12716, 13605, 13649, 13804, 13841, 14419, 14566, 14630, 14633, 14634, 15201, 15505, 16147, 16905, 17279, 17535, 18103, 18213, 18817, 19223, 19773, 20312, 20460, 20681, 20877, 20878, 215653, 21809, 21973, 22228, 225341, 233826, 236266, 23886, 26885, 26889, 27053, 27401, 319801, 3383…
GO:0048583	regulation of response to stimulus	GOBP	187	-0.00764822	0.953581	0.651324	0.735755	down	NA
GO:0001932	regulation of protein phosphorylation	GOBP	86	-0.00999905	0.939751	0.675747	0.760527	down	NA
GO:0051174	regulation of phosphorus metabolic process	GOBP	104	0.00861173	1.05498	0.688272	0.771775	up	104111, 108837, 108900, 108912, 109700, 11474, 11551, 12021, 12144, 12155, 12161, 12183, 12428, 12444, 12531, 12580, 12703, 13131, 13605, 13649, 13841, 14121, 14154, 14235, 14566, 15505, 16906, 170826, 17220, 17535, 18103, 18213, 18639, 18816, 18817, 19087, 192157, 19283, 19360, 19361, 19650, 20312, 20460, 207565, 208659, 209012, 215653, 21809, 21828, 21844, 22068, 22223, 22788, 229841, 23834, 23…
GO:0009891	positive regulation of biosynthetic process	GOBP	102	0.00843151	1.0538	0.697046	0.775909	up	104111, 106344, 108961, 12069, 12144, 12155, 12161, 12189, 12190, 12428, 12534, 12545, 12611, 12649, 13164, 13555, 13557, 13649, 14235, 14419, 14633, 14634, 15505, 16147, 16596, 16905, 170826, 17864, 17865, 18005, 18020, 18103, 18291, 18538, 18616, 18618, 18816, 19183, 19718, 20174, 20681, 208677, 20877, 214444, 214901, 216853, 21809, 21973, 22286, 226169, 22788, 26395, 26910, 327762, 328440, 445…
GO:0031328	positive regulation of cellular biosynthetic process	GOBP	102	0.00843151	1.0538	0.697046	0.775909	up	104111, 106344, 108961, 12069, 12144, 12155, 12161, 12189, 12190, 12428, 12534, 12545, 12611, 12649, 13164, 13555, 13557, 13649, 14235, 14419, 14633, 14634, 15505, 16147, 16596, 16905, 170826, 17864, 17865, 18005, 18020, 18103, 18291, 18538, 18616, 18618, 18816, 19183, 19718, 20174, 20681, 208677, 20877, 214444, 214901, 216853, 21809, 21973, 22286, 226169, 22788, 26395, 26910, 327762, 328440, 445…
GO:1901700	response to oxygen-containing compound	GOBP	57	-0.010611	0.936184	0.714693	0.79266	down	NA
GO:0006351	transcription, DNA-templated	GOBP	195	0.00584511	1.03699	0.722131	0.795126	up	100336, 103468, 103573, 107869, 107889, 108000, 108961, 109032, 110749, 11799, 12069, 12144, 12155, 12161, 12189, 12190, 12417, 12419, 12428, 12447, 12544, 12571, 12611, 12649, 13433, 13555, 13557, 13649, 14087, 14235, 14419, 14566, 14633, 14634, 14957, 15077, 15201, 15270, 15505, 16147, 16596, 16815, 16918, 170826, 17121, 17152, 17864, 17865, 18020, 18103, 18140, 18291, 18538, 18616, 18816, 1881…
GO:0019220	regulation of phosphate metabolic process	GOBP	103	0.00768178	1.0489	0.721846	0.795126	up	104111, 108837, 108900, 108912, 109700, 11474, 11551, 12021, 12144, 12155, 12161, 12183, 12428, 12444, 12531, 12580, 12703, 13131, 13605, 13649, 13841, 14121, 14154, 14235, 14566, 15505, 16906, 170826, 17220, 17535, 18103, 18213, 18639, 18816, 18817, 19087, 192157, 19283, 19360, 19361, 19650, 20312, 20460, 207565, 208659, 209012, 215653, 21809, 21828, 21844, 22068, 22223, 22788, 229841, 23834, 23…
GO:0006508	proteolysis	GOBP	61	0.00942436	1.06032	0.731294	0.802319	up	105988, 107995, 109697, 11551, 11799, 12125, 12337, 12449, 13363, 13841, 14634, 16147, 16924, 17175, 18140, 18816, 18817, 20878, 215095, 22223, 230484, 24069, 242377, 26885, 268882, 27401, 329152, 381204, 381293, 50492, 50933, 52033, 53376, 56213, 57913, 64136, 66054, 66156, 66286, 68366, 68612, 69982, 70238, 71492, 76843, 77891, 96935, 99011
GO:0048585	negative regulation of response to stimulus	GOBP	74	-0.00831481	0.949639	0.745191	0.814635	down	NA
GO:0006355	regulation of transcription, DNA-templated	GOBP	190	0.00459012	1.02894	0.782495	0.846316	up	100336, 103468, 103573, 107869, 107889, 108000, 108961, 109032, 110749, 11799, 12069, 12144, 12155, 12161, 12189, 12190, 12417, 12419, 12428, 12447, 12544, 12571, 12611, 12649, 13433, 13555, 13557, 13649, 14087, 14235, 14419, 14566, 14633, 14634, 14957, 15077, 15201, 15270, 15505, 16147, 16596, 16815, 16905, 16918, 170826, 17121, 17152, 17864, 17865, 18020, 18103, 18140, 18291, 18538, 18616, 1881…
GO:0032774	RNA biosynthetic process	GOBP	196	0.00455354	1.0287	0.781545	0.846316	up	100336, 103468, 103573, 107869, 107889, 108000, 108961, 109032, 110749, 11799, 12069, 12144, 12155, 12161, 12189, 12190, 12417, 12419, 12428, 12447, 12544, 12571, 12611, 12649, 13433, 13555, 13557, 13649, 14087, 14235, 14419, 14566, 14633, 14634, 14957, 15077, 15201, 15270, 15505, 16147, 16596, 16815, 16918, 170826, 17121, 17152, 17864, 17865, 18020, 18103, 18140, 18291, 18538, 18616, 18816, 1881…
GO:0097659	nucleic acid-templated transcription	GOBP	196	0.00455354	1.0287	0.781545	0.846316	up	100336, 103468, 103573, 107869, 107889, 108000, 108961, 109032, 110749, 11799, 12069, 12144, 12155, 12161, 12189, 12190, 12417, 12419, 12428, 12447, 12544, 12571, 12611, 12649, 13433, 13555, 13557, 13649, 14087, 14235, 14419, 14566, 14633, 14634, 14957, 15077, 15201, 15270, 15505, 16147, 16596, 16815, 16918, 170826, 17121, 17152, 17864, 17865, 18020, 18103, 18140, 18291, 18538, 18616, 18816, 1881…
GO:0032990	cell part morphogenesis	GOBP	57	-0.00775972	0.952921	0.788452	0.849745	down	NA
GO:0010562	positive regulation of phosphorus metabolic process	GOBP	66	-0.00660916	0.959759	0.806207	0.862783	down	NA
GO:0045937	positive regulation of phosphate metabolic process	GOBP	66	-0.00660916	0.959759	0.806207	0.862783	down	NA
GO:0048858	cell projection morphogenesis	GOBP	56	-0.00648518	0.960498	0.823744	0.878468	down	NA
GO:0051247	positive regulation of protein metabolic process	GOBP	92	-0.00477858	0.97074	0.835606	0.888013	down	NA
GO:1903506	regulation of nucleic acid-templated transcription	GOBP	191	0.00327367	1.02055	0.843759	0.890472	up	100336, 103468, 103573, 107869, 107889, 108000, 108961, 109032, 110749, 11799, 12069, 12144, 12155, 12161, 12189, 12190, 12417, 12419, 12428, 12447, 12544, 12571, 12611, 12649, 13433, 13555, 13557, 13649, 14087, 14235, 14419, 14566, 14633, 14634, 14957, 15077, 15201, 15270, 15505, 16147, 16596, 16815, 16905, 16918, 170826, 17121, 17152, 17864, 17865, 18020, 18103, 18140, 18291, 18538, 18616, 1881…
GO:2001141	regulation of RNA biosynthetic process	GOBP	191	0.00327367	1.02055	0.843759	0.890472	up	100336, 103468, 103573, 107869, 107889, 108000, 108961, 109032, 110749, 11799, 12069, 12144, 12155, 12161, 12189, 12190, 12417, 12419, 12428, 12447, 12544, 12571, 12611, 12649, 13433, 13555, 13557, 13649, 14087, 14235, 14419, 14566, 14633, 14634, 14957, 15077, 15201, 15270, 15505, 16147, 16596, 16815, 16905, 16918, 170826, 17121, 17152, 17864, 17865, 18020, 18103, 18140, 18291, 18538, 18616, 1881…
GO:0042325	regulation of phosphorylation	GOBP	95	-0.00386707	0.976254	0.864536	0.909253	down	NA
GO:0042327	positive regulation of phosphorylation	GOBP	60	-0.00404395	0.975182	0.885539	0.928142	down	NA
GO:0006952	defense response	GOBP	60	0.00330176	1.02073	0.90562	0.930023	up	109032, 109065, 110749, 11551, 12161, 12611, 12703, 13649, 14087, 14154, 14419, 15077, 17175, 18816, 19200, 19223, 20312, 20641, 208188, 210029, 211651, 22121, 22788, 230770, 231655, 269378, 319149, 319152, 319154, 319179, 319180, 319181, 319184, 319185, 50783, 52033, 56213, 625249, 66873, 66949, 67030, 68024, 71805, 74018, 76438, 77777, 96935, 97114, 97165
GO:0009056	catabolic process	GOBP	91	0.00289413	1.01815	0.899619	0.930023	up	103573, 105835, 107995, 110074, 11474, 114874, 11551, 12183, 12449, 12583, 13649, 13804, 14121, 14156, 14705, 14813, 16924, 18140, 18585, 18817, 19193, 20425, 20878, 216188, 22223, 230484, 24069, 268882, 26889, 269378, 269437, 27401, 27756, 319801, 327762, 329152, 338352, 381101, 381293, 50783, 50883, 50933, 52033, 53376, 53893, 56072, 56150, 56727, 58184, 64136, 64898, 66054, 66156, 66373, 66422…
GO:0009792	embryo development ending in birth or egg hatching	GOBP	55	0.00353214	1.02219	0.903099	0.930023	up	108156, 108961, 109145, 12125, 12189, 12190, 12442, 12649, 13649, 13804, 14633, 14634, 16147, 16450, 16596, 18005, 20460, 20681, 20873, 21809, 225182, 22788, 233826, 236539, 239167, 23968, 240641, 24069, 26395, 27494, 50500, 50927, 52679, 53414, 57434, 66910, 67153, 68275, 69270, 71876, 73835, 76044
GO:0043009	chordate embryonic development	GOBP	55	0.00353214	1.02219	0.903099	0.930023	up	108156, 108961, 109145, 12125, 12189, 12190, 12442, 12649, 13649, 13804, 14633, 14634, 16147, 16450, 16596, 18005, 20460, 20681, 20873, 21809, 225182, 22788, 233826, 236539, 239167, 23968, 240641, 24069, 26395, 27494, 50500, 50927, 52679, 53414, 57434, 66910, 67153, 68275, 69270, 71876, 73835, 76044
GO:0051252	regulation of RNA metabolic process	GOBP	196	0.00195105	1.0122	0.905629	0.930023	up	100336, 103468, 103573, 107869, 107889, 108000, 108961, 109032, 110749, 11799, 12069, 12144, 12155, 12161, 12189, 12190, 12417, 12419, 12428, 12447, 12544, 12571, 12611, 12649, 13433, 13555, 13557, 13649, 14087, 14235, 14419, 14566, 14633, 14634, 14957, 15077, 15201, 15270, 15505, 16147, 16596, 16815, 16905, 16918, 170826, 171170, 17121, 17152, 17864, 17865, 18020, 18103, 18140, 18291, 18538, 186…
GO:1901575	organic substance catabolic process	GOBP	91	0.00289413	1.01815	0.899619	0.930023	up	103573, 105835, 107995, 110074, 11474, 114874, 11551, 12183, 12449, 12583, 13649, 13804, 14121, 14156, 14705, 14813, 16924, 18140, 18585, 18817, 19193, 20425, 20878, 216188, 22223, 230484, 24069, 268882, 26889, 269378, 269437, 27401, 27756, 319801, 327762, 329152, 338352, 381101, 381293, 50783, 50883, 50933, 52033, 53376, 53893, 56072, 56150, 56727, 58184, 64136, 64898, 66054, 66156, 66373, 66422…
GO:0032270	positive regulation of cellular protein metabolic process	GOBP	88	0.00256337	1.01606	0.912425	0.933858	up	107995, 108912, 109700, 11551, 12125, 12155, 12161, 12189, 12444, 12531, 12703, 13131, 13164, 13433, 13605, 13649, 13841, 14566, 15505, 16906, 17535, 17954, 18140, 18213, 18816, 18817, 19283, 19360, 20174, 20312, 20460, 207565, 208659, 20878, 208836, 215095, 215653, 21809, 21828, 21844, 22068, 22788, 229841, 23834, 23886, 26395, 26885, 269582, 27401, 381293, 404710, 50883, 54124, 57913, 66197, 67…
GO:0002376	immune system process	GOBP	113	0.00218032	1.01364	0.916578	0.934971	up	108156, 109032, 109065, 109700, 110749, 11656, 12125, 12144, 12161, 12183, 12190, 12442, 12516, 12571, 12611, 12703, 14087, 14419, 14634, 15077, 15201, 15505, 16147, 16450, 16596, 170799, 170826, 17150, 17175, 18103, 19200, 19267, 19283, 19746, 20312, 20641, 20868, 211651, 21335, 215653, 21809, 21828, 21873, 21973, 22121, 22788, 230770, 231655, 237877, 26395, 26909, 269378, 319149, 319152, 319154…
GO:0044271	cellular nitrogen compound biosynthetic process	GOBP	285	0.00142539	1.0089	0.920648	0.935992	up	100336, 103468, 103573, 104111, 106344, 107045, 107869, 107889, 108000, 108156, 108961, 109032, 110074, 110639, 110749, 11551, 11656, 11799, 12069, 12144, 12155, 12161, 12189, 12190, 12417, 12419, 12428, 12447, 12544, 12571, 12611, 12649, 13164, 13361, 13433, 13555, 13557, 13649, 14087, 14235, 14287, 14419, 14566, 14630, 14633, 14634, 14957, 15077, 15201, 15270, 15288, 15505, 16147, 16596, 16815,…
GO:0009790	embryo development	GOBP	76	0.00213293	1.01334	0.931889	0.944273	up	108156, 108961, 109145, 11799, 12125, 12189, 12190, 12235, 12442, 12649, 13433, 13649, 13804, 14633, 14634, 16147, 16450, 16596, 18005, 20346, 20460, 20681, 20873, 21809, 21853, 21973, 225182, 22788, 233826, 236539, 239167, 23968, 240641, 24069, 26395, 26934, 27494, 328440, 50500, 50927, 51938, 52679, 53414, 54124, 57434, 66197, 66910, 67153, 68275, 69270, 71876, 73835, 74769, 76044, 98404
GO:0001934	positive regulation of protein phosphorylation	GOBP	57	0.00114832	1.00716	0.967977	0.9756	up	109700, 11551, 12155, 12161, 12444, 12531, 12703, 13131, 13605, 13649, 13841, 14566, 15505, 16906, 17535, 18213, 18816, 18817, 19283, 19360, 20312, 20460, 207565, 208659, 215653, 21809, 21828, 21844, 22068, 22788, 229841, 23834, 23886, 26395, 269582, 381293, 404710, 50883, 54124, 66197, 67397, 72119, 72514, 74018, 93834
GO:0044092	negative regulation of molecular function	GOBP	51	-0.00116779	0.992769	0.969203	0.9756	down	NA
GO:0032268	regulation of cellular protein metabolic process	GOBP	134	0.000177835	1.00111	0.992665	0.992665	up	107995, 108837, 108900, 108912, 109700, 11551, 11799, 12125, 12144, 12155, 12161, 12189, 12428, 12444, 12531, 12580, 12649, 12703, 13131, 13164, 13433, 13605, 13649, 13841, 14154, 14235, 14566, 15505, 16906, 17535, 17954, 18140, 18213, 18816, 18817, 19087, 192157, 19283, 19360, 19361, 20174, 20312, 20460, 207565, 208659, 20878, 208836, 209012, 215095, 215653, 21809, 21828, 21844, 22068, 22121, 22…
GO:0048534	hematopoietic or lymphoid organ development	GOBP	50	0.00028582	1.00178	0.992518	0.992665	up	11656, 12125, 12144, 12183, 12190, 12442, 12571, 12611, 14087, 14634, 15201, 16147, 16450, 16596, 170799, 170826, 17150, 18103, 19283, 19746, 211651, 21335, 215653, 21873, 21973, 26395, 52683, 67050, 68275, 68743, 69656, 71988, 72828, 74041, 80752, 97165

## Sheet: LRPath_OrangeCluster
Id	Name	ConceptType	#Genes	Coeff	OddsRatio	P-Value	FDR	Direction	SigGenes
GO:0043230	extracellular organelle	GOCC	212	0.0688352	1.53385	0.000336836	0.00714215	up	100317, 101476, 101772, 102448, 103742, 104112, 104215, 105349, 107476, 108037, 108897, 109828, 110075, 110460, 11479, 11490, 11568, 11625, 11636, 11639, 11674, 11676, 11677, 11783, 11808, 11846, 11883, 11975, 11984, 12028, 12257, 12492, 12521, 12845, 12904, 13032, 13167, 13169, 13195, 13202, 13429, 13521, 13806, 13850, 13885, 140792, 14104, 14275, 14401, 14635, 14687, 14751, 14857, 14858, 14866,…
GO:0044421	extracellular region part	GOCC	274	0.0629913	1.47915	0.00032797	0.00714215	up	100034361, 100042150, 100102, 100317, 101476, 101772, 102448, 103742, 104112, 104215, 105349, 107476, 108037, 108099, 108153, 108897, 109828, 110075, 110460, 11479, 11490, 11504, 11568, 11602, 11625, 11636, 11639, 11674, 11676, 11677, 11783, 11808, 11814, 11846, 11883, 11944, 11975, 11984, 12028, 12257, 12492, 12521, 12845, 12904, 13003, 13032, 13167, 13169, 13195, 13202, 13429, 13521, 13640, 137…
GO:0070062	extracellular exosome	GOCC	210	0.0679722	1.52565	0.000420126	0.00714215	up	100317, 101476, 101772, 102448, 103742, 104112, 104215, 105349, 107476, 108037, 108897, 109828, 110075, 110460, 11479, 11490, 11568, 11625, 11636, 11639, 11674, 11676, 11677, 11783, 11808, 11846, 11883, 11975, 11984, 12028, 12257, 12492, 12521, 12845, 12904, 13032, 13167, 13169, 13195, 13202, 13429, 13521, 13806, 13850, 13885, 140792, 14104, 14275, 14401, 14635, 14687, 14751, 14857, 14858, 14866,…
GO:1903561	extracellular vesicle	GOCC	212	0.0688352	1.53385	0.000336836	0.00714215	up	100317, 101476, 101772, 102448, 103742, 104112, 104215, 105349, 107476, 108037, 108897, 109828, 110075, 110460, 11479, 11490, 11568, 11625, 11636, 11639, 11674, 11676, 11677, 11783, 11808, 11846, 11883, 11975, 11984, 12028, 12257, 12492, 12521, 12845, 12904, 13032, 13167, 13169, 13195, 13202, 13429, 13521, 13806, 13850, 13885, 140792, 14104, 14275, 14401, 14635, 14687, 14751, 14857, 14858, 14866,…
GO:0031982	vesicle	GOCC	295	0.0571621	1.42652	0.000839329	0.0114149	up	100017, 100102, 100317, 101476, 101772, 102448, 103742, 103988, 104082, 104112, 104215, 105349, 106759, 107476, 108012, 108037, 108897, 109828, 110058, 110075, 110460, 114716, 11479, 11490, 11501, 11504, 11568, 11625, 11636, 11639, 11674, 11676, 11677, 11783, 11808, 11846, 11883, 11899, 11975, 11979, 11984, 12028, 12212, 12257, 12492, 12521, 12725, 12845, 12904, 13032, 13075, 13167, 13169, 13195,…
GO:0044432	endoplasmic reticulum part	GOCC	63	0.098277	1.84182	0.00187024	0.0211961	up	103425, 105847, 107338, 11416, 116891, 12028, 13360, 13418, 13595, 13666, 14042, 14226, 14231, 14385, 15357, 170439, 18451, 18452, 18633, 18700, 20249, 20338, 20788, 21354, 21355, 214895, 217734, 21917, 22393, 230801, 231070, 231997, 235293, 236792, 236794, 239554, 320438, 328370, 50527, 52250, 53627, 54325, 57339, 57377, 66234, 66844, 67442, 67490, 67800, 68090, 68396, 72144, 72736, 73166, 74122…
GO:0005576	extracellular region	GOCC	303	0.0515908	1.37798	0.00237397	0.0230614	up	100034361, 100042150, 100102, 100317, 101476, 101772, 102448, 103742, 104112, 104215, 105349, 107476, 108037, 108099, 108153, 108897, 109828, 110075, 110460, 11479, 11490, 11504, 11568, 11602, 11625, 11636, 11639, 11674, 11676, 11677, 11783, 11808, 11814, 11846, 11883, 11944, 11975, 11984, 12028, 12257, 12492, 12521, 12845, 12904, 13003, 13032, 13167, 13169, 13195, 13202, 13429, 13521, 13640, 137…
GO:0005783	endoplasmic reticulum	GOCC	198	0.0582906	1.43656	0.00318055	0.0270347	up	100102, 100198, 103425, 105785, 105847, 106200, 107338, 11416, 116891, 11945, 11979, 11982, 12028, 12794, 12904, 13032, 13074, 13075, 13121, 13167, 13360, 13418, 13595, 13666, 13838, 13853, 14042, 14137, 14186, 14226, 14231, 14245, 14385, 14789, 14792, 14810, 14977, 15114, 15357, 15368, 15369, 15490, 15979, 16493, 16706, 16867, 16973, 16987, 170439, 170459, 170829, 17252, 18194, 18391, 18451, 184…
GO:0005789	endoplasmic reticulum membrane	GOCC	57	0.094311	1.79698	0.00445164	0.0336346	up	103425, 105847, 11416, 116891, 12028, 13360, 13595, 13666, 14042, 14226, 14231, 14385, 15357, 170439, 18633, 18700, 20249, 20338, 20788, 21354, 21355, 214895, 217734, 21917, 22393, 230801, 231070, 231997, 235293, 236792, 236794, 320438, 328370, 50527, 52250, 53627, 54325, 57339, 57377, 66234, 66844, 67442, 67490, 67800, 68090, 68396, 72144, 72736, 73166, 74442, 74596, 76025, 76483, 76867, 78070, …
GO:0031988	membrane-bounded vesicle	GOCC	267	0.0491538	1.35726	0.00556315	0.0378294	up	100017, 100102, 100317, 101476, 101772, 102448, 103742, 103988, 104082, 104112, 104215, 105349, 107476, 108037, 108897, 109828, 110058, 110075, 110460, 11479, 11490, 11501, 11568, 11625, 11636, 11639, 11674, 11676, 11677, 11783, 11808, 11846, 11883, 11975, 11979, 11984, 12028, 12257, 12492, 12521, 12725, 12845, 12904, 13032, 13075, 13167, 13169, 13195, 13202, 13429, 13521, 13806, 13850, 13885, 14…
GO:0042175	nuclear outer membrane-endoplasmic reticulum membrane network	GOCC	58	0.088626	1.7346	0.00728094	0.0450094	up	103425, 105847, 11416, 116891, 12028, 13360, 13595, 13666, 14042, 14226, 14231, 14385, 15357, 170439, 18633, 18700, 20249, 20338, 20788, 212073, 21354, 21355, 214895, 217734, 21917, 22393, 230801, 231070, 231997, 235293, 236792, 236794, 320438, 328370, 50527, 52250, 53627, 54325, 57339, 57377, 66234, 66844, 67442, 67490, 67800, 68090, 68396, 72144, 72736, 73166, 74442, 74596, 76025, 76483, 76867,…
GO:0005615	extracellular space	GOCC	85	0.0693898	1.53915	0.013596	0.0711173	up	100042150, 100102, 108099, 110075, 11568, 11602, 11625, 11674, 11677, 11808, 11814, 11846, 11883, 11944, 12845, 13003, 13032, 13167, 13706, 13806, 13867, 14205, 14573, 14751, 15007, 15212, 15216, 15512, 15586, 16004, 16006, 16177, 16323, 16324, 16336, 16835, 16867, 17158, 18159, 18491, 20287, 20353, 20525, 20562, 20713, 20723, 20737, 20856, 208990, 21333, 21667, 218877, 21943, 21991, 22041, 22240…
GO:0005739	mitochondrion	GOCC	154	0.0540716	1.39939	0.0135886	0.0711173	up	100198, 100705, 101122, 103988, 104112, 107338, 107476, 108037, 110196, 110460, 11430, 114714, 11639, 11655, 11674, 11676, 11846, 12015, 12028, 12257, 12862, 12865, 12952, 13070, 13074, 13167, 13358, 13429, 13713, 13838, 14104, 14148, 14149, 14245, 14815, 15114, 15159, 15163, 15277, 15512, 16828, 16922, 16973, 170459, 18207, 18442, 18451, 18693, 18746, 18750, 19342, 20280, 20501, 20848, 208501, 2…
GO:0005634	nucleus	GOCC	423	-0.0374188	0.792515	0.0185194	0.0899515	down	NA
GO:0015630	microtubule cytoskeleton	GOCC	74	-0.0776336	0.617261	0.024082	0.109172	down	NA
GO:0043228	non-membrane-bounded organelle	GOCC	230	-0.0437873	0.761762	0.0281066	0.112426	down	NA
GO:0043232	intracellular non-membrane-bounded organelle	GOCC	230	-0.0437873	0.761762	0.0281066	0.112426	down	NA
GO:0016021	integral component of membrane	GOCC	485	0.0289755	1.1973	0.052468	0.19765	up	100317, 101359, 101772, 103098, 103266, 103425, 103710, 105785, 105847, 106200, 106582, 106947, 107065, 107769, 109108, 110012, 11304, 11416, 114229, 11479, 11490, 11501, 11554, 116891, 116914, 116972, 11797, 11803, 11832, 11883, 11899, 11944, 11945, 11975, 11979, 11982, 11984, 12028, 12257, 12286, 12289, 12492, 12519, 12521, 12723, 12725, 12728, 12780, 12794, 12865, 13121, 13349, 13358, 13360, 1…
GO:0044430	cytoskeletal part	GOCC	95	-0.0574071	0.699938	0.0552257	0.19765	down	NA
GO:0031224	intrinsic component of membrane	GOCC	499	0.0267145	1.1806	0.0721574	0.245335	up	100317, 101359, 101772, 103098, 103266, 103425, 103710, 103742, 105785, 105847, 106200, 106582, 106947, 107065, 107769, 109108, 110012, 11304, 11416, 114229, 114654, 11479, 11490, 11501, 11554, 116891, 116914, 116972, 11797, 11803, 11832, 11883, 11899, 11944, 11945, 11975, 11979, 11982, 11984, 12028, 12257, 12286, 12289, 12492, 12519, 12521, 12723, 12725, 12728, 12780, 12794, 12865, 13121, 13349,…
GO:0005886	plasma membrane	GOCC	364	0.028199	1.19154	0.0796154	0.257802	up	100017, 100102, 100317, 101476, 101540, 101772, 103098, 103742, 104112, 104215, 106947, 107065, 107652, 107817, 108897, 110058, 110557, 11304, 11416, 114229, 11430, 114654, 114716, 11479, 11501, 11554, 11636, 116914, 116972, 11785, 11797, 11803, 11832, 11861, 11883, 11899, 11944, 11945, 11975, 11979, 11982, 12212, 12286, 12289, 12519, 12521, 12723, 12725, 12728, 12780, 12794, 12808, 13121, 13167,…
GO:0012505	endomembrane system	GOCC	371	0.0265481	1.17938	0.0970908	0.300099	up	100017, 100102, 100198, 100317, 101187, 101540, 102141, 103425, 103988, 104082, 105785, 105847, 106200, 106582, 107338, 108012, 110058, 11416, 11501, 11554, 116891, 11803, 11883, 11899, 11945, 11975, 11979, 11982, 11984, 12028, 12257, 12398, 12725, 12728, 12794, 12904, 13032, 13074, 13075, 13121, 13167, 13169, 13195, 13349, 13360, 13418, 13429, 13595, 13666, 13731, 13831, 13838, 13853, 14042, 140…
GO:0009986	cell surface	GOCC	76	0.0471145	1.34017	0.117386	0.332594	up	100102, 101772, 108153, 114229, 11479, 11490, 11501, 11808, 11883, 11899, 12519, 12725, 12780, 13003, 13640, 13731, 13838, 13857, 140476, 14062, 14127, 14275, 14309, 14362, 14367, 14810, 14961, 14991, 14998, 15040, 15165, 15216, 15512, 16004, 16177, 16398, 16835, 16867, 17076, 171095, 18010, 19116, 19876, 20361, 20661, 20737, 20778, 210198, 21367, 215798, 21667, 21933, 22041, 22339, 22359, 229791…
GO:1902494	catalytic complex	GOCC	59	0.0528156	1.38851	0.117013	0.332594	up	101206, 106759, 108099, 11479, 117599, 11945, 12575, 12581, 12663, 13803, 13831, 14082, 14681, 14687, 15214, 16912, 16913, 17920, 18451, 18452, 18641, 19645, 20338, 208884, 213311, 216190, 21761, 22393, 224619, 224829, 228026, 230784, 230801, 230904, 233877, 235169, 244416, 246103, 277396, 28199, 30955, 327954, 330660, 433759, 51813, 52592, 56421, 66377, 66844, 68431, 71751, 71893, 72179, 74901, …
GO:0005856	cytoskeleton	GOCC	138	-0.036078	0.799147	0.143853	0.39128	down	NA
GO:0071944	cell periphery	GOCC	371	0.0218842	1.14568	0.171932	0.449669	up	100017, 100102, 100317, 101476, 101540, 101772, 103098, 103742, 103988, 104112, 104215, 106947, 107065, 107652, 107817, 108897, 110058, 110557, 11304, 11416, 114229, 11430, 114606, 114654, 114716, 11479, 11501, 11554, 11636, 116914, 116972, 11785, 11797, 11803, 11832, 11861, 11883, 11899, 11944, 11945, 11975, 11979, 11982, 12212, 12286, 12289, 12519, 12521, 12723, 12725, 12728, 12780, 12794, 1280…
GO:0044297	cell body	GOCC	55	-0.0423004	0.768834	0.268388	0.636539	down	NA
GO:0044463	cell projection part	GOCC	89	-0.0335014	0.812046	0.2661	0.636539	down	NA
GO:0098588	bounding membrane of organelle	GOCC	96	0.0300729	1.2055	0.27256	0.636539	up	100017, 107769, 11430, 11501, 11846, 11975, 11979, 11984, 12015, 12028, 12257, 12492, 12728, 13360, 13838, 14226, 14245, 14751, 14998, 15277, 15357, 16835, 17158, 17907, 17921, 18633, 18805, 195040, 19881, 20280, 20353, 20443, 20498, 20778, 208795, 208884, 20908, 20977, 211286, 212073, 214895, 215335, 216190, 217310, 22041, 22232, 22365, 230815, 232910, 236794, 240028, 242669, 243983, 26372, 2637…
GO:0098590	plasma membrane region	GOCC	83	-0.0335736	0.811682	0.280826	0.636539	down	NA
GO:0043234	protein complex	GOCC	263	0.0168213	1.1102	0.351428	0.770873	up	100017, 100102, 101187, 101206, 101772, 104112, 104383, 106759, 108012, 108037, 108099, 108897, 109019, 114606, 114714, 11479, 11501, 11622, 11625, 11674, 117599, 11783, 11785, 11797, 11945, 11975, 11984, 12028, 12286, 12289, 12519, 12575, 12581, 12606, 12663, 12723, 12794, 12862, 12933, 13169, 13429, 13803, 13819, 13831, 13867, 140792, 14082, 14127, 14226, 14245, 14257, 14394, 14401, 14404, 1452…
GO:0005829	cytosol	GOCC	131	0.019979	1.1322	0.405687	0.819298	up	100017, 103742, 103988, 104112, 105349, 106759, 107476, 107652, 107817, 110460, 114606, 11622, 11677, 11783, 12015, 12028, 12575, 13075, 13418, 13850, 13853, 14082, 14168, 14401, 14528, 14687, 14751, 14815, 15277, 15368, 15452, 15485, 15512, 15930, 16498, 16828, 16912, 170459, 170750, 17451, 17748, 17855, 17921, 18582, 18641, 18648, 18655, 18750, 18783, 18797, 19016, 19201, 192156, 192236, 19339,…
GO:0031090	organelle membrane	GOCC	156	0.0172	1.11281	0.440713	0.819298	up	100017, 106582, 107769, 108037, 11430, 11501, 11846, 11975, 11979, 11984, 12015, 12028, 12257, 12492, 12725, 12728, 12862, 12865, 13070, 13358, 13360, 13429, 13491, 13831, 13838, 14148, 14149, 14226, 14245, 14528, 14751, 14773, 14998, 15159, 15277, 15357, 15485, 16835, 17158, 17907, 17920, 17921, 18633, 18805, 195040, 19881, 20112, 20280, 20353, 20443, 20472, 20498, 20778, 20848, 208795, 208884, …
GO:0043005	neuron projection	GOCC	93	0.0228782	1.15278	0.413557	0.819298	up	100017, 11636, 11676, 11785, 11846, 11975, 12286, 12289, 12450, 12725, 12794, 12808, 12933, 13074, 13075, 13169, 13195, 13429, 13491, 13806, 13838, 14082, 14168, 14362, 14681, 14687, 14751, 14810, 14815, 15114, 15165, 15166, 15979, 16177, 16373, 16398, 16498, 16560, 17920, 18693, 18750, 19339, 19876, 20336, 20439, 20605, 20661, 20788, 20908, 20910, 20977, 211134, 21333, 21367, 22067, 22153, 22240…
GO:0044428	nuclear part	GOCC	212	-0.0149208	0.911442	0.457843	0.819298	down	NA
GO:0097458	neuron part	GOCC	121	0.0210742	1.13993	0.396775	0.819298	up	100017, 104082, 11304, 11636, 11676, 11785, 11846, 11975, 12286, 12289, 12450, 12725, 12794, 12808, 12933, 13070, 13074, 13075, 13167, 13169, 13195, 13429, 13491, 13631, 13637, 13803, 13806, 13838, 140476, 14082, 14168, 14362, 14681, 14687, 14751, 14810, 14815, 14913, 15114, 15165, 15166, 15930, 15979, 16177, 16373, 16398, 16498, 16560, 17252, 17920, 17921, 18391, 18693, 18750, 19133, 19339, 1987…
GO:0097708	intracellular vesicle	GOCC	108	0.0202472	1.13409	0.439518	0.819298	up	100017, 100102, 100317, 103988, 104082, 106759, 108012, 110058, 114716, 11490, 11501, 11504, 11883, 11899, 11975, 11979, 12212, 12725, 13075, 13167, 13169, 13195, 13429, 13595, 13731, 13885, 14186, 14275, 14528, 14810, 15114, 15212, 15216, 15586, 16004, 16651, 16949, 170459, 17920, 17921, 18010, 18159, 18582, 18783, 18805, 192236, 19339, 19342, 195040, 20353, 20482, 20615, 20661, 20787, 20788, 20…
GO:0098805	whole membrane	GOCC	102	0.0202716	1.13426	0.450788	0.819298	up	100017, 104215, 107769, 108012, 11430, 11501, 11797, 11846, 11975, 11984, 12015, 12028, 12257, 12492, 12728, 13360, 13731, 13838, 14062, 14082, 14127, 14245, 14998, 15277, 15357, 15368, 16493, 16835, 17907, 17920, 17921, 18633, 18655, 18750, 18805, 18806, 195040, 20280, 20353, 20498, 20525, 20661, 20778, 208795, 20908, 20977, 211286, 212073, 215335, 216190, 21667, 22041, 22067, 22359, 22365, 2263…
GO:0031410	cytoplasmic vesicle	GOCC	107	0.0188942	1.12459	0.473068	0.824837	up	100017, 100102, 100317, 103988, 104082, 106759, 108012, 110058, 114716, 11490, 11501, 11504, 11883, 11899, 11975, 11979, 12212, 12725, 13075, 13167, 13169, 13195, 13429, 13595, 13731, 13885, 14186, 14275, 14528, 14810, 15114, 15212, 15216, 15586, 16004, 16651, 16949, 170459, 17920, 17921, 18010, 18159, 18582, 18783, 18805, 192236, 19339, 19342, 195040, 20353, 20482, 20615, 20661, 20787, 20788, 20…
GO:0044456	synapse part	GOCC	53	-0.0255211	0.853335	0.504496	0.857642	down	NA
GO:0000323	lytic vacuole	GOCC	58	0.0201094	1.13312	0.565529	0.873999	up	100102, 107769, 11501, 11677, 11883, 11984, 12492, 12728, 13032, 14998, 15114, 15212, 15586, 16004, 16835, 16867, 17748, 17907, 17921, 18010, 18442, 18805, 20498, 20661, 20778, 208795, 20908, 211286, 215335, 217265, 229521, 240028, 246133, 26372, 27029, 277854, 330260, 381629, 54445, 56017, 56700, 66508, 66857, 69596, 69668, 71728, 72392, 72433, 73067, 73523, 74140, 74385, 74772, 83409, 83768
GO:0005764	lysosome	GOCC	58	0.0201094	1.13312	0.565529	0.873999	up	100102, 107769, 11501, 11677, 11883, 11984, 12492, 12728, 13032, 14998, 15114, 15212, 15586, 16004, 16835, 16867, 17748, 17907, 17921, 18010, 18442, 18805, 20498, 20661, 20778, 208795, 20908, 211286, 215335, 217265, 229521, 240028, 246133, 26372, 27029, 277854, 330260, 381629, 54445, 56017, 56700, 66508, 66857, 69596, 69668, 71728, 72392, 72433, 73067, 73523, 74140, 74385, 74772, 83409, 83768
GO:0031981	nuclear lumen	GOCC	176	-0.0131936	0.921278	0.543333	0.873999	down	NA
GO:0036477	somatodendritic compartment	GOCC	71	-0.0189859	0.888705	0.565369	0.873999	down	NA
GO:0005773	vacuole	GOCC	112	0.0134133	1.08693	0.604739	0.893962	up	100017, 100102, 102141, 107769, 11501, 11554, 11677, 116891, 11883, 11899, 11975, 11979, 11984, 12492, 12725, 12728, 13032, 13169, 13349, 13838, 14062, 14186, 14275, 14309, 14367, 14961, 14998, 15114, 15212, 15216, 15586, 16004, 16835, 16867, 17444, 17748, 17907, 17921, 18010, 18442, 18805, 19339, 19342, 20170, 20336, 20439, 20498, 20661, 20778, 208795, 208890, 20908, 20981, 211286, 215335, 21619…
GO:0031226	intrinsic component of plasma membrane	GOCC	123	0.0131064	1.08486	0.597898	0.893962	up	103098, 103742, 11304, 11416, 114229, 11479, 11501, 11554, 116914, 11797, 11832, 11944, 11945, 11979, 12289, 12521, 12723, 12728, 12780, 12794, 13491, 13521, 13640, 13723, 13838, 14127, 14186, 14257, 14275, 14309, 14394, 14401, 14404, 14724, 14760, 14810, 15165, 15166, 16398, 16423, 16493, 16498, 16651, 16867, 170441, 17076, 171095, 18430, 18526, 19012, 19133, 19217, 19220, 20501, 20520, 20525, 2…
GO:0032991	macromolecular complex	GOCC	287	0.00814125	1.0519	0.642972	0.930257	up	100017, 100102, 101187, 101206, 101772, 104112, 104383, 106759, 107815, 107817, 108012, 108037, 108099, 108897, 109019, 114606, 114714, 11479, 11501, 11622, 11625, 11628, 11674, 117599, 11783, 11785, 11797, 11808, 11814, 11832, 11945, 11975, 11984, 12028, 12286, 12289, 12519, 12575, 12581, 12606, 12663, 12723, 12794, 12862, 12933, 13169, 13429, 13803, 13819, 13831, 13867, 140792, 14082, 14127, 14…
GO:0005654	nucleoplasm	GOCC	135	-0.00641538	0.960915	0.791266	0.944399	down	NA
GO:0005794	Golgi apparatus	GOCC	137	0.00695243	1.04415	0.770241	0.944399	up	100017, 100102, 100317, 101540, 107338, 108012, 110058, 11803, 11975, 11979, 11984, 12398, 12725, 12728, 13032, 13167, 13169, 13429, 13731, 13838, 14042, 14104, 14186, 14367, 14958, 14961, 14977, 16004, 16493, 16835, 171212, 17158, 17920, 18209, 18675, 18693, 18739, 18783, 18805, 18806, 19016, 195040, 20336, 20443, 20514, 20615, 20661, 20787, 20788, 208158, 20856, 208884, 20893, 210992, 211286, 2…
GO:0005887	integral component of plasma membrane	GOCC	115	0.00813405	1.05185	0.751841	0.944399	up	103098, 11304, 11416, 114229, 11479, 11501, 11554, 116914, 11797, 11832, 11944, 11945, 11979, 12289, 12521, 12723, 12728, 12780, 12794, 13491, 13521, 13723, 13838, 14127, 14186, 14257, 14309, 14394, 14401, 14404, 14724, 14760, 14810, 15165, 15166, 16398, 16423, 16493, 16498, 16651, 16867, 170441, 17076, 171095, 18430, 18526, 19012, 19133, 19217, 19220, 20501, 20520, 20525, 20536, 20605, 20737, 20…
GO:0030054	cell junction	GOCC	107	-0.00783287	0.952488	0.771494	0.944399	down	NA
GO:0031967	organelle envelope	GOCC	91	-0.00883014	0.946603	0.761523	0.944399	down	NA
GO:0031975	envelope	GOCC	92	-0.0076394	0.953633	0.791628	0.944399	down	NA
GO:0042995	cell projection	GOCC	166	-0.00717196	0.956408	0.74607	0.944399	down	NA
GO:0044446	intracellular organelle part	GOCC	458	0.00611175	1.03871	0.687343	0.944399	up	100017, 101187, 101206, 101476, 101540, 103425, 103742, 103988, 104112, 104215, 104383, 105847, 106582, 107338, 107476, 107652, 107769, 107815, 107817, 108037, 108897, 109019, 110012, 110058, 110196, 110460, 11416, 11430, 114714, 11501, 11622, 11636, 11639, 11655, 11674, 11677, 116891, 117599, 11846, 11861, 11975, 11979, 11984, 12015, 12028, 12257, 12338, 12492, 12575, 12581, 12606, 12663, 12728,…
GO:0044459	plasma membrane part	GOCC	206	0.00838135	1.05347	0.674774	0.944399	up	100017, 101476, 101772, 103098, 103742, 107065, 11304, 11416, 114229, 11479, 11501, 11554, 116914, 11785, 11797, 11832, 11883, 11899, 11944, 11945, 11979, 12286, 12289, 12519, 12521, 12723, 12725, 12728, 12780, 12794, 13491, 13521, 13640, 13723, 13731, 13806, 13838, 13857, 13867, 14062, 14082, 14127, 14158, 14186, 14257, 14275, 14309, 14394, 14401, 14404, 14681, 14687, 14724, 14751, 14760, 14810,…
GO:0048471	perinuclear region of cytoplasm	GOCC	56	-0.0126469	0.924414	0.730768	0.944399	down	NA
GO:0005768	endosome	GOCC	76	-0.00662953	0.959637	0.833783	0.958133	down	NA
GO:0031966	mitochondrial membrane	GOCC	52	-0.00755583	0.954129	0.841937	0.958133	down	NA
[truncated: 450 more rows]

## Sheet: LRPath_CyanCluster
Id	Name	ConceptType	#Genes	Coeff	OddsRatio	P-Value	FDR	Direction	SigGenes
[truncated: 431 more rows]
