# Supplementary material for: Capitalizing on transcriptome profiling to optimize and identify targets for promoting early murine folliculogenesis in vitro
Source: Sci Rep. 2021 Jun 15;11:12517. doi: 10.1038/s41598-021-92036-y (PMC8206164; doi:10.1038/s41598-021-92036-y)
Supplement: Supplementary file 2 — Supplementary Information 2. [file 41598_2021_92036_MOESM2_ESM.xlsx]

## Sheet: GOrilla_MagentaCluster
GO Term	Description	P-value	FDR q-value	Enrichment	N	B	n	b	Genes
GO:0030334	regulation of cell migration	6.58e-29	1.02e-24	2.49	20883	892	1561	166	[Ptger3 - prostaglandin e receptor 3 (subtype ep3), Hdac4 - histone deacetylase 4, Dll4 - delta-like 4 (drosophila), Ddr2 - discoidin domain receptor family, member 2, Ccbe1 - collagen and calcium binding egf domains 1, Lgr6 - leucine-rich repeat-containing g protein-coupled receptor 6, Cldn5 - claudin 5, Postn - periostin, osteoblast specific factor, Syne2 - spectrin repeat containing, nuclear e…
GO:2000145	regulation of cell motility	1.26e-28	9.8e-25	2.44	20883	939	1561	171	[Ptger3 - prostaglandin e receptor 3 (subtype ep3), Hdac4 - histone deacetylase 4, Dll4 - delta-like 4 (drosophila), Ddr2 - discoidin domain receptor family, member 2, Ccbe1 - collagen and calcium binding egf domains 1, Lgr6 - leucine-rich repeat-containing g protein-coupled receptor 6, Cldn5 - claudin 5, Postn - periostin, osteoblast specific factor, Syne2 - spectrin repeat containing, nuclear e…
GO:0040012	regulation of locomotion	1.45e-28	7.5e-25	2.37	20883	1017	1561	180	[Ptger3 - prostaglandin e receptor 3 (subtype ep3), Hdac4 - histone deacetylase 4, Dll4 - delta-like 4 (drosophila), Ddr2 - discoidin domain receptor family, member 2, Ccbe1 - collagen and calcium binding egf domains 1, Lgr6 - leucine-rich repeat-containing g protein-coupled receptor 6, Cldn5 - claudin 5, Postn - periostin, osteoblast specific factor, Tmsb4x - thymosin, beta 4, x chromosome, Syne…
GO:0051270	regulation of cellular component movement	2.37e-28	9.19e-25	2.36	20883	1021	1561	180	[Ptger3 - prostaglandin e receptor 3 (subtype ep3), Hdac4 - histone deacetylase 4, Dll4 - delta-like 4 (drosophila), Ddr2 - discoidin domain receptor family, member 2, Ccbe1 - collagen and calcium binding egf domains 1, Lgr6 - leucine-rich repeat-containing g protein-coupled receptor 6, Cldn5 - claudin 5, Postn - periostin, osteoblast specific factor, Tmsb4x - thymosin, beta 4, x chromosome, Syne…
GO:0007155	cell adhesion	2.35e-27	7.28e-24	2.59	20883	753	1561	146	[Itgb8 - integrin beta 8, Sned1 - sushi, nidogen and egf-like domains 1, Pcdhb16 - protocadherin beta 16, Pcdhb17 - protocadherin beta 17, Pcdhb18 - protocadherin beta 18, Pcdhb19 - protocadherin beta 19, Pcdhb20 - protocadherin beta 20, Fap - fibroblast activation protein, Cldn5 - claudin 5, Pcdhb21 - protocadherin beta 21, Postn - periostin, osteoblast specific factor, Esam - endothelial cell-s…
GO:0022610	biological adhesion	3.06e-27	7.91e-24	2.58	20883	763	1561	147	[Itgb8 - integrin beta 8, Sned1 - sushi, nidogen and egf-like domains 1, Pcdhb16 - protocadherin beta 16, Pcdhb17 - protocadherin beta 17, Pcdhb18 - protocadherin beta 18, Pcdhb19 - protocadherin beta 19, Pcdhb20 - protocadherin beta 20, Fap - fibroblast activation protein, Pcdhb21 - protocadherin beta 21, Cldn5 - claudin 5, Postn - periostin, osteoblast specific factor, Esam - endothelial cell-s…
GO:0032502	developmental process	8.42e-26	1.87e-22	1.48	20883	4901	1561	542	[Myh14 - myosin, heavy polypeptide 14, Hdac4 - histone deacetylase 4, Pth1r - parathyroid hormone 1 receptor, Etl4 - enhancer trap locus 4, Mafk - v-maf musculoaponeurotic fibrosarcoma oncogene family, protein k (avian), Ptch1 - patched homolog 1, Wls - wntless homolog (drosophila), Retn - resistin, Cxcl14 - chemokine (c-x-c motif) ligand 14, Dach1 - dachshund 1 (drosophila), Cyp7b1 - cytochrome …
GO:0032879	regulation of localization	3.99e-24	7.74e-21	1.67	20883	2828	1561	352	[Ptger3 - prostaglandin e receptor 3 (subtype ep3), Hdac4 - histone deacetylase 4, Abca1 - atp-binding cassette, sub-family a (abc1), member 1, Dll4 - delta-like 4 (drosophila), Mmd - monocyte to macrophage differentiation-associated, Abcg1 - atp-binding cassette, sub-family g (white), member 1, Gsn - gelsolin, Ddr2 - discoidin domain receptor family, member 2, Lgr6 - leucine-rich repeat-containi…
GO:0051239	regulation of multicellular organismal process	2.34e-23	4.05e-20	1.6	20883	3227	1561	386	[Ptger3 - prostaglandin e receptor 3 (subtype ep3), Hdac4 - histone deacetylase 4, Abca1 - atp-binding cassette, sub-family a (abc1), member 1, Tmem64 - transmembrane protein 64, Cyp2j6 - cytochrome p450, family 2, subfamily j, polypeptide 6, Oas2 - 2'-5' oligoadenylate synthetase 2, Ptch1 - patched homolog 1, Retn - resistin, Lrp4 - low density lipoprotein receptor-related protein 4, Chrna4 - ch…
GO:0050793	regulation of developmental process	3.91e-22	6.08e-19	1.65	20883	2707	1561	334	[Ptger3 - prostaglandin e receptor 3 (subtype ep3), Myh14 - myosin, heavy polypeptide 14, Hdac4 - histone deacetylase 4, Dll4 - delta-like 4 (drosophila), Tmem64 - transmembrane protein 64, Mmd - monocyte to macrophage differentiation-associated, Abcg1 - atp-binding cassette, sub-family g (white), member 1, Ddr2 - discoidin domain receptor family, member 2, Rorc - rar-related orphan receptor gamm…
GO:0009653	anatomical structure morphogenesis	1.15e-21	1.63e-18	1.91	20883	1516	1561	217	[Myh14 - myosin, heavy polypeptide 14, Dll4 - delta-like 4 (drosophila), Ptch1 - patched homolog 1, Pkp2 - plakophilin 2, Nrp2 - neuropilin 2, Cyp7b1 - cytochrome p450, family 7, subfamily b, polypeptide 1, Fbn2 - fibrillin 2, Fbn1 - fibrillin 1, Eya4 - eyes absent 4 homolog (drosophila), Lrp4 - low density lipoprotein receptor-related protein 4, Npy1r - neuropeptide y receptor y1, Slitrk5 - slit…
GO:0030335	positive regulation of cell migration	5.36e-21	6.93e-18	2.65	20883	540	1561	107	[Ptger3 - prostaglandin e receptor 3 (subtype ep3), Hdac4 - histone deacetylase 4, Ddr2 - discoidin domain receptor family, member 2, Lgr6 - leucine-rich repeat-containing g protein-coupled receptor 6, Ccbe1 - collagen and calcium binding egf domains 1, Tmsb4x - thymosin, beta 4, x chromosome, Syne2 - spectrin repeat containing, nuclear envelope 2, Postn - periostin, osteoblast specific factor, F…
GO:2000147	positive regulation of cell motility	9.55e-21	1.14e-17	2.6	20883	560	1561	109	[Ptger3 - prostaglandin e receptor 3 (subtype ep3), Hdac4 - histone deacetylase 4, Ddr2 - discoidin domain receptor family, member 2, Lgr6 - leucine-rich repeat-containing g protein-coupled receptor 6, Ccbe1 - collagen and calcium binding egf domains 1, Tmsb4x - thymosin, beta 4, x chromosome, Syne2 - spectrin repeat containing, nuclear envelope 2, Postn - periostin, osteoblast specific factor, F…
GO:0051272	positive regulation of cellular component movement	1.24e-20	1.37e-17	2.57	20883	578	1561	111	[Ptger3 - prostaglandin e receptor 3 (subtype ep3), Hdac4 - histone deacetylase 4, Ddr2 - discoidin domain receptor family, member 2, Lgr6 - leucine-rich repeat-containing g protein-coupled receptor 6, Ccbe1 - collagen and calcium binding egf domains 1, Tmsb4x - thymosin, beta 4, x chromosome, Syne2 - spectrin repeat containing, nuclear envelope 2, Postn - periostin, osteoblast specific factor, F…
GO:0040017	positive regulation of locomotion	2.42e-20	2.5e-17	2.54	20883	591	1561	112	[Ptger3 - prostaglandin e receptor 3 (subtype ep3), Hdac4 - histone deacetylase 4, Ddr2 - discoidin domain receptor family, member 2, Lgr6 - leucine-rich repeat-containing g protein-coupled receptor 6, Ccbe1 - collagen and calcium binding egf domains 1, Tmsb4x - thymosin, beta 4, x chromosome, Syne2 - spectrin repeat containing, nuclear envelope 2, Postn - periostin, osteoblast specific factor, F…
GO:2000026	regulation of multicellular organismal development	2.45e-20	2.38e-17	1.71	20883	2166	1561	277	[Ptger3 - prostaglandin e receptor 3 (subtype ep3), Hdac4 - histone deacetylase 4, Dll4 - delta-like 4 (drosophila), Tmem64 - transmembrane protein 64, Mmd - monocyte to macrophage differentiation-associated, Ddr2 - discoidin domain receptor family, member 2, Rorc - rar-related orphan receptor gamma, Oas2 - 2'-5' oligoadenylate synthetase 2, Ptch1 - patched homolog 1, Retn - resistin, Fbn2 - fibr…
GO:0007166	cell surface receptor signaling pathway	5.52e-20	5.04e-17	1.85	20883	1574	1561	218	[Dll4 - delta-like 4 (drosophila), Ddr2 - discoidin domain receptor family, member 2, Lgr6 - leucine-rich repeat-containing g protein-coupled receptor 6, Pth1r - parathyroid hormone 1 receptor, Ppm1l - protein phosphatase 1 (formerly 2c)-like, Oas2 - 2'-5' oligoadenylate synthetase 2, Ptch1 - patched homolog 1, Nrp2 - neuropilin 2, Wls - wntless homolog (drosophila), Calcrl - calcitonin receptor-…
GO:0048518	positive regulation of biological process	3.43e-18	2.95e-15	1.34	20883	5938	1561	596	[Ptger3 - prostaglandin e receptor 3 (subtype ep3), Hdac4 - histone deacetylase 4, Abca1 - atp-binding cassette, sub-family a (abc1), member 1, Ikzf2 - ikaros family zinc finger 2, Tmem64 - transmembrane protein 64, Gsn - gelsolin, Abcg1 - atp-binding cassette, sub-family g (white), member 1, Cyp2j6 - cytochrome p450, family 2, subfamily j, polypeptide 6, Pth1r - parathyroid hormone 1 receptor, F…
GO:0048856	anatomical structure development	4.37e-18	3.57e-15	1.5	20883	3463	1561	387	[Hdac4 - histone deacetylase 4, Myh14 - myosin, heavy polypeptide 14, Pth1r - parathyroid hormone 1 receptor, Etl4 - enhancer trap locus 4, Mafk - v-maf musculoaponeurotic fibrosarcoma oncogene family, protein k (avian), Ptch1 - patched homolog 1, Wls - wntless homolog (drosophila), Cxcl14 - chemokine (c-x-c motif) ligand 14, Dach1 - dachshund 1 (drosophila), Chrnb1 - cholinergic receptor, nicoti…
GO:0030198	extracellular matrix organization	1.95e-16	1.51e-13	3.32	20883	234	1561	58	[Sulf1 - sulfatase 1, Ramp2 - receptor (calcitonin) activity modifying protein 2, Ddr2 - discoidin domain receptor family, member 2, Eng - endoglin, Postn - periostin, osteoblast specific factor, Mmp2 - matrix metallopeptidase 2, Mmp16 - matrix metallopeptidase 16, Elf3 - e74-like factor 3, Mmp15 - matrix metallopeptidase 15, Mmp14 - matrix metallopeptidase 14 (membrane-inserted), Mmp11 - matrix …
GO:0007167	enzyme linked receptor protein signaling pathway	3.27e-16	2.42e-13	2.45	20883	514	1561	94	[Jak2 - janus kinase 2, Sulf1 - sulfatase 1, Pdgfd - platelet-derived growth factor, d polypeptide, Lrrc32 - leucine rich repeat containing 32, Ntf5 - neurotrophin 5, Ddr2 - discoidin domain receptor family, member 2, Eng - endoglin, Cldn5 - claudin 5, Ppm1l - protein phosphatase 1 (formerly 2c)-like, Pgf - placental growth factor, Nrp2 - neuropilin 2, Cited1 - cbp/p300-interacting transactivator…
GO:0043062	extracellular structure organization	6.24e-16	4.4e-13	3.09	20883	268	1561	62	[Sulf1 - sulfatase 1, Ramp2 - receptor (calcitonin) activity modifying protein 2, Abca1 - atp-binding cassette, sub-family a (abc1), member 1, Soat2 - sterol o-acyltransferase 2, Abcg1 - atp-binding cassette, sub-family g (white), member 1, Ddr2 - discoidin domain receptor family, member 2, Eng - endoglin, Postn - periostin, osteoblast specific factor, Mmp2 - matrix metallopeptidase 2, Mmp16 - ma…
GO:0030155	regulation of cell adhesion	1.29e-15	8.7e-13	2.18	20883	699	1561	114	[Ptger3 - prostaglandin e receptor 3 (subtype ep3), Gsn - gelsolin, Postn - periostin, osteoblast specific factor, Flna - filamin, alpha, Capn1 - calpain 1, Ceacam1 - carcinoembryonic antigen-related cell adhesion molecule 1, Fbln2 - fibulin 2, Mbp - myelin basic protein, Actg1 - actin, gamma, cytoplasmic 1, Phldb2 - pleckstrin homology-like domain, family b, member 2, Pik3r1 - phosphatidylinosit…
GO:0048522	positive regulation of cellular process	2.46e-15	1.59e-12	1.34	20883	5301	1561	530	[Ptger3 - prostaglandin e receptor 3 (subtype ep3), Hdac4 - histone deacetylase 4, Abca1 - atp-binding cassette, sub-family a (abc1), member 1, Ikzf2 - ikaros family zinc finger 2, Tmem64 - transmembrane protein 64, Abcg1 - atp-binding cassette, sub-family g (white), member 1, Gsn - gelsolin, Cyp2j6 - cytochrome p450, family 2, subfamily j, polypeptide 6, Pth1r - parathyroid hormone 1 receptor, F…
GO:0051094	positive regulation of developmental process	3.23e-15	2e-12	1.74	20883	1534	1561	199	[Tmem64 - transmembrane protein 64, Mmd - monocyte to macrophage differentiation-associated, Ddr2 - discoidin domain receptor family, member 2, Tmsb4x - thymosin, beta 4, x chromosome, Ptch1 - patched homolog 1, Retn - resistin, Ccdc3 - coiled-coil domain containing 3, Fbn2 - fibrillin 2, Dcn - decorin, Slitrk5 - slit and ntrk-like family, member 5, Cela1 - chymotrypsin-like elastase family, memb…
GO:0042127	regulation of cell proliferation	3.84e-15	2.29e-12	1.7	20883	1640	1561	209	[Hdac4 - histone deacetylase 4, Dll4 - delta-like 4 (drosophila), Ddr2 - discoidin domain receptor family, member 2, Pth1r - parathyroid hormone 1 receptor, Fam129b - family with sequence similarity 129, member b, Fap - fibroblast activation protein, Ptch1 - patched homolog 1, Pkp2 - plakophilin 2, Retn - resistin, Calcrl - calcitonin receptor-like, Dach1 - dachshund 1 (drosophila), Cyp7b1 - cyto…
GO:0065009	regulation of molecular function	8.09e-15	4.65e-12	1.54	20883	2480	1561	286	[Hdac4 - histone deacetylase 4, Tmem64 - transmembrane protein 64, Mmd - monocyte to macrophage differentiation-associated, Gsn - gelsolin, Ddr2 - discoidin domain receptor family, member 2, Fam129b - family with sequence similarity 129, member b, Oas2 - 2'-5' oligoadenylate synthetase 2, Spink13 - serine peptidase inhibitor, kazal type 13, Ptch1 - patched homolog 1, Capn1 - calpain 1, Setd6 - se…
GO:0048519	negative regulation of biological process	8.35e-15	4.63e-12	1.34	20883	5139	1561	514	[Ptger3 - prostaglandin e receptor 3 (subtype ep3), Hdac4 - histone deacetylase 4, Tmem64 - transmembrane protein 64, Abcg1 - atp-binding cassette, sub-family g (white), member 1, Gsn - gelsolin, Cyp2j6 - cytochrome p450, family 2, subfamily j, polypeptide 6, Pth1r - parathyroid hormone 1 receptor, Fam129b - family with sequence similarity 129, member b, Oas2 - 2'-5' oligoadenylate synthetase 2, …
GO:0048523	negative regulation of cellular process	9.88e-15	5.29e-12	1.37	20883	4564	1561	466	[Ptger3 - prostaglandin e receptor 3 (subtype ep3), Hdac4 - histone deacetylase 4, Tmem64 - transmembrane protein 64, Abcg1 - atp-binding cassette, sub-family g (white), member 1, Gsn - gelsolin, Cyp2j6 - cytochrome p450, family 2, subfamily j, polypeptide 6, Pth1r - parathyroid hormone 1 receptor, Fam129b - family with sequence similarity 129, member b, Tmsb4x - thymosin, beta 4, x chromosome, S…
GO:0051240	positive regulation of multicellular organismal process	1.37e-14	7.09e-12	1.63	20883	1903	1561	232	[Ptger3 - prostaglandin e receptor 3 (subtype ep3), Hdac4 - histone deacetylase 4, Abca1 - atp-binding cassette, sub-family a (abc1), member 1, Tmem64 - transmembrane protein 64, Mmd - monocyte to macrophage differentiation-associated, Ddr2 - discoidin domain receptor family, member 2, Cyp2j6 - cytochrome p450, family 2, subfamily j, polypeptide 6, Retn - resistin, Fbn2 - fibrillin 2, Mbp - myeli…
GO:0022603	regulation of anatomical structure morphogenesis	2.17e-14	1.09e-11	1.87	20883	1088	1561	152	[Myh14 - myosin, heavy polypeptide 14, Itgb8 - integrin beta 8, Dll4 - delta-like 4 (drosophila), Ccbe1 - collagen and calcium binding egf domains 1, Dact1 - dapper homolog 1, antagonist of beta-catenin (xenopus), Cldn5 - claudin 5, Postn - periostin, osteoblast specific factor, Flna - filamin, alpha, Pgf - placental growth factor, Cited1 - cbp/p300-interacting transactivator with glu/asp-rich ca…
GO:0048583	regulation of response to stimulus	5.96e-14	2.89e-11	1.41	20883	3709	1561	390	[Ptger3 - prostaglandin e receptor 3 (subtype ep3), Abca1 - atp-binding cassette, sub-family a (abc1), member 1, Tmem64 - transmembrane protein 64, Gsn - gelsolin, Cyp2j6 - cytochrome p450, family 2, subfamily j, polypeptide 6, Ptch1 - patched homolog 1, Wls - wntless homolog (drosophila), Retn - resistin, Sgms1 - sphingomyelin synthase 1, Cxcl14 - chemokine (c-x-c motif) ligand 14, Cyp7b1 - cyto…
GO:0048869	cellular developmental process	9.25e-14	4.35e-11	1.46	20883	3014	1561	329	[Myh14 - myosin, heavy polypeptide 14, Hdac4 - histone deacetylase 4, Dll4 - delta-like 4 (drosophila), Rorc - rar-related orphan receptor gamma, Pth1r - parathyroid hormone 1 receptor, Peg10 - paternally expressed 10, Slc4a5 - solute carrier family 4, sodium bicarbonate cotransporter, member 5, Ptch1 - patched homolog 1, Nrp2 - neuropilin 2, Setd6 - set domain containing 6, Retn - resistin, Eya4…
GO:1901342	regulation of vasculature development	1.14e-13	5.22e-11	2.64	20883	345	1561	68	[Sulf1 - sulfatase 1, Pdgfd - platelet-derived growth factor, d polypeptide, Ramp2 - receptor (calcitonin) activity modifying protein 2, Sphk1 - sphingosine kinase 1, Nfatc1 - nuclear factor of activated t cells, cytoplasmic, calcineurin dependent 1, Dll4 - delta-like 4 (drosophila), Itgb8 - integrin beta 8, Hhip - hedgehog-interacting protein, Stard13 - star-related lipid transfer (start) domain…
GO:0001525	angiogenesis	1.42e-13	6.29e-11	2.88	20883	269	1561	58	[Ramp2 - receptor (calcitonin) activity modifying protein 2, Dll4 - delta-like 4 (drosophila), Dysf - dysferlin, Ccbe1 - collagen and calcium binding egf domains 1, Il18 - interleukin 18, Fap - fibroblast activation protein, Eng - endoglin, Flna - filamin, alpha, Mmp2 - matrix metallopeptidase 2, Mcam - melanoma cell adhesion molecule, Nrp2 - neuropilin 2, Pgf - placental growth factor, Ramp3 - r…
GO:0023051	regulation of signaling	2.05e-13	8.85e-11	1.43	20883	3285	1561	351	[Ptger3 - prostaglandin e receptor 3 (subtype ep3), Dll4 - delta-like 4 (drosophila), Abca1 - atp-binding cassette, sub-family a (abc1), member 1, Tmem64 - transmembrane protein 64, Gsn - gelsolin, Cyp2j6 - cytochrome p450, family 2, subfamily j, polypeptide 6, Lgr6 - leucine-rich repeat-containing g protein-coupled receptor 6, Peg10 - paternally expressed 10, Chchd10 - coiled-coil-helix-coiled-c…
GO:0007169	transmembrane receptor protein tyrosine kinase signaling pathway	2.34e-13	9.83e-11	2.62	20883	342	1561	67	[Pdgfd - platelet-derived growth factor, d polypeptide, Sulf1 - sulfatase 1, Jak2 - janus kinase 2, Ntf5 - neurotrophin 5, Ddr2 - discoidin domain receptor family, member 2, Nrp2 - neuropilin 2, Pgf - placental growth factor, Axl - axl receptor tyrosine kinase, Prkd1 - protein kinase d1, Ndn - necdin, Mvp - major vault protein, Ccl2 - chemokine (c-c motif) ligand 2, Ephb2 - eph receptor b2, Ephb6…
GO:0016477	cell migration	2.63e-13	1.07e-10	1.98	20883	810	1561	120	[Itgb8 - integrin beta 8, Spns2 - spinster homolog 2, Coro6 - coronin 6, Fap - fibroblast activation protein, Syne2 - spectrin repeat containing, nuclear envelope 2, Flna - filamin, alpha, Nr2f2 - nuclear receptor subfamily 2, group f, member 2, Nrp2 - neuropilin 2, Axl - axl receptor tyrosine kinase, Cxcl14 - chemokine (c-x-c motif) ligand 14, Mmrn2 - multimerin 2, Cyp7b1 - cytochrome p450, fami…
GO:0010646	regulation of cell communication	7.93e-13	3.16e-10	1.42	20883	3271	1561	347	[Ptger3 - prostaglandin e receptor 3 (subtype ep3), Dll4 - delta-like 4 (drosophila), Abca1 - atp-binding cassette, sub-family a (abc1), member 1, Tmem64 - transmembrane protein 64, Gsn - gelsolin, Cyp2j6 - cytochrome p450, family 2, subfamily j, polypeptide 6, Lgr6 - leucine-rich repeat-containing g protein-coupled receptor 6, Peg10 - paternally expressed 10, Chchd10 - coiled-coil-helix-coiled-c…
GO:0048646	anatomical structure formation involved in morphogenesis	9.42e-13	3.66e-10	1.99	20883	768	1561	114	[Dll4 - delta-like 4 (drosophila), Ccbe1 - collagen and calcium binding egf domains 1, Fap - fibroblast activation protein, Flna - filamin, alpha, Ptch1 - patched homolog 1, Nrp2 - neuropilin 2, Pgf - placental growth factor, Wls - wntless homolog (drosophila), Mafb - v-maf musculoaponeurotic fibrosarcoma oncogene family, protein b (avian), Calcrl - calcitonin receptor-like, Prkd1 - protein kinas…
GO:0030154	cell differentiation	1.06e-12	4.02e-10	1.54	20883	2168	1561	249	[Dll4 - delta-like 4 (drosophila), Rorc - rar-related orphan receptor gamma, Pth1r - parathyroid hormone 1 receptor, Peg10 - paternally expressed 10, Ptch1 - patched homolog 1, Nrp2 - neuropilin 2, Setd6 - set domain containing 6, Retn - resistin, Eya4 - eyes absent 4 homolog (drosophila), Lrp4 - low density lipoprotein receptor-related protein 4, Terc - telomerase rna component, Dclk1 - doubleco…
GO:0050790	regulation of catalytic activity	1.38e-12	5.1e-10	1.59	20883	1835	1561	218	[Tmem64 - transmembrane protein 64, Mmd - monocyte to macrophage differentiation-associated, Gsn - gelsolin, Ddr2 - discoidin domain receptor family, member 2, Oas2 - 2'-5' oligoadenylate synthetase 2, Spink13 - serine peptidase inhibitor, kazal type 13, Capn1 - calpain 1, Ppm1e - protein phosphatase 1e (pp2c domain containing), Fbn1 - fibrillin 1, Mbp - myelin basic protein, Pdgfc - platelet-der…
GO:0030029	actin filament-based process	1.5e-12	5.41e-10	2.41	20883	405	1561	73	[Myh14 - myosin, heavy polypeptide 14, F11r - f11 receptor, S1pr2 - sphingosine-1-phosphate receptor 2, Gsn - gelsolin, 4930544G11Rik - riken cdna 4930544g11 gene, Limch1 - lim and calponin homology domains 1, Rhobtb1 - rho-related btb domain containing 1, Syne2 - spectrin repeat containing, nuclear envelope 2, Flnc - filamin c, gamma, Flna - filamin, alpha, Neb - nebulin, Nphs2 - nephrosis 2, po…
GO:0009966	regulation of signal transduction	1.52e-12	5.38e-10	1.46	20883	2724	1561	298	[Ptger3 - prostaglandin e receptor 3 (subtype ep3), Abca1 - atp-binding cassette, sub-family a (abc1), member 1, Dll4 - delta-like 4 (drosophila), Tmem64 - transmembrane protein 64, Gsn - gelsolin, Lgr6 - leucine-rich repeat-containing g protein-coupled receptor 6, Cyp2j6 - cytochrome p450, family 2, subfamily j, polypeptide 6, Peg10 - paternally expressed 10, Chchd10 - coiled-coil-helix-coiled-c…
GO:0065008	regulation of biological quality	2.88e-12	9.92e-10	1.38	20883	3713	1561	382	[Ptger3 - prostaglandin e receptor 3 (subtype ep3), Myh14 - myosin, heavy polypeptide 14, Abca1 - atp-binding cassette, sub-family a (abc1), member 1, Tmem64 - transmembrane protein 64, Gsn - gelsolin, Abcg1 - atp-binding cassette, sub-family g (white), member 1, Pth1r - parathyroid hormone 1 receptor, Fam129b - family with sequence similarity 129, member b, Oas2 - 2'-5' oligoadenylate synthetase…
GO:0009888	tissue development	3.56e-12	1.2e-09	2.05	20883	652	1561	100	[Myh14 - myosin, heavy polypeptide 14, Ddr2 - discoidin domain receptor family, member 2, Rorc - rar-related orphan receptor gamma, Lgr6 - leucine-rich repeat-containing g protein-coupled receptor 6, Pth1r - parathyroid hormone 1 receptor, Dact1 - dapper homolog 1, antagonist of beta-catenin (xenopus), Svil - supervillin, Postn - periostin, osteoblast specific factor, Ptch1 - patched homolog 1, N…
GO:0006928	movement of cell or subcellular component	4.66e-12	1.54e-09	1.7	20883	1306	1561	166	[Myh14 - myosin, heavy polypeptide 14, Itgb8 - integrin beta 8, Spns2 - spinster homolog 2, Coro6 - coronin 6, Mreg - melanoregulin, Fap - fibroblast activation protein, Syne2 - spectrin repeat containing, nuclear envelope 2, Flna - filamin, alpha, Ptch1 - patched homolog 1, Nrp2 - neuropilin 2, Nr2f2 - nuclear receptor subfamily 2, group f, member 2, App - amyloid beta (a4) precursor protein, Tm…
GO:0040011	locomotion	5.17e-12	1.67e-09	1.82	20883	993	1561	135	[Itgb8 - integrin beta 8, Spns2 - spinster homolog 2, Coro6 - coronin 6, Fap - fibroblast activation protein, Syne2 - spectrin repeat containing, nuclear envelope 2, Flna - filamin, alpha, Nrp2 - neuropilin 2, Nr2f2 - nuclear receptor subfamily 2, group f, member 2, Axl - axl receptor tyrosine kinase, Cxcl14 - chemokine (c-x-c motif) ligand 14, Lrrc6 - leucine rich repeat containing 6 (testis), M…
GO:0051093	negative regulation of developmental process	6.91e-12	2.19e-09	1.78	20883	1057	1561	141	[Ptger3 - prostaglandin e receptor 3 (subtype ep3), Hdac4 - histone deacetylase 4, Dll4 - delta-like 4 (drosophila), Tmem64 - transmembrane protein 64, Abcg1 - atp-binding cassette, sub-family g (white), member 1, Cldn5 - claudin 5, Postn - periostin, osteoblast specific factor, Flna - filamin, alpha, Ptch1 - patched homolog 1, Pkp2 - plakophilin 2, App - amyloid beta (a4) precursor protein, Mafb…
GO:0048870	cell motility	9.31e-12	2.89e-09	1.85	20883	912	1561	126	[Itgb8 - integrin beta 8, Spns2 - spinster homolog 2, Coro6 - coronin 6, Fap - fibroblast activation protein, Syne2 - spectrin repeat containing, nuclear envelope 2, Flna - filamin, alpha, Nr2f2 - nuclear receptor subfamily 2, group f, member 2, Nrp2 - neuropilin 2, Axl - axl receptor tyrosine kinase, Cxcl14 - chemokine (c-x-c motif) ligand 14, Lrrc6 - leucine rich repeat containing 6 (testis), M…
GO:0045595	regulation of cell differentiation	9.32e-12	2.84e-09	1.55	20883	1893	1561	220	[Ptger3 - prostaglandin e receptor 3 (subtype ep3), Hdac4 - histone deacetylase 4, Dll4 - delta-like 4 (drosophila), Tmem64 - transmembrane protein 64, Mmd - monocyte to macrophage differentiation-associated, Abcg1 - atp-binding cassette, sub-family g (white), member 1, Ddr2 - discoidin domain receptor family, member 2, Rorc - rar-related orphan receptor gamma, Tmsb4x - thymosin, beta 4, x chromo…
GO:0048585	negative regulation of response to stimulus	9.48e-12	2.83e-09	1.63	20883	1538	1561	187	[Ptger3 - prostaglandin e receptor 3 (subtype ep3), Dll4 - delta-like 4 (drosophila), Tmem64 - transmembrane protein 64, Lats2 - large tumor suppressor 2, Nr1h3 - nuclear receptor subfamily 1, group h, member 3, Cyp2j6 - cytochrome p450, family 2, subfamily j, polypeptide 6, Peg10 - paternally expressed 10, Dact1 - dapper homolog 1, antagonist of beta-catenin (xenopus), Sesn3 - sestrin 3, Ptch1 -…
GO:0009893	positive regulation of metabolic process	1.18e-11	3.46e-09	1.38	20883	3491	1561	360	[Ptger3 - prostaglandin e receptor 3 (subtype ep3), Hdac4 - histone deacetylase 4, Dll4 - delta-like 4 (drosophila), Ikzf2 - ikaros family zinc finger 2, Mmd - monocyte to macrophage differentiation-associated, Gsn - gelsolin, Abcg1 - atp-binding cassette, sub-family g (white), member 1, Rorc - rar-related orphan receptor gamma, Ddr2 - discoidin domain receptor family, member 2, Pth1r - parathyro…
GO:0045785	positive regulation of cell adhesion	2.47e-11	7.12e-09	2.29	20883	420	1561	72	[Jak2 - janus kinase 2, Tmem102 - transmembrane protein 102, Il15 - interleukin 15, F11r - f11 receptor, Dysf - dysferlin, Il18 - interleukin 18, Flna - filamin, alpha, Cd74 - cd74 antigen (invariant polypeptide of major histocompatibility complex, class ii antigen-associated), Jup - junction plakoglobin, Wnt4 - wingless-related mmtv integration site 4, Capn1 - calpain 1, Map4k4 - mitogen-activat…
GO:0048729	tissue morphogenesis	3.6e-11	1.02e-08	2.26	20883	432	1561	73	[Bcl2 - b cell leukemia/lymphoma 2, Nfatc1 - nuclear factor of activated t cells, cytoplasmic, calcineurin dependent 1, Gpc3 - glypican 3, Dll4 - delta-like 4 (drosophila), Hhip - hedgehog-interacting protein, Stard13 - star-related lipid transfer (start) domain containing 13, Eng - endoglin, Aldh1a2 - aldehyde dehydrogenase family 1, subfamily a2, Mmp2 - matrix metallopeptidase 2, Wnt4 - wingles…
GO:0050678	regulation of epithelial cell proliferation	3.86e-11	1.07e-08	2.39	20883	364	1561	65	[Sulf1 - sulfatase 1, Gpc3 - glypican 3, Dysf - dysferlin, Dll4 - delta-like 4 (drosophila), Pbld1 - phenazine biosynthesis-like protein domain containing 1, Il18 - interleukin 18, Eng - endoglin, Aldh1a2 - aldehyde dehydrogenase family 1, subfamily a2, Ptch1 - patched homolog 1, Nr2f2 - nuclear receptor subfamily 2, group f, member 2, Pgf - placental growth factor, Prkd1 - protein kinase d1, Cea…
GO:0010604	positive regulation of macromolecule metabolic process	4.7e-11	1.28e-08	1.39	20883	3199	1561	332	[Ptger3 - prostaglandin e receptor 3 (subtype ep3), Hdac4 - histone deacetylase 4, Dll4 - delta-like 4 (drosophila), Ikzf2 - ikaros family zinc finger 2, Mmd - monocyte to macrophage differentiation-associated, Gsn - gelsolin, Abcg1 - atp-binding cassette, sub-family g (white), member 1, Rorc - rar-related orphan receptor gamma, Ddr2 - discoidin domain receptor family, member 2, Fam129b - family …
GO:0030036	actin cytoskeleton organization	5.87e-11	1.57e-08	2.38	20883	359	1561	64	[Myh14 - myosin, heavy polypeptide 14, F11r - f11 receptor, S1pr2 - sphingosine-1-phosphate receptor 2, 4930544G11Rik - riken cdna 4930544g11 gene, Limch1 - lim and calponin homology domains 1, Rhobtb1 - rho-related btb domain containing 1, Flna - filamin, alpha, Neb - nebulin, Nphs2 - nephrosis 2, podocin, Fhod3 - formin homology 2 domain containing 3, Zyx - zyxin, Coro2b - coronin, actin bindin…
GO:0035239	tube morphogenesis	8.3e-11	2.18e-08	2.47	20883	320	1561	59	[Bcl2 - b cell leukemia/lymphoma 2, Nfatc1 - nuclear factor of activated t cells, cytoplasmic, calcineurin dependent 1, Emx2 - empty spiracles homeobox 2, Dll4 - delta-like 4 (drosophila), Gpc3 - glypican 3, Hhip - hedgehog-interacting protein, Stard13 - star-related lipid transfer (start) domain containing 13, Eng - endoglin, Aldh1a2 - aldehyde dehydrogenase family 1, subfamily a2, Wnt4 - wingle…
GO:0098609	cell-cell adhesion	8.41e-11	2.18e-08	2.33	20883	379	1561	66	[Bcl2 - b cell leukemia/lymphoma 2, F11r - f11 receptor, Pear1 - platelet endothelial aggregation receptor 1, Slitrk1 - slit and ntrk-like family, member 1, Gpc4 - glypican 4, Pcdhb16 - protocadherin beta 16, Pcdhb18 - protocadherin beta 18, Cldn5 - claudin 5, Jup - junction plakoglobin, Esam - endothelial cell-specific adhesion molecule, Mcam - melanoma cell adhesion molecule, Ajuba - ajuba lim …
GO:0023057	negative regulation of signaling	1.27e-10	3.23e-08	1.66	20883	1277	1561	158	[Ptger3 - prostaglandin e receptor 3 (subtype ep3), Dll4 - delta-like 4 (drosophila), Tmem64 - transmembrane protein 64, Lats2 - large tumor suppressor 2, Cyp2j6 - cytochrome p450, family 2, subfamily j, polypeptide 6, Peg10 - paternally expressed 10, Dact1 - dapper homolog 1, antagonist of beta-catenin (xenopus), Sesn3 - sestrin 3, Ptch1 - patched homolog 1, Capn1 - calpain 1, App - amyloid beta…
GO:0008284	positive regulation of cell proliferation	1.64e-10	4.12e-08	1.77	20883	952	1561	126	[Hdac4 - histone deacetylase 4, Dll4 - delta-like 4 (drosophila), Ddr2 - discoidin domain receptor family, member 2, Pth1r - parathyroid hormone 1 receptor, Cldn5 - claudin 5, Flna - filamin, alpha, Pgf - placental growth factor, Retn - resistin, Calcrl - calcitonin receptor-like, Prkd1 - protein kinase d1, Ceacam1 - carcinoembryonic antigen-related cell adhesion molecule 1, Cyp7b1 - cytochrome p…
GO:0010648	negative regulation of cell communication	1.75e-10	4.32e-08	1.65	20883	1272	1561	157	[Ptger3 - prostaglandin e receptor 3 (subtype ep3), Dll4 - delta-like 4 (drosophila), Tmem64 - transmembrane protein 64, Lats2 - large tumor suppressor 2, Cyp2j6 - cytochrome p450, family 2, subfamily j, polypeptide 6, Peg10 - paternally expressed 10, Dact1 - dapper homolog 1, antagonist of beta-catenin (xenopus), Sesn3 - sestrin 3, Ptch1 - patched homolog 1, Capn1 - calpain 1, App - amyloid beta…
GO:0034330	cell junction organization	6.58e-10	1.6e-07	2.91	20883	184	1561	40	[Cldn11 - claudin 11, Bcl2 - b cell leukemia/lymphoma 2, Ramp2 - receptor (calcitonin) activity modifying protein 2, Mtss1 - metastasis suppressor 1, Tgfb2 - transforming growth factor, beta 2, Ston1 - stonin 1, Marveld2 - marvel (membrane-associating) domain containing 2, Cldn5 - claudin 5, Flna - filamin, alpha, Esam - endothelial cell-specific adhesion molecule, Jup - junction plakoglobin, Lsr…
GO:0065007	biological regulation	8.1e-10	1.93e-07	1.13	20883	11754	1561	992	[Ptger3 - prostaglandin e receptor 3 (subtype ep3), Hdac4 - histone deacetylase 4, Abca1 - atp-binding cassette, sub-family a (abc1), member 1, Tmem64 - transmembrane protein 64, Ikzf2 - ikaros family zinc finger 2, Abcg1 - atp-binding cassette, sub-family g (white), member 1, Pth1r - parathyroid hormone 1 receptor, Tmsb4x - thymosin, beta 4, x chromosome, Olfr1218 - olfactory receptor 1218, Slc4…
membrane-bound inhibitor, Sox7 - sry-box containing gene 7, Sox4 - sry-box containing gene 4, Arid5b - at rich interactive domain 5b (mrf1-like), Bmp2k - bmp2 inducible kinase, Mov10 - moloney leukemia virus 10, Epha1 - eph receptor a1, Cnksr2 - connector enhancer of kinase suppressor of ras 2, Cd200 - cd200 antigen, Kcnn2 - potassium intermediate/small conductance calcium-activated channel, subf…
GO:0051336	regulation of hydrolase activity	8.11e-10	1.91e-07	1.73	20883	976	1561	126	[Tmem64 - transmembrane protein 64, Nr1h3 - nuclear receptor subfamily 1, group h, member 3, Gsn - gelsolin, Oas2 - 2'-5' oligoadenylate synthetase 2, Arap2 - arfgap with rhogap domain, ankyrin repeat and ph domain 2, Spink13 - serine peptidase inhibitor, kazal type 13, Hspa1b - heat shock protein 1b, App - amyloid beta (a4) precursor protein, Sh3bp4 - sh3-domain binding protein 4, Prkd1 - protei…
GO:0044093	positive regulation of molecular function	1.13e-09	2.62e-07	1.57	20883	1444	1561	170	[Hdac4 - histone deacetylase 4, Mmd - monocyte to macrophage differentiation-associated, Nr1h3 - nuclear receptor subfamily 1, group h, member 3, Gsn - gelsolin, Ddr2 - discoidin domain receptor family, member 2, Fam129b - family with sequence similarity 129, member b, Dact1 - dapper homolog 1, antagonist of beta-catenin (xenopus), Cldn5 - claudin 5, Arap2 - arfgap with rhogap domain, ankyrin rep…
GO:0042391	regulation of membrane potential	1.23e-09	2.81e-07	2.13	20883	439	1561	70	[Bcl2 - b cell leukemia/lymphoma 2, Myh14 - myosin, heavy polypeptide 14, S1pr2 - sphingosine-1-phosphate receptor 2, Kcnc2 - potassium voltage gated channel, shaw-related subfamily, member 2, Slc1a6 - solute carrier family 1 (high affinity aspartate/glutamate transporter), member 6, Popdc3 - popeye domain containing 3, Chchd10 - coiled-coil-helix-coiled-coil-helix domain containing 10, Flna - fi…
GO:0045765	regulation of angiogenesis	1.56e-09	3.52e-07	2.37	20883	310	1561	55	[Sulf1 - sulfatase 1, Ramp2 - receptor (calcitonin) activity modifying protein 2, Sphk1 - sphingosine kinase 1, Dll4 - delta-like 4 (drosophila), Itgb8 - integrin beta 8, Hhip - hedgehog-interacting protein, Stard13 - star-related lipid transfer (start) domain containing 13, Ccbe1 - collagen and calcium binding egf domains 1, Eng - endoglin, Cldn5 - claudin 5, Jup - junction plakoglobin, Pgf - pl…
GO:0048731	system development	1.64e-09	3.63e-07	1.81	20883	775	1561	105	[Hdac4 - histone deacetylase 4, Dll4 - delta-like 4 (drosophila), Drp2 - dystrophin related protein 2, Pth1r - parathyroid hormone 1 receptor, Dact1 - dapper homolog 1, antagonist of beta-catenin (xenopus), Etl4 - enhancer trap locus 4, Mafk - v-maf musculoaponeurotic fibrosarcoma oncogene family, protein k (avian), Ptch1 - patched homolog 1, Nrp2 - neuropilin 2, App - amyloid beta (a4) precursor…
GO:0009968	negative regulation of signal transduction	1.68e-09	3.67e-07	1.65	20883	1143	1561	141	[Ptger3 - prostaglandin e receptor 3 (subtype ep3), Dll4 - delta-like 4 (drosophila), Tmem64 - transmembrane protein 64, Lats2 - large tumor suppressor 2, Cyp2j6 - cytochrome p450, family 2, subfamily j, polypeptide 6, Peg10 - paternally expressed 10, Dact1 - dapper homolog 1, antagonist of beta-catenin (xenopus), Sesn3 - sestrin 3, Ptch1 - patched homolog 1, Capn1 - calpain 1, App - amyloid beta…
GO:0040013	negative regulation of locomotion	1.98e-09	4.26e-07	2.32	20883	329	1561	57	[Bcl2 - b cell leukemia/lymphoma 2, Sulf1 - sulfatase 1, Mid2 - midline 2, Dll4 - delta-like 4 (drosophila), Pbld1 - phenazine biosynthesis-like protein domain containing 1, Ppargc1a - peroxisome proliferative activated receptor, gamma, coactivator 1 alpha, Limch1 - lim and calponin homology domains 1, Stard13 - star-related lipid transfer (start) domain containing 13, Eng - endoglin, Cldn5 - cla…
GO:0051271	negative regulation of cellular component movement	2.24e-09	4.77e-07	2.35	20883	313	1561	55	[Bcl2 - b cell leukemia/lymphoma 2, Sulf1 - sulfatase 1, Dll4 - delta-like 4 (drosophila), Pbld1 - phenazine biosynthesis-like protein domain containing 1, Ppargc1a - peroxisome proliferative activated receptor, gamma, coactivator 1 alpha, Limch1 - lim and calponin homology domains 1, Stard13 - star-related lipid transfer (start) domain containing 13, Eng - endoglin, Cldn5 - claudin 5, Cd74 - cd7…
GO:0032970	regulation of actin filament-based process	2.99e-09	6.27e-07	2.17	20883	394	1561	64	[Ptger3 - prostaglandin e receptor 3 (subtype ep3), F11r - f11 receptor, Gsn - gelsolin, Kank2 - kn motif and ankyrin repeat domains 2, 4930544G11Rik - riken cdna 4930544g11 gene, Limch1 - lim and calponin homology domains 1, Rhobtb1 - rho-related btb domain containing 1, Tmsb4x - thymosin, beta 4, x chromosome, Flna - filamin, alpha, Jup - junction plakoglobin, Esam - endothelial cell-specific a…
GO:0051241	negative regulation of multicellular organismal process	3e-09	6.21e-07	1.59	20883	1323	1561	157	[Ptger3 - prostaglandin e receptor 3 (subtype ep3), Hdac4 - histone deacetylase 4, Dll4 - delta-like 4 (drosophila), Tmem64 - transmembrane protein 64, Nr1h3 - nuclear receptor subfamily 1, group h, member 3, Cldn5 - claudin 5, Flna - filamin, alpha, Ptch1 - patched homolog 1, Nr2f2 - nuclear receptor subfamily 2, group f, member 2, App - amyloid beta (a4) precursor protein, Mafb - v-maf musculoa…
GO:0031325	positive regulation of cellular metabolic process	3.69e-09	7.53e-07	1.35	20883	3202	1561	322	[Ptger3 - prostaglandin e receptor 3 (subtype ep3), Hdac4 - histone deacetylase 4, Ikzf2 - ikaros family zinc finger 2, Mmd - monocyte to macrophage differentiation-associated, Gsn - gelsolin, Abcg1 - atp-binding cassette, sub-family g (white), member 1, Rorc - rar-related orphan receptor gamma, Ddr2 - discoidin domain receptor family, member 2, Pth1r - parathyroid hormone 1 receptor, Fam129b - f…
GO:0010562	positive regulation of phosphorus metabolic process	4.21e-09	8.49e-07	1.64	20883	1117	1561	137	[Ptger3 - prostaglandin e receptor 3 (subtype ep3), Mmd - monocyte to macrophage differentiation-associated, Ddr2 - discoidin domain receptor family, member 2, Pth1r - parathyroid hormone 1 receptor, Pgf - placental growth factor, App - amyloid beta (a4) precursor protein, Axl - axl receptor tyrosine kinase, Prkd1 - protein kinase d1, Ceacam1 - carcinoembryonic antigen-related cell adhesion molec…
GO:0045937	positive regulation of phosphate metabolic process	4.21e-09	8.38e-07	1.64	20883	1117	1561	137	[Ptger3 - prostaglandin e receptor 3 (subtype ep3), Mmd - monocyte to macrophage differentiation-associated, Ddr2 - discoidin domain receptor family, member 2, Pth1r - parathyroid hormone 1 receptor, Pgf - placental growth factor, App - amyloid beta (a4) precursor protein, Axl - axl receptor tyrosine kinase, Prkd1 - protein kinase d1, Ceacam1 - carcinoembryonic antigen-related cell adhesion molec…
GO:0045597	positive regulation of cell differentiation	4.33e-09	8.51e-07	1.64	20883	1107	1561	136	[Tmem64 - transmembrane protein 64, Mmd - monocyte to macrophage differentiation-associated, Ddr2 - discoidin domain receptor family, member 2, Nckipsd - nck interacting protein with sh3 domain, Dact1 - dapper homolog 1, antagonist of beta-catenin (xenopus), Cldn5 - claudin 5, Tmsb4x - thymosin, beta 4, x chromosome, Flna - filamin, alpha, Ptch1 - patched homolog 1, App - amyloid beta (a4) precur…
GO:0009887	animal organ morphogenesis	4.49e-09	8.71e-07	1.93	20883	574	1561	83	[Bcl2 - b cell leukemia/lymphoma 2, Emx2 - empty spiracles homeobox 2, Gpc3 - glypican 3, Hhip - hedgehog-interacting protein, Agtr2 - angiotensin ii receptor, type 2, Flna - filamin, alpha, Lhx9 - lim homeobox protein 9, Aldh1a2 - aldehyde dehydrogenase family 1, subfamily a2, Mmp2 - matrix metallopeptidase 2, Mmp16 - matrix metallopeptidase 16, Wnt4 - wingless-related mmtv integration site 4, M…
GO:0043085	positive regulation of catalytic activity	5.93e-09	1.14e-06	1.65	20883	1081	1561	133	[Mmd - monocyte to macrophage differentiation-associated, Nr1h3 - nuclear receptor subfamily 1, group h, member 3, Gsn - gelsolin, Ddr2 - discoidin domain receptor family, member 2, Arap2 - arfgap with rhogap domain, ankyrin repeat and ph domain 2, App - amyloid beta (a4) precursor protein, Axl - axl receptor tyrosine kinase, Prkd1 - protein kinase d1, Ceacam1 - carcinoembryonic antigen-related c…
GO:0097435	supramolecular fiber organization	6.04e-09	1.14e-06	2.11	20883	419	1561	66	[Bcl2 - b cell leukemia/lymphoma 2, Coro6 - coronin 6, Gsn - gelsolin, Ddr2 - discoidin domain receptor family, member 2, 4930544G11Rik - riken cdna 4930544g11 gene, Rhobtb1 - rho-related btb domain containing 1, Tmsb4x - thymosin, beta 4, x chromosome, Flna - filamin, alpha, Neb - nebulin, Mmp11 - matrix metallopeptidase 11, Pkp2 - plakophilin 2, App - amyloid beta (a4) precursor protein, Gdpd2 …
GO:2000146	negative regulation of cell motility	6.09e-09	1.14e-06	2.4	20883	279	1561	50	[Sulf1 - sulfatase 1, Bcl2 - b cell leukemia/lymphoma 2, Dll4 - delta-like 4 (drosophila), Pbld1 - phenazine biosynthesis-like protein domain containing 1, Ppargc1a - peroxisome proliferative activated receptor, gamma, coactivator 1 alpha, Limch1 - lim and calponin homology domains 1, Stard13 - star-related lipid transfer (start) domain containing 13, Eng - endoglin, Cldn5 - claudin 5, Cd74 - cd7…
GO:0048008	platelet-derived growth factor receptor signaling pathway	6.36e-09	1.18e-06	5.49	20883	39	1561	16	[Jak2 - janus kinase 2, Pdgfd - platelet-derived growth factor, d polypeptide, Csrnp1 - cysteine-serine-rich nuclear protein 1, Pdgfra - platelet derived growth factor receptor, alpha polypeptide, Schip1 - schwannomin interacting protein 1, Pdgfb - platelet derived growth factor, b polypeptide, Ston1 - stonin 1, Nr4a3 - nuclear receptor subfamily 4, group a, member 3, Pdgfc - platelet-derived gro…
GO:0051173	positive regulation of nitrogen compound metabolic process	7.64e-09	1.4e-06	1.35	20883	3046	1561	307	[Ptger3 - prostaglandin e receptor 3 (subtype ep3), Hdac4 - histone deacetylase 4, Ikzf2 - ikaros family zinc finger 2, Mmd - monocyte to macrophage differentiation-associated, Gsn - gelsolin, Abcg1 - atp-binding cassette, sub-family g (white), member 1, Ddr2 - discoidin domain receptor family, member 2, Rorc - rar-related orphan receptor gamma, Fam129b - family with sequence similarity 129, memb…
GO:1901343	negative regulation of vasculature development	9.48e-09	1.71e-06	3.12	20883	133	1561	31	[Sulf1 - sulfatase 1, Fbln5 - fibulin 5, Nfatc1 - nuclear factor of activated t cells, cytoplasmic, calcineurin dependent 1, Dll4 - delta-like 4 (drosophila), Hhip - hedgehog-interacting protein, Stard13 - star-related lipid transfer (start) domain containing 13, Plk2 - polo-like kinase 2, Tgfb2 - transforming growth factor, beta 2, Col4a3 - collagen, type iv, alpha 3, Cldn5 - claudin 5, Wnt4 - w…
GO:0002009	morphogenesis of an epithelium	1.14e-08	2.04e-06	2.23	20883	336	1561	56	[Bcl2 - b cell leukemia/lymphoma 2, Nfatc1 - nuclear factor of activated t cells, cytoplasmic, calcineurin dependent 1, Dll4 - delta-like 4 (drosophila), Gpc3 - glypican 3, Hhip - hedgehog-interacting protein, Stard13 - star-related lipid transfer (start) domain containing 13, Eng - endoglin, Aldh1a2 - aldehyde dehydrogenase family 1, subfamily a2, Mmp2 - matrix metallopeptidase 2, Wnt4 - wingles…
GO:0014911	positive regulation of smooth muscle cell migration	1.15e-08	2.03e-06	4.32	20883	62	1561	20	[Bcl2 - b cell leukemia/lymphoma 2, Pdgfd - platelet-derived growth factor, d polypeptide, Hdac4 - histone deacetylase 4, Sema6d - sema domain, transmembrane domain (tm), and cytoplasmic domain, (semaphorin) 6d, Pdgfb - platelet derived growth factor, b polypeptide, Myc - myelocytomatosis oncogene, Il18 - interleukin 18, Itgb3 - integrin beta 3, Nr4a3 - nuclear receptor subfamily 4, group a, memb…
GO:0010810	regulation of cell-substrate adhesion	1.32e-08	2.3e-06	2.6	20883	211	1561	41	[Jak2 - janus kinase 2, Bcl2 - b cell leukemia/lymphoma 2, Edil3 - egf-like repeats and discoidin i-like domains 3, Kdr - kinase insert domain protein receptor, Limch1 - lim and calponin homology domains 1, Postn - periostin, osteoblast specific factor, Flna - filamin, alpha, Jup - junction plakoglobin, Wnt4 - wingless-related mmtv integration site 4, Mmp14 - matrix metallopeptidase 14 (membrane-…
GO:0050789	regulation of biological process	1.38e-08	2.38e-06	1.13	20883	11179	1561	941	[Ptger3 - prostaglandin e receptor 3 (subtype ep3), Hdac4 - histone deacetylase 4, Abca1 - atp-binding cassette, sub-family a (abc1), member 1, Tmem64 - transmembrane protein 64, Ikzf2 - ikaros family zinc finger 2, Abcg1 - atp-binding cassette, sub-family g (white), member 1, Pth1r - parathyroid hormone 1 receptor, Tmsb4x - thymosin, beta 4, x chromosome, Olfr1218 - olfactory receptor 1218, Ptch…
1l - protein phosphatase 1 (formerly 2c)-like, Me2 - malic enzyme 2, nad(+)-dependent, mitochondrial, Pkp2 - plakophilin 2, Nrp2 - neuropilin 2, Calcrl - calcitonin receptor-like, Fbn2 - fibrillin 2, Fbn1 - fibrillin 1, Mir423 - microrna 423, Fbln2 - fibulin 2, Mcc - mutated in colorectal cancers, Eya4 - eyes absent 4 homolog (drosophila), Ezh1 - enhancer of zeste homolog 1 (drosophila), Npr1 - n…
GO:1904018	positive regulation of vasculature development	1.51e-08	2.58e-06	2.62	20883	204	1561	40	[Pdgfd - platelet-derived growth factor, d polypeptide, Anxa3 - annexin a3, Sphk1 - sphingosine kinase 1, Ramp2 - receptor (calcitonin) activity modifying protein 2, Itgb8 - integrin beta 8, Kdr - kinase insert domain protein receptor, Ets1 - e26 avian leukemia oncogene 1, 5' domain, Plk2 - polo-like kinase 2, Ccbe1 - collagen and calcium binding egf domains 1, Eng - endoglin, Jup - junction plak…
GO:0042327	positive regulation of phosphorylation	2.14e-08	3.61e-06	1.63	20883	1051	1561	128	[Ptger3 - prostaglandin e receptor 3 (subtype ep3), Mmd - monocyte to macrophage differentiation-associated, Ddr2 - discoidin domain receptor family, member 2, Pgf - placental growth factor, App - amyloid beta (a4) precursor protein, Axl - axl receptor tyrosine kinase, Prkd1 - protein kinase d1, Ceacam1 - carcinoembryonic antigen-related cell adhesion molecule 1, Fbn1 - fibrillin 1, Lrp4 - low de…
GO:0030278	regulation of ossification	2.21e-08	3.69e-06	2.49	20883	231	1561	43	[Bcl2 - b cell leukemia/lymphoma 2, Hdac4 - histone deacetylase 4, Nfatc1 - nuclear factor of activated t cells, cytoplasmic, calcineurin dependent 1, Tmem64 - transmembrane protein 64, Ddr2 - discoidin domain receptor family, member 2, Ank - progressive ankylosis, Isg15 - isg15 ubiquitin-like modifier, Dlk1 - delta-like 1 homolog (drosophila), Wnt4 - wingless-related mmtv integration site 4, Bmp…
GO:0001666	response to hypoxia	2.24e-08	3.69e-06	2.7	20883	183	1561	37	[Bcl2 - b cell leukemia/lymphoma 2, Pygm - muscle glycogen phosphorylase, Ppara - peroxisome proliferator activated receptor alpha, Kdr - kinase insert domain protein receptor, Atp1b1 - atpase, na+/k+ transporting, beta 1 polypeptide, Tgfb2 - transforming growth factor, beta 2, Nos2 - nitric oxide synthase 2, inducible, Il18 - interleukin 18, Eng - endoglin, Cd38 - cd38 antigen, Mmp2 - matrix met…
GO:0051049	regulation of transport	2.45e-08	4e-06	1.44	20883	1931	1561	208	[Ptger3 - prostaglandin e receptor 3 (subtype ep3), Abca1 - atp-binding cassette, sub-family a (abc1), member 1, Abcg1 - atp-binding cassette, sub-family g (white), member 1, Cyp2j6 - cytochrome p450, family 2, subfamily j, polypeptide 6, Oas2 - 2'-5' oligoadenylate synthetase 2, Chchd10 - coiled-coil-helix-coiled-coil-helix domain containing 10, Ptch1 - patched homolog 1, Wls - wntless homolog (…
GO:0030336	negative regulation of cell migration	2.72e-08	4.4e-06	2.36	20883	266	1561	47	[Sulf1 - sulfatase 1, Bcl2 - b cell leukemia/lymphoma 2, Sema6d - sema domain, transmembrane domain (tm), and cytoplasmic domain, (semaphorin) 6d, Srgap3 - slit-robo rho gtpase activating protein 3, Dll4 - delta-like 4 (drosophila), Atp1b2 - atpase, na+/k+ transporting, beta 2 polypeptide, Pbld1 - phenazine biosynthesis-like protein domain containing 1, Magi2 - membrane associated guanylate kinas…
GO:0045596	negative regulation of cell differentiation	2.75e-08	4.4e-06	1.74	20883	776	1561	101	[Ptger3 - prostaglandin e receptor 3 (subtype ep3), Hdac4 - histone deacetylase 4, Tmem64 - transmembrane protein 64, Abcg1 - atp-binding cassette, sub-family g (white), member 1, Postn - periostin, osteoblast specific factor, Flna - filamin, alpha, Ptch1 - patched homolog 1, Pkp2 - plakophilin 2, Cited1 - cbp/p300-interacting transactivator with glu/asp-rich carboxy-terminal domain 1, Mafb - v-m…
GO:0008285	negative regulation of cell proliferation	3.01e-08	4.77e-06	1.8	20883	677	1561	91	[Sulf1 - sulfatase 1, Jak2 - janus kinase 2, Bcl2 - b cell leukemia/lymphoma 2, Il15 - interleukin 15, Hdac4 - histone deacetylase 4, Lrrc32 - leucine rich repeat containing 32, Nfatc1 - nuclear factor of activated t cells, cytoplasmic, calcineurin dependent 1, Gpc3 - glypican 3, Dll4 - delta-like 4 (drosophila), Pbld1 - phenazine biosynthesis-like protein domain containing 1, Ppargc1a - peroxiso…
GO:0048513	animal organ development	3.5e-08	5.49e-06	1.54	20883	1339	1561	154	[Itgb8 - integrin beta 8, Spns2 - spinster homolog 2, Rorc - rar-related orphan receptor gamma, Ccbe1 - collagen and calcium binding egf domains 1, Peg10 - paternally expressed 10, Ptch1 - patched homolog 1, Nrp2 - neuropilin 2, Pkp2 - plakophilin 2, Mafb - v-maf musculoaponeurotic fibrosarcoma oncogene family, protein b (avian), Cited1 - cbp/p300-interacting transactivator with glu/asp-rich carb…
GO:0014910	regulation of smooth muscle cell migration	3.98e-08	6.19e-06	3.62	20883	85	1561	23	[Bcl2 - b cell leukemia/lymphoma 2, Pdgfd - platelet-derived growth factor, d polypeptide, Sema6d - sema domain, transmembrane domain (tm), and cytoplasmic domain, (semaphorin) 6d, Hdac4 - histone deacetylase 4, Ppargc1a - peroxisome proliferative activated receptor, gamma, coactivator 1 alpha, Sorl1 - sortilin-related receptor, ldlr class a repeats-containing, Pdgfb - platelet derived growth fac…
GO:0051128	regulation of cellular component organization	6.09e-08	9.36e-06	1.36	20883	2554	1561	260	[Myh14 - myosin, heavy polypeptide 14, Hdac4 - histone deacetylase 4, Abca1 - atp-binding cassette, sub-family a (abc1), member 1, Gsn - gelsolin, Ddr2 - discoidin domain receptor family, member 2, Fap - fibroblast activation protein, Tmsb4x - thymosin, beta 4, x chromosome, Syne2 - spectrin repeat containing, nuclear envelope 2, Chchd10 - coiled-coil-helix-coiled-coil-helix domain containing 10,…
GO:0032989	cellular component morphogenesis	6.22e-08	9.47e-06	1.89	20883	530	1561	75	[Bcl2 - b cell leukemia/lymphoma 2, Myh14 - myosin, heavy polypeptide 14, Slitrk1 - slit and ntrk-like family, member 1, Ntf5 - neurotrophin 5, Lats2 - large tumor suppressor 2, Dact1 - dapper homolog 1, antagonist of beta-catenin (xenopus), Flna - filamin, alpha, App - amyloid beta (a4) precursor protein, Map4k4 - mitogen-activated protein kinase kinase kinase kinase 4, Lamc3 - laminin gamma 3, …
GO:1903034	regulation of response to wounding	6.26e-08	9.43e-06	2.61	20883	190	1561	37	[Tfpi - tissue factor pathway inhibitor, Ptger3 - prostaglandin e receptor 3 (subtype ep3), F11r - f11 receptor, Dusp10 - dual specificity phosphatase 10, Flna - filamin, alpha, Wnt4 - wingless-related mmtv integration site 4, Wfdc1 - wap four-disulfide core domain 1, Myh9 - myosin, heavy polypeptide 9, non-muscle, Ceacam1 - carcinoembryonic antigen-related cell adhesion molecule 1, Pdpn - podopl…
GO:0001934	positive regulation of protein phosphorylation	6.83e-08	1.02e-05	1.63	20883	977	1561	119	[Ptger3 - prostaglandin e receptor 3 (subtype ep3), Mmd - monocyte to macrophage differentiation-associated, Ddr2 - discoidin domain receptor family, member 2, Pgf - placental growth factor, App - amyloid beta (a4) precursor protein, Prkd1 - protein kinase d1, Ceacam1 - carcinoembryonic antigen-related cell adhesion molecule 1, Fbn1 - fibrillin 1, Lrp4 - low density lipoprotein receptor-related p…
GO:0009719	response to endogenous stimulus	8.05e-08	1.19e-05	1.65	20883	917	1561	113	[Dll4 - delta-like 4 (drosophila), Gatm - glycine amidinotransferase (l-arginine:glycine amidinotransferase), Hsd3b2 - hydroxy-delta-5-steroid dehydrogenase, 3 beta- and steroid delta-isomerase 2, Nr1h3 - nuclear receptor subfamily 1, group h, member 3, Sesn3 - sestrin 3, Cited1 - cbp/p300-interacting transactivator with glu/asp-rich carboxy-terminal domain 1, Capn1 - calpain 1, App - amyloid bet…
GO:0043269	regulation of ion transport	1.16e-07	1.7e-05	1.74	20883	717	1561	93	[Ptger3 - prostaglandin e receptor 3 (subtype ep3), Bcl2 - b cell leukemia/lymphoma 2, Dysf - dysferlin, Clcn2 - chloride channel 2, Ppargc1a - peroxisome proliferative activated receptor, gamma, coactivator 1 alpha, Kcnc2 - potassium voltage gated channel, shaw-related subfamily, member 2, Ahnak - ahnak nucleoprotein (desmoyokin), Agtr2 - angiotensin ii receptor, type 2, Entpd1 - ectonucleoside …
GO:0019220	regulation of phosphate metabolic process	1.27e-07	1.85e-05	1.45	20883	1689	1561	183	[Ptger3 - prostaglandin e receptor 3 (subtype ep3), Hdac4 - histone deacetylase 4, Lats2 - large tumor suppressor 2, Mmd - monocyte to macrophage differentiation-associated, Ddr2 - discoidin domain receptor family, member 2, Pth1r - parathyroid hormone 1 receptor, Dact1 - dapper homolog 1, antagonist of beta-catenin (xenopus), Me2 - malic enzyme 2, nad(+)-dependent, mitochondrial, Pgf - placental…
GO:0042325	regulation of phosphorylation	1.31e-07	1.89e-05	1.47	20883	1533	1561	169	[Ptger3 - prostaglandin e receptor 3 (subtype ep3), Hdac4 - histone deacetylase 4, Lats2 - large tumor suppressor 2, Mmd - monocyte to macrophage differentiation-associated, Ddr2 - discoidin domain receptor family, member 2, Dact1 - dapper homolog 1, antagonist of beta-catenin (xenopus), Pgf - placental growth factor, Nr2f2 - nuclear receptor subfamily 2, group f, member 2, App - amyloid beta (a4…
GO:0051174	regulation of phosphorus metabolic process	1.33e-07	1.89e-05	1.45	20883	1690	1561	183	[Ptger3 - prostaglandin e receptor 3 (subtype ep3), Hdac4 - histone deacetylase 4, Lats2 - large tumor suppressor 2, Mmd - monocyte to macrophage differentiation-associated, Ddr2 - discoidin domain receptor family, member 2, Pth1r - parathyroid hormone 1 receptor, Dact1 - dapper homolog 1, antagonist of beta-catenin (xenopus), Me2 - malic enzyme 2, nad(+)-dependent, mitochondrial, Pgf - placental…
GO:0045216	cell-cell junction organization	1.43e-07	2.02e-05	2.97	20883	126	1561	28	[Cldn11 - claudin 11, Ramp2 - receptor (calcitonin) activity modifying protein 2, Tgfb2 - transforming growth factor, beta 2, Marveld2 - marvel (membrane-associating) domain containing 2, Cldn5 - claudin 5, Flna - filamin, alpha, Esam - endothelial cell-specific adhesion molecule, Jup - junction plakoglobin, Lsr - lipolysis stimulated lipoprotein receptor, Cxadr - coxsackie virus and adenovirus r…
GO:0016043	cellular component organization	1.48e-07	2.07e-05	1.25	20883	4452	1561	415	[Myh14 - myosin, heavy polypeptide 14, Hdac4 - histone deacetylase 4, Abca1 - atp-binding cassette, sub-family a (abc1), member 1, Abcg1 - atp-binding cassette, sub-family g (white), member 1, Gsn - gelsolin, Tmsb4x - thymosin, beta 4, x chromosome, Zyx - zyxin, Chrnb1 - cholinergic receptor, nicotinic, beta polypeptide 1 (muscle), Lrp4 - low density lipoprotein receptor-related protein 4, Mbp - …
GO:0000902	cell morphogenesis	1.51e-07	2.1e-05	2.31	20883	255	1561	44	[Bcl2 - b cell leukemia/lymphoma 2, Col12a1 - collagen, type xii, alpha 1, Fry - furry homolog (drosophila), Arhgef2 - rho/rac guanine nucleotide exchange factor (gef) 2, Lats2 - large tumor suppressor 2, Col18a1 - collagen, type xviii, alpha 1, Lamb1 - laminin b1, Tgfb2 - transforming growth factor, beta 2, Tgfb1i1 - transforming growth factor beta 1 induced transcript 1, Flna - filamin, alpha, …
GO:1903115	regulation of actin filament-based movement	1.7e-07	2.33e-05	4.78	20883	42	1561	15	[Ptger3 - prostaglandin e receptor 3 (subtype ep3), Ryr2 - ryanodine receptor 2, cardiac, Pln - phospholamban, Flna - filamin, alpha, Jup - junction plakoglobin, Cacna1h - calcium channel, voltage-dependent, t type, alpha 1h subunit, Pkp2 - plakophilin 2, Tnnt2 - troponin t2, cardiac, Acta2 - actin, alpha 2, smooth muscle, aorta, Cav1 - caveolin 1, caveolae protein, Tnnc1 - troponin c, cardiac/sl…
GO:2000181	negative regulation of blood vessel morphogenesis	1.82e-07	2.48e-05	3.01	20883	120	1561	27	[Sulf1 - sulfatase 1, Fbln5 - fibulin 5, Dll4 - delta-like 4 (drosophila), Hhip - hedgehog-interacting protein, Stard13 - star-related lipid transfer (start) domain containing 13, Plk2 - polo-like kinase 2, Tgfb2 - transforming growth factor, beta 2, Col4a3 - collagen, type iv, alpha 3, Cldn5 - claudin 5, Wnt4 - wingless-related mmtv integration site 4, Serpinf1 - serine (or cysteine) peptidase i…
GO:0034762	regulation of transmembrane transport	1.86e-07	2.52e-05	1.83	20883	564	1561	77	[Ptger3 - prostaglandin e receptor 3 (subtype ep3), Bcl2 - b cell leukemia/lymphoma 2, Gpc3 - glypican 3, Dysf - dysferlin, Clcn2 - chloride channel 2, Ppargc1a - peroxisome proliferative activated receptor, gamma, coactivator 1 alpha, Kcnc2 - potassium voltage gated channel, shaw-related subfamily, member 2, Ahnak - ahnak nucleoprotein (desmoyokin), Klf15 - kruppel-like factor 15, Flna - filamin…
GO:0036293	response to decreased oxygen levels	2.08e-07	2.78e-05	2.46	20883	207	1561	38	[Bcl2 - b cell leukemia/lymphoma 2, Pygm - muscle glycogen phosphorylase, Ppara - peroxisome proliferator activated receptor alpha, Kdr - kinase insert domain protein receptor, Atp1b1 - atpase, na+/k+ transporting, beta 1 polypeptide, Tgfb2 - transforming growth factor, beta 2, Nos2 - nitric oxide synthase 2, inducible, Il18 - interleukin 18, Eng - endoglin, Cd38 - cd38 antigen, Mmp2 - matrix met…
GO:0035556	intracellular signal transduction	2.39e-07	3.17e-05	1.5	20883	1336	1561	150	[Ptger3 - prostaglandin e receptor 3 (subtype ep3), Hdac4 - histone deacetylase 4, Abca1 - atp-binding cassette, sub-family a (abc1), member 1, Arhgdig - rho gdp dissociation inhibitor (gdi) gamma, Lats2 - large tumor suppressor 2, Gsn - gelsolin, Pth1r - parathyroid hormone 1 receptor, Ppm1l - protein phosphatase 1 (formerly 2c)-like, Sesn3 - sestrin 3, App - amyloid beta (a4) precursor protein,…
GO:0048660	regulation of smooth muscle cell proliferation	2.94e-07	3.87e-05	2.66	20883	161	1561	32	[Pdgfd - platelet-derived growth factor, d polypeptide, Jak2 - janus kinase 2, Hdac4 - histone deacetylase 4, Il15 - interleukin 15, Tcf7l2 - transcription factor 7 like 2, t cell specific, hmg box, Ppargc1a - peroxisome proliferative activated receptor, gamma, coactivator 1 alpha, Il18 - interleukin 18, Nr4a3 - nuclear receptor subfamily 4, group a, member 3, Cnn1 - calponin 1, Mmp2 - matrix met…
GO:2000027	regulation of animal organ morphogenesis	3.05e-07	3.97e-05	2.42	20883	210	1561	38	[Bcl2 - b cell leukemia/lymphoma 2, Sulf1 - sulfatase 1, Apcdd1 - adenomatosis polyposis coli down-regulated 1, Aspn - asporin, Gpc3 - glypican 3, Agtr2 - angiotensin ii receptor, type 2, Tgfb2 - transforming growth factor, beta 2, Il18 - interleukin 18, Eng - endoglin, Dact1 - dapper homolog 1, antagonist of beta-catenin (xenopus), Wnt4 - wingless-related mmtv integration site 4, Bmp7 - bone mor…
GO:0031589	cell-substrate adhesion	3.23e-07	4.18e-05	2.75	20883	146	1561	30	[Itgb8 - integrin beta 8, Atp1b2 - atpase, na+/k+ transporting, beta 2 polypeptide, Sned1 - sushi, nidogen and egf-like domains 1, Lamb1 - laminin b1, Bcan - brevican, Tgfb1i1 - transforming growth factor beta 1 induced transcript 1, Epdr1 - ependymin related protein 1 (zebrafish), Antxr1 - anthrax toxin receptor 1, C230081A13Rik - riken cdna c230081a13 gene, Axl - axl receptor tyrosine kinase, L…
GO:0001932	regulation of protein phosphorylation	3.37e-07	4.33e-05	1.48	20883	1399	1561	155	[Ptger3 - prostaglandin e receptor 3 (subtype ep3), Lats2 - large tumor suppressor 2, Mmd - monocyte to macrophage differentiation-associated, Ddr2 - discoidin domain receptor family, member 2, Dact1 - dapper homolog 1, antagonist of beta-catenin (xenopus), Pgf - placental growth factor, Nr2f2 - nuclear receptor subfamily 2, group f, member 2, App - amyloid beta (a4) precursor protein, Ppm1e - pr…
GO:0098742	cell-cell adhesion via plasma-membrane adhesion molecules	3.41e-07	4.34e-05	2.56	20883	178	1561	34	[Slitrk1 - slit and ntrk-like family, member 1, Gpc4 - glypican 4, Sele - selectin, endothelial cell, Pcdhb16 - protocadherin beta 16, Tgfb2 - transforming growth factor, beta 2, Epcam - epithelial cell adhesion molecule, Pcdhb18 - protocadherin beta 18, Crb1 - crumbs homolog 1 (drosophila), Esam - endothelial cell-specific adhesion molecule, Amigo2 - adhesion molecule with ig like domain 2, Mcam…
GO:0060284	regulation of cell development	3.43e-07	4.32e-05	1.56	20883	1082	1561	126	[Ptger3 - prostaglandin e receptor 3 (subtype ep3), Hdac4 - histone deacetylase 4, Dll4 - delta-like 4 (drosophila), Mmd - monocyte to macrophage differentiation-associated, Nckipsd - nck interacting protein with sh3 domain, Csmd3 - cub and sushi multiple domains 3, Cldn5 - claudin 5, Postn - periostin, osteoblast specific factor, Flna - filamin, alpha, App - amyloid beta (a4) precursor protein, …
GO:0022407	regulation of cell-cell adhesion	4.11e-07	5.15e-05	1.96	20883	410	1561	60	[Jak2 - janus kinase 2, Ptger3 - prostaglandin e receptor 3 (subtype ep3), Lrrc32 - leucine rich repeat containing 32, Il15 - interleukin 15, F11r - f11 receptor, Ppara - peroxisome proliferator activated receptor alpha, Il18 - interleukin 18, Cd74 - cd74 antigen (invariant polypeptide of major histocompatibility complex, class ii antigen-associated), Wnt4 - wingless-related mmtv integration site…
GO:0043410	positive regulation of MAPK cascade	4.39e-07	5.45e-05	1.85	20883	507	1561	70	[Jak2 - janus kinase 2, Pdgfd - platelet-derived growth factor, d polypeptide, Sphk1 - sphingosine kinase 1, St5 - suppression of tumorigenicity 5, Mid1 - midline 1, Cd74 - cd74 antigen (invariant polypeptide of major histocompatibility complex, class ii antigen-associated), P2ry1 - purinergic receptor p2y, g-protein coupled 1, Gpr37 - g protein-coupled receptor 37, Ajuba - ajuba lim protein, Tim…
GO:0000904	cell morphogenesis involved in differentiation	4.51e-07	5.55e-05	2.66	20883	156	1561	31	[Col12a1 - collagen, type xii, alpha 1, Lats2 - large tumor suppressor 2, Col18a1 - collagen, type xviii, alpha 1, Lamb1 - laminin b1, Tgfb1i1 - transforming growth factor beta 1 induced transcript 1, Flna - filamin, alpha, Antxr1 - anthrax toxin receptor 1, C230081A13Rik - riken cdna c230081a13 gene, Axl - axl receptor tyrosine kinase, Lamc3 - laminin gamma 3, Myh9 - myosin, heavy polypeptide 9,…
GO:0050920	regulation of chemotaxis	4.99e-07	6.1e-05	2.38	20883	214	1561	38	[Pdgfd - platelet-derived growth factor, d polypeptide, Sema6d - sema domain, transmembrane domain (tm), and cytoplasmic domain, (semaphorin) 6d, Tmem102 - transmembrane protein 102, Dysf - dysferlin, Kdr - kinase insert domain protein receptor, Gpr183 - g protein-coupled receptor 183, Sema3d - sema domain, immunoglobulin domain (ig), short basic domain, secreted, (semaphorin) 3d, Il16 - interleu…
GO:0097485	neuron projection guidance	4.99e-07	6.05e-05	2.38	20883	214	1561	38	[Tgfb2 - transforming growth factor, beta 2, Sema3d - sema domain, immunoglobulin domain (ig), short basic domain, secreted, (semaphorin) 3d, Nr4a3 - nuclear receptor subfamily 4, group a, member 3, Flrt3 - fibronectin leucine rich transmembrane protein 3, Plxna3 - plexin a3, Bmp7 - bone morphogenetic protein 7, Foxp1 - forkhead box p1, Lama2 - laminin, alpha 2, Ptch1 - patched homolog 1, Nrp2 - …
GO:0060537	muscle tissue development	5.17e-07	6.22e-05	2.87	20883	126	1561	27	[Myh14 - myosin, heavy polypeptide 14, Dysf - dysferlin, Tcf21 - transcription factor 21, Pgm5 - phosphoglucomutase 5, Pln - phospholamban, Eng - endoglin, Popdc3 - popeye domain containing 3, Svil - supervillin, Aldh1a2 - aldehyde dehydrogenase family 1, subfamily a2, Popdc2 - popeye domain containing 2, Bmp7 - bone morphogenetic protein 7, Foxp1 - forkhead box p1, Nr2f2 - nuclear receptor subfa…
GO:0061138	morphogenesis of a branching epithelium	5.21e-07	6.23e-05	2.55	20883	173	1561	33	[Bcl2 - b cell leukemia/lymphoma 2, Nfatc1 - nuclear factor of activated t cells, cytoplasmic, calcineurin dependent 1, Gpc3 - glypican 3, Dll4 - delta-like 4 (drosophila), Kdr - kinase insert domain protein receptor, Hhip - hedgehog-interacting protein, Tcf21 - transcription factor 21, Col4a1 - collagen, type iv, alpha 1, Eng - endoglin, Esrp2 - epithelial splicing regulatory protein 2, Wnt4 - w…
GO:0048754	branching morphogenesis of an epithelial tube	5.95e-07	7.05e-05	2.68	20883	150	1561	30	[Bcl2 - b cell leukemia/lymphoma 2, Nfatc1 - nuclear factor of activated t cells, cytoplasmic, calcineurin dependent 1, Gpc3 - glypican 3, Dll4 - delta-like 4 (drosophila), Kdr - kinase insert domain protein receptor, Hhip - hedgehog-interacting protein, Tcf21 - transcription factor 21, Col4a1 - collagen, type iv, alpha 1, Eng - endoglin, Esrp2 - epithelial splicing regulatory protein 2, Wnt4 - w…
GO:0051345	positive regulation of hydrolase activity	6.35e-07	7.47e-05	1.83	20883	512	1561	70	[Jak2 - janus kinase 2, F11r - f11 receptor, Nr1h3 - nuclear receptor subfamily 1, group h, member 3, Gsn - gelsolin, Agtr2 - angiotensin ii receptor, type 2, Arap2 - arfgap with rhogap domain, ankyrin repeat and ph domain 2, Wnt4 - wingless-related mmtv integration site 4, Dapk1 - death associated protein kinase 1, App - amyloid beta (a4) precursor protein, Map4k4 - mitogen-activated protein kin…
GO:0034765	regulation of ion transmembrane transport	6.89e-07	8.04e-05	1.86	20883	474	1561	66	[Ptger3 - prostaglandin e receptor 3 (subtype ep3), Dysf - dysferlin, Clcn2 - chloride channel 2, Ppargc1a - peroxisome proliferative activated receptor, gamma, coactivator 1 alpha, Kcnc2 - potassium voltage gated channel, shaw-related subfamily, member 2, Ahnak - ahnak nucleoprotein (desmoyokin), Flna - filamin, alpha, Dapk1 - death associated protein kinase 1, App - amyloid beta (a4) precursor …
GO:0034329	cell junction assembly	7.58e-07	8.78e-05	2.75	20883	136	1561	28	[Cldn11 - claudin 11, Bcl2 - b cell leukemia/lymphoma 2, Ramp2 - receptor (calcitonin) activity modifying protein 2, Ston1 - stonin 1, Marveld2 - marvel (membrane-associating) domain containing 2, Cldn5 - claudin 5, Esam - endothelial cell-specific adhesion molecule, Jup - junction plakoglobin, Ajuba - ajuba lim protein, Lsr - lipolysis stimulated lipoprotein receptor, Pkp2 - plakophilin 2, C2300…
GO:0051247	positive regulation of protein metabolic process	7.99e-07	9.19e-05	1.43	20883	1633	1561	174	[Ptger3 - prostaglandin e receptor 3 (subtype ep3), Hdac4 - histone deacetylase 4, Mmd - monocyte to macrophage differentiation-associated, Nr1h3 - nuclear receptor subfamily 1, group h, member 3, Abcg1 - atp-binding cassette, sub-family g (white), member 1, Gsn - gelsolin, Ddr2 - discoidin domain receptor family, member 2, Ccbe1 - collagen and calcium binding egf domains 1, Dact1 - dapper homolo…
GO:0030178	negative regulation of Wnt signaling pathway	8.03e-07	9.17e-05	2.59	20883	160	1561	31	[Apcdd1 - adenomatosis polyposis coli down-regulated 1, Gpc3 - glypican 3, Tmem64 - transmembrane protein 64, Tcf7l2 - transcription factor 7 like 2, t cell specific, hmg box, Lats2 - large tumor suppressor 2, Rbms3 - rna binding motif, single stranded interacting protein, Wwtr1 - ww domain containing transcription regulator 1, Dact1 - dapper homolog 1, antagonist of beta-catenin (xenopus), Mllt3…
GO:0044057	regulation of system process	8.64e-07	9.8e-05	1.76	20883	586	1561	77	[Jak2 - janus kinase 2, Ptger3 - prostaglandin e receptor 3 (subtype ep3), Hdac4 - histone deacetylase 4, Nfatc1 - nuclear factor of activated t cells, cytoplasmic, calcineurin dependent 1, Sphk1 - sphingosine kinase 1, Ppara - peroxisome proliferator activated receptor alpha, S1pr2 - sphingosine-1-phosphate receptor 2, Nr1h3 - nuclear receptor subfamily 1, group h, member 3, Agtr2 - angiotensin …
GO:0043408	regulation of MAPK cascade	8.69e-07	9.78e-05	1.69	20883	698	1561	88	[Jak2 - janus kinase 2, Pdgfd - platelet-derived growth factor, d polypeptide, Sphk1 - sphingosine kinase 1, Ppef2 - protein phosphatase, ef hand calcium-binding domain 2, St5 - suppression of tumorigenicity 5, Dact1 - dapper homolog 1, antagonist of beta-catenin (xenopus), Mid1 - midline 1, Cd74 - cd74 antigen (invariant polypeptide of major histocompatibility complex, class ii antigen-associate…
GO:1902105	regulation of leukocyte differentiation	8.76e-07	9.78e-05	2.11	20883	298	1561	47	[Zfp36l2 - zinc finger protein 36, c3h type-like 2, Il15ra - interleukin 15 receptor, alpha chain, Il15 - interleukin 15, Zeb1 - zinc finger e-box binding homeobox 1, Tmem64 - transmembrane protein 64, Tmem176b - transmembrane protein 176b, Rorc - rar-related orphan receptor gamma, Il18 - interleukin 18, Fgl2 - fibrinogen-like protein 2, Dusp10 - dual specificity phosphatase 10, Il34 - interleuki…
GO:0032270	positive regulation of cellular protein metabolic process	9.01e-07	9.99e-05	1.44	20883	1523	1561	164	[Ptger3 - prostaglandin e receptor 3 (subtype ep3), Hdac4 - histone deacetylase 4, Mmd - monocyte to macrophage differentiation-associated, Nr1h3 - nuclear receptor subfamily 1, group h, member 3, Gsn - gelsolin, Ddr2 - discoidin domain receptor family, member 2, Ccbe1 - collagen and calcium binding egf domains 1, Dact1 - dapper homolog 1, antagonist of beta-catenin (xenopus), Hspa1b - heat shock…
GO:0019222	regulation of metabolic process	9.78e-07	0.000108	1.19	20883	5936	1561	527	[Ptger3 - prostaglandin e receptor 3 (subtype ep3), Hdac4 - histone deacetylase 4, Ikzf2 - ikaros family zinc finger 2, Abcg1 - atp-binding cassette, sub-family g (white), member 1, Gsn - gelsolin, Cyp2j6 - cytochrome p450, family 2, subfamily j, polypeptide 6, Pth1r - parathyroid hormone 1 receptor, Fam129b - family with sequence similarity 129, member b, Oas2 - 2'-5' oligoadenylate synthetase 2…
GO:0071840	cellular component organization or biogenesis	1.01e-06	0.000111	1.23	20883	4528	1561	415	[Myh14 - myosin, heavy polypeptide 14, Hdac4 - histone deacetylase 4, Abca1 - atp-binding cassette, sub-family a (abc1), member 1, Abcg1 - atp-binding cassette, sub-family g (white), member 1, Gsn - gelsolin, Tmsb4x - thymosin, beta 4, x chromosome, Zyx - zyxin, Chrnb1 - cholinergic receptor, nicotinic, beta polypeptide 1 (muscle), Lrp4 - low density lipoprotein receptor-related protein 4, Mbp - …
GO:0010941	regulation of cell death	1.08e-06	0.000117	1.42	20883	1652	1561	175	[Hdac4 - histone deacetylase 4, Lats2 - large tumor suppressor 2, Gsn - gelsolin, Rorc - rar-related orphan receptor gamma, Fam129b - family with sequence similarity 129, member b, Fap - fibroblast activation protein, Flna - filamin, alpha, Chchd10 - coiled-coil-helix-coiled-coil-helix domain containing 10, Hspa1b - heat shock protein 1b, Capn1 - calpain 1, App - amyloid beta (a4) precursor prote…
GO:0010632	regulation of epithelial cell migration	1.19e-06	0.000128	2.27	20883	230	1561	39	[Anxa3 - annexin a3, Dll4 - delta-like 4 (drosophila), Kdr - kinase insert domain protein receptor, Atoh8 - atonal homolog 8 (drosophila), Ets1 - e26 avian leukemia oncogene 1, 5' domain, Pbld1 - phenazine biosynthesis-like protein domain containing 1, Plk2 - polo-like kinase 2, Stard13 - star-related lipid transfer (start) domain containing 13, Ccbe1 - collagen and calcium binding egf domains 1,…
GO:0050865	regulation of cell activation	1.2e-06	0.000129	1.74	20883	591	1561	77	[Jak2 - janus kinase 2, Bcl2 - b cell leukemia/lymphoma 2, Ptger3 - prostaglandin e receptor 3 (subtype ep3), Il15ra - interleukin 15 receptor, alpha chain, Lrrc32 - leucine rich repeat containing 32, Il15 - interleukin 15, Sphk1 - sphingosine kinase 1, Il13ra2 - interleukin 13 receptor, alpha 2, F11r - f11 receptor, Nr1h3 - nuclear receptor subfamily 1, group h, member 3, Gsn - gelsolin, Rorc - …
GO:0016525	negative regulation of angiogenesis	1.21e-06	0.000128	2.88	20883	116	1561	25	[Sulf1 - sulfatase 1, Fbln5 - fibulin 5, Dll4 - delta-like 4 (drosophila), Hhip - hedgehog-interacting protein, Stard13 - star-related lipid transfer (start) domain containing 13, Plk2 - polo-like kinase 2, Tgfb2 - transforming growth factor, beta 2, Col4a3 - collagen, type iv, alpha 3, Cldn5 - claudin 5, Serpinf1 - serine (or cysteine) peptidase inhibitor, clade f, member 1, Mmrn2 - multimerin 2…
GO:0032101	regulation of response to external stimulus	1.26e-06	0.000133	1.64	20883	777	1561	95	[Pdgfd - platelet-derived growth factor, d polypeptide, Jak2 - janus kinase 2, Ptger3 - prostaglandin e receptor 3 (subtype ep3), Tmem102 - transmembrane protein 102, Il15 - interleukin 15, Sphk1 - sphingosine kinase 1, F11r - f11 receptor, Ppara - peroxisome proliferator activated receptor alpha, Dysf - dysferlin, Nr1h3 - nuclear receptor subfamily 1, group h, member 3, Kank2 - kn motif and anky…
GO:0072111	cell proliferation involved in kidney development	1.26e-06	0.000132	9.36	20883	10	1561	7	[Gpc3 - glypican 3, Bmp7 - bone morphogenetic protein 7, Ptch1 - patched homolog 1, Bmp2 - bone morphogenetic protein 2, Pdgfb - platelet derived growth factor, b polypeptide, Egr1 - early growth response 1, Pdgfrb - platelet derived growth factor receptor, beta polypeptide]
GO:0048878	chemical homeostasis	1.38e-06	0.000143	1.52	20883	1089	1561	124	[Ptger3 - prostaglandin e receptor 3 (subtype ep3), Abca1 - atp-binding cassette, sub-family a (abc1), member 1, Tmem64 - transmembrane protein 64, Abcg1 - atp-binding cassette, sub-family g (white), member 1, Nr1h3 - nuclear receptor subfamily 1, group h, member 3, Pth1r - parathyroid hormone 1 receptor, Slc4a5 - solute carrier family 4, sodium bicarbonate cotransporter, member 5, Slc4a11 - solu…
GO:0061041	regulation of wound healing	1.88e-06	0.000195	2.59	20883	150	1561	29	[Tfpi - tissue factor pathway inhibitor, Ptger3 - prostaglandin e receptor 3 (subtype ep3), F11r - f11 receptor, Dusp10 - dual specificity phosphatase 10, Wnt4 - wingless-related mmtv integration site 4, Wfdc1 - wap four-disulfide core domain 1, Myh9 - myosin, heavy polypeptide 9, non-muscle, Ceacam1 - carcinoembryonic antigen-related cell adhesion molecule 1, Pdpn - podoplanin, Ccl2 - chemokine …
GO:0001568	blood vessel development	2.14e-06	0.00022	2.52	20883	159	1561	30	[Sphk1 - sphingosine kinase 1, Gpc3 - glypican 3, Syde1 - synapse defective 1, rho gtpase, homolog 1 (c. elegans), Tcf7l2 - transcription factor 7 like 2, t cell specific, hmg box, Tgfb2 - transforming growth factor, beta 2, Aldh1a2 - aldehyde dehydrogenase family 1, subfamily a2, Antxr1 - anthrax toxin receptor 1, Nr2f2 - nuclear receptor subfamily 2, group f, member 2, Ceacam1 - carcinoembryoni…
GO:0031032	actomyosin structure organization	2.37e-06	0.000242	2.93	20883	105	1561	23	[Epb4.1l4b - erythrocyte protein band 4.1-like 4b, Myh14 - myosin, heavy polypeptide 14, F11r - f11 receptor, Myo18a - myosin xviiia, Xirp1 - xin actin-binding repeat containing 1, Pdgfra - platelet derived growth factor receptor, alpha polypeptide, 4930544G11Rik - riken cdna 4930544g11 gene, Limch1 - lim and calponin homology domains 1, Pgm5 - phosphoglucomutase 5, Actg1 - actin, gamma, cytoplas…
GO:0051960	regulation of nervous system development	2.37e-06	0.000241	1.52	20883	1057	1561	120	[Ptger3 - prostaglandin e receptor 3 (subtype ep3), Dll4 - delta-like 4 (drosophila), Mmd - monocyte to macrophage differentiation-associated, Nckipsd - nck interacting protein with sh3 domain, Csmd3 - cub and sushi multiple domains 3, Flna - filamin, alpha, App - amyloid beta (a4) precursor protein, Prkd1 - protein kinase d1, Map2 - microtubule-associated protein 2, Lrp4 - low density lipoprotei…
GO:0001763	morphogenesis of a branching structure	2.48e-06	0.00025	2.39	20883	185	1561	33	[Bcl2 - b cell leukemia/lymphoma 2, Nfatc1 - nuclear factor of activated t cells, cytoplasmic, calcineurin dependent 1, Gpc3 - glypican 3, Dll4 - delta-like 4 (drosophila), Kdr - kinase insert domain protein receptor, Hhip - hedgehog-interacting protein, Tcf21 - transcription factor 21, Col4a1 - collagen, type iv, alpha 1, Eng - endoglin, Esrp2 - epithelial splicing regulatory protein 2, Wnt4 - w…
GO:1903522	regulation of blood circulation	2.55e-06	0.000255	2.2	20883	237	1561	39	[Jak2 - janus kinase 2, Ptger3 - prostaglandin e receptor 3 (subtype ep3), Hdac4 - histone deacetylase 4, Atp1b1 - atpase, na+/k+ transporting, beta 1 polypeptide, Ehd3 - eh-domain containing 3, Agtr2 - angiotensin ii receptor, type 2, Tgfb2 - transforming growth factor, beta 2, Pln - phospholamban, Cd38 - cd38 antigen, Flna - filamin, alpha, Popdc2 - popeye domain containing 2, Jup - junction pl…
GO:0007411	axon guidance	2.6e-06	0.000259	2.28	20883	211	1561	36	[Tgfb2 - transforming growth factor, beta 2, Sema3d - sema domain, immunoglobulin domain (ig), short basic domain, secreted, (semaphorin) 3d, Nr4a3 - nuclear receptor subfamily 4, group a, member 3, Flrt3 - fibronectin leucine rich transmembrane protein 3, Plxna3 - plexin a3, Bmp7 - bone morphogenetic protein 7, Foxp1 - forkhead box p1, Lama2 - laminin, alpha 2, Ptch1 - patched homolog 1, Nrp2 - …
GO:0001508	action potential	2.73e-06	0.00027	3.19	20883	84	1561	20	[Myh14 - myosin, heavy polypeptide 14, Chrna4 - cholinergic receptor, nicotinic, alpha polypeptide 4, Kcnb1 - potassium voltage gated channel, shab-related subfamily, member 1, Nedd4l - neural precursor cell expressed, developmentally down-regulated gene 4-like, Ryr2 - ryanodine receptor 2, cardiac, Kcnh2 - potassium voltage-gated channel, subfamily h (eag-related), member 2, Kcnd2 - potassium vo…
GO:0051050	positive regulation of transport	2.87e-06	0.000282	1.51	20883	1072	1561	121	[Abca1 - atp-binding cassette, sub-family a (abc1), member 1, Nr1h3 - nuclear receptor subfamily 1, group h, member 3, Abcg1 - atp-binding cassette, sub-family g (white), member 1, Cyp2j6 - cytochrome p450, family 2, subfamily j, polypeptide 6, Postn - periostin, osteoblast specific factor, Chchd10 - coiled-coil-helix-coiled-coil-helix domain containing 10, Flna - filamin, alpha, Ptch1 - patched …
GO:0070482	response to oxygen levels	2.89e-06	0.000282	2.14	20883	256	1561	41	[Bcl2 - b cell leukemia/lymphoma 2, Pygm - muscle glycogen phosphorylase, Ppara - peroxisome proliferator activated receptor alpha, Kdr - kinase insert domain protein receptor, Mir365-1 - microrna 365-1, Atp1b1 - atpase, na+/k+ transporting, beta 1 polypeptide, Tgfb2 - transforming growth factor, beta 2, Nos2 - nitric oxide synthase 2, inducible, Il18 - interleukin 18, Eng - endoglin, Cd38 - cd38…
GO:0009611	response to wounding	3.16e-06	0.000307	2.36	20883	187	1561	33	[Jak2 - janus kinase 2, Bcl2 - b cell leukemia/lymphoma 2, Zfp36l2 - zinc finger protein 36, c3h type-like 2, 2310040G24Rik - riken cdna 2310040g24 gene, Ppara - peroxisome proliferator activated receptor alpha, Tgfb2 - transforming growth factor, beta 2, Eng - endoglin, Mtr - 5-methyltetrahydrofolate-homocysteine methyltransferase, Mmp2 - matrix metallopeptidase 2, Flrt3 - fibronectin leucine ri…
GO:0031401	positive regulation of protein modification process	3.53e-06	0.000341	1.47	20883	1198	1561	132	[Ptger3 - prostaglandin e receptor 3 (subtype ep3), Hdac4 - histone deacetylase 4, Mmd - monocyte to macrophage differentiation-associated, Ddr2 - discoidin domain receptor family, member 2, Pgf - placental growth factor, App - amyloid beta (a4) precursor protein, Prkd1 - protein kinase d1, Ceacam1 - carcinoembryonic antigen-related cell adhesion molecule 1, Fbn1 - fibrillin 1, Lrp4 - low density…
GO:0031344	regulation of cell projection organization	3.8e-06	0.000364	1.6	20883	776	1561	93	[Il15ra - interleukin 15 receptor, alpha chain, Hdac4 - histone deacetylase 4, Sphk1 - sphingosine kinase 1, Slitrk1 - slit and ntrk-like family, member 1, Fam110c - family with sequence similarity 110, member c, Nckipsd - nck interacting protein with sh3 domain, Csmd3 - cub and sushi multiple domains 3, Cd38 - cd38 antigen, Syne2 - spectrin repeat containing, nuclear envelope 2, Flna - filamin, …
GO:0050767	regulation of neurogenesis	3.92e-06	0.000374	1.54	20883	948	1561	109	[Ptger3 - prostaglandin e receptor 3 (subtype ep3), Dll4 - delta-like 4 (drosophila), Mmd - monocyte to macrophage differentiation-associated, Nckipsd - nck interacting protein with sh3 domain, Csmd3 - cub and sushi multiple domains 3, Flna - filamin, alpha, App - amyloid beta (a4) precursor protein, Prkd1 - protein kinase d1, Map2 - microtubule-associated protein 2, Lrp4 - low density lipoprotei…
GO:0030199	collagen fibril organization	3.94e-06	0.000373	4.07	20883	46	1561	14	[Ddr2 - discoidin domain receptor family, member 2, Tgfb2 - transforming growth factor, beta 2, Scx - scleraxis, Tnxb - tenascin xb, Adamts2 - a disintegrin-like and metallopeptidase (reprolysin type) with thrombospondin type 1 motif, 2, Dpt - dermatopontin, Col1a2 - collagen, type i, alpha 2, Mmp11 - matrix metallopeptidase 11, Col1a1 - collagen, type i, alpha 1, Atp7a - atpase, cu++ transportin…
GO:0120035	regulation of plasma membrane bounded cell projection organization	4.13e-06	0.000389	1.6	20883	767	1561	92	[Il15ra - interleukin 15 receptor, alpha chain, Hdac4 - histone deacetylase 4, Sphk1 - sphingosine kinase 1, Slitrk1 - slit and ntrk-like family, member 1, Nckipsd - nck interacting protein with sh3 domain, Csmd3 - cub and sushi multiple domains 3, Cd38 - cd38 antigen, Syne2 - spectrin repeat containing, nuclear envelope 2, Flna - filamin, alpha, Ncs1 - neuronal calcium sensor 1, Dync2li1 - dynei…
GO:0001503	ossification	4.41e-06	0.000413	2.64	20883	132	1561	26	[Bcl2 - b cell leukemia/lymphoma 2, Ibsp - integrin binding sialoprotein, Ddr2 - discoidin domain receptor family, member 2, Pth1r - parathyroid hormone 1 receptor, Mmp2 - matrix metallopeptidase 2, Mmp16 - matrix metallopeptidase 16, Dlk1 - delta-like 1 homolog (drosophila), Mmp14 - matrix metallopeptidase 14 (membrane-inserted), Bmp7 - bone morphogenetic protein 7, Fat4 - fat tumor suppressor h…
GO:0008016	regulation of heart contraction	4.49e-06	0.000417	2.4	20883	173	1561	31	[Jak2 - janus kinase 2, Hdac4 - histone deacetylase 4, Ehd3 - eh-domain containing 3, Atp1b1 - atpase, na+/k+ transporting, beta 1 polypeptide, Tgfb2 - transforming growth factor, beta 2, Agtr2 - angiotensin ii receptor, type 2, Pln - phospholamban, Flna - filamin, alpha, Popdc2 - popeye domain containing 2, Jup - junction plakoglobin, Cxadr - coxsackie virus and adenovirus receptor, Pkp2 - plako…
GO:0022898	regulation of transmembrane transporter activity	4.73e-06	0.000437	2.1	20883	261	1561	41	[Bcl2 - b cell leukemia/lymphoma 2, Dysf - dysferlin, Atp1b2 - atpase, na+/k+ transporting, beta 2 polypeptide, Atp1b1 - atpase, na+/k+ transporting, beta 1 polypeptide, Ehd3 - eh-domain containing 3, Ppargc1a - peroxisome proliferative activated receptor, gamma, coactivator 1 alpha, Kcnc2 - potassium voltage gated channel, shaw-related subfamily, member 2, Ahnak - ahnak nucleoprotein (desmoyokin…
GO:0022409	positive regulation of cell-cell adhesion	4.75e-06	0.000436	2.12	20883	252	1561	40	[Il15 - interleukin 15, F11r - f11 receptor, Ets1 - e26 avian leukemia oncogene 1, 5' domain, Adam19 - a disintegrin and metallopeptidase domain 19 (meltrin beta), Sele - selectin, endothelial cell, Il18 - interleukin 18, Nr4a3 - nuclear receptor subfamily 4, group a, member 3, Podxl - podocalyxin-like, Dusp10 - dual specificity phosphatase 10, Mex3b - mex3 homolog b (c. elegans), Rap1gap - rap1 …
GO:0060429	epithelium development	5.08e-06	0.000464	2.31	20883	191	1561	33	[Bcl2 - b cell leukemia/lymphoma 2, Jak2 - janus kinase 2, Mtss1 - metastasis suppressor 1, Kdr - kinase insert domain protein receptor, Tcf7l2 - transcription factor 7 like 2, t cell specific, hmg box, Kank2 - kn motif and ankyrin repeat domains 2, Tcf21 - transcription factor 21, Epcam - epithelial cell adhesion molecule, Dact1 - dapper homolog 1, antagonist of beta-catenin (xenopus), Aldh1a2 -…
GO:0070167	regulation of biomineral tissue development	5.52e-06	0.000501	2.96	20883	95	1561	21	[Ano6 - anoctamin 6, Aspn - asporin, Ddr2 - discoidin domain receptor family, member 2, Kl - klotho, Hey1 - hairy/enhancer-of-split related with yrpw motif 1, Smad3 - smad family member 3, Adrb2 - adrenergic receptor, beta 2, Ank - progressive ankylosis, Osr2 - odd-skipped related 2, Gas6 - growth arrest specific 6, Isg15 - isg15 ubiquitin-like modifier, Wnt4 - wingless-related mmtv integration s…
GO:0045664	regulation of neuron differentiation	5.69e-06	0.000513	1.59	20883	773	1561	92	[Bcl2 - b cell leukemia/lymphoma 2, Ptger3 - prostaglandin e receptor 3 (subtype ep3), Il15ra - interleukin 15 receptor, alpha chain, Sphk1 - sphingosine kinase 1, Slitrk1 - slit and ntrk-like family, member 1, Ntf5 - neurotrophin 5, Mmd - monocyte to macrophage differentiation-associated, Nckipsd - nck interacting protein with sh3 domain, Csmd3 - cub and sushi multiple domains 3, Cd38 - cd38 ant…
GO:0001952	regulation of cell-matrix adhesion	5.71e-06	0.000512	2.72	20883	118	1561	24	[Bcl2 - b cell leukemia/lymphoma 2, Myf5 - myogenic factor 5, Kdr - kinase insert domain protein receptor, Acer2 - alkaline ceramidase 2, Limch1 - lim and calponin homology domains 1, Smad3 - smad family member 3, Rin2 - ras and rab interactor 2, Actg1 - actin, gamma, cytoplasmic 1, Itgb3 - integrin beta 3, Postn - periostin, osteoblast specific factor, Plau - plasminogen activator, urokinase, Ph…
GO:0050801	ion homeostasis	5.99e-06	0.000535	1.59	20883	774	1561	92	[Jak2 - janus kinase 2, Ptger3 - prostaglandin e receptor 3 (subtype ep3), Bcl2 - b cell leukemia/lymphoma 2, Slc25a23 - solute carrier family 25 (mitochondrial carrier; phosphate carrier), member 23, Cxcl3 - chemokine (c-x-c motif) ligand 3, Abca1 - atp-binding cassette, sub-family a (abc1), member 1, Tmem64 - transmembrane protein 64, Abcg1 - atp-binding cassette, sub-family g (white), member 1…
GO:1904062	regulation of cation transmembrane transport	6.27e-06	0.000556	1.92	20883	348	1561	50	[Ptger3 - prostaglandin e receptor 3 (subtype ep3), Dysf - dysferlin, Ppargc1a - peroxisome proliferative activated receptor, gamma, coactivator 1 alpha, Kcnc2 - potassium voltage gated channel, shaw-related subfamily, member 2, Ahnak - ahnak nucleoprotein (desmoyokin), Flna - filamin, alpha, Dapk1 - death associated protein kinase 1, Ramp3 - receptor (calcitonin) activity modifying protein 3, Ap…
GO:0016485	protein processing	6.31e-06	0.000556	2.44	20883	159	1561	29	[Immp2l - imp2 inner mitochondrial membrane peptidase-like (s. cerevisiae), Furin - furin (paired basic amino acid cleaving enzyme), Cpxm1 - carboxypeptidase x 1 (m14 family), Mmp16 - matrix metallopeptidase 16, Mmp14 - matrix metallopeptidase 14 (membrane-inserted), Lgmn - legumain, Pcsk6 - proprotein convertase subtilisin/kexin type 6, Ptch1 - patched homolog 1, Capn1 - calpain 1, Ctsh - cathep…
GO:0010712	regulation of collagen metabolic process	6.33e-06	0.000556	3.72	20883	54	1561	15	[Ccl2 - chemokine (c-c motif) ligand 2, Il6ra - interleukin 6 receptor, alpha, Creb3l1 - camp responsive element binding protein 3-like 1, Mfap4 - microfibrillar-associated protein 4, Cygb - cytoglobin, Cyp2j6 - cytochrome p450, family 2, subfamily j, polypeptide 6, Pdgfb - platelet derived growth factor, b polypeptide, Scx - scleraxis, Il18 - interleukin 18, Fap - fibroblast activation protein, …
GO:2001212	regulation of vasculogenesis	7.15e-06	0.000624	6.69	20883	16	1561	8	[Ramp2 - receptor (calcitonin) activity modifying protein 2, Asb4 - ankyrin repeat and socs box-containing 4, Kdr - kinase insert domain protein receptor, Hey1 - hairy/enhancer-of-split related with yrpw motif 1, Ceacam1 - carcinoembryonic antigen-related cell adhesion molecule 1, Rin2 - ras and rab interactor 2, Rtn4 - reticulon 4, Tmem100 - transmembrane protein 100]
GO:1901722	regulation of cell proliferation involved in kidney development	7.15e-06	0.00062	6.69	20883	16	1561	8	[Pdgfd - platelet-derived growth factor, d polypeptide, Il6ra - interleukin 6 receptor, alpha, Bmp7 - bone morphogenetic protein 7, Pdgfb - platelet derived growth factor, b polypeptide, Myc - myelocytomatosis oncogene, Egr1 - early growth response 1, Wt1 - wilms tumor 1 homolog, Itgb3 - integrin beta 3]
GO:0080090	regulation of primary metabolic process	7.2e-06	0.000621	1.19	20883	5242	1561	465	[Ptger3 - prostaglandin e receptor 3 (subtype ep3), Hdac4 - histone deacetylase 4, Ikzf2 - ikaros family zinc finger 2, Abcg1 - atp-binding cassette, sub-family g (white), member 1, Gsn - gelsolin, Pth1r - parathyroid hormone 1 receptor, Fam129b - family with sequence similarity 129, member b, Oas2 - 2'-5' oligoadenylate synthetase 2, Tmsb4x - thymosin, beta 4, x chromosome, Spink13 - serine pept…
GO:0072124	regulation of glomerular mesangial cell proliferation	7.29e-06	0.000625	7.8	20883	12	1561	7	[Pdgfd - platelet-derived growth factor, d polypeptide, Il6ra - interleukin 6 receptor, alpha, Bmp7 - bone morphogenetic protein 7, Pdgfb - platelet derived growth factor, b polypeptide, Egr1 - early growth response 1, Wt1 - wilms tumor 1 homolog, Itgb3 - integrin beta 3]
GO:0042221	response to chemical	7.33e-06	0.000625	1.28	20883	2804	1561	268	[Ptger3 - prostaglandin e receptor 3 (subtype ep3), Hdac4 - histone deacetylase 4, Abca1 - atp-binding cassette, sub-family a (abc1), member 1, Dll4 - delta-like 4 (drosophila), Gsn - gelsolin, Abcg1 - atp-binding cassette, sub-family g (white), member 1, Rorc - rar-related orphan receptor gamma, Ptch1 - patched homolog 1, Nrp2 - neuropilin 2, Capn1 - calpain 1, Ppm1e - protein phosphatase 1e (pp…
GO:0050679	positive regulation of epithelial cell proliferation	7.4e-06	0.000628	2.24	20883	203	1561	34	[Dysf - dysferlin, Kdr - kinase insert domain protein receptor, Tcf7l2 - transcription factor 7 like 2, t cell specific, hmg box, Il18 - interleukin 18, Nr4a3 - nuclear receptor subfamily 4, group a, member 3, Tgfa - transforming growth factor alpha, Esrp2 - epithelial splicing regulatory protein 2, Foxp1 - forkhead box p1, Cxadr - coxsackie virus and adenovirus receptor, Pgf - placental growth f…
GO:0010959	regulation of metal ion transport	7.41e-06	0.000625	1.82	20883	418	1561	57	[Bcl2 - b cell leukemia/lymphoma 2, Ptger3 - prostaglandin e receptor 3 (subtype ep3), Dysf - dysferlin, Kcnc2 - potassium voltage gated channel, shaw-related subfamily, member 2, Ahnak - ahnak nucleoprotein (desmoyokin), Il16 - interleukin 16, Flna - filamin, alpha, Ramp3 - receptor (calcitonin) activity modifying protein 3, Wnk4 - wnk lysine deficient protein kinase 4, Prkd1 - protein kinase d1…
GO:0010628	positive regulation of gene expression	7.41e-06	0.000622	1.34	20883	1984	1561	199	[Ptger3 - prostaglandin e receptor 3 (subtype ep3), Hdac4 - histone deacetylase 4, Dll4 - delta-like 4 (drosophila), Ikzf2 - ikaros family zinc finger 2, Gsn - gelsolin, Rorc - rar-related orphan receptor gamma, Fam129b - family with sequence similarity 129, member b, Tmsb4x - thymosin, beta 4, x chromosome, Chchd10 - coiled-coil-helix-coiled-coil-helix domain containing 10, Ptch1 - patched homol…
GO:0050680	negative regulation of epithelial cell proliferation	7.66e-06	0.000639	2.51	20883	144	1561	27	[Sulf1 - sulfatase 1, Dll4 - delta-like 4 (drosophila), Gpc3 - glypican 3, Mtss1 - metastasis suppressor 1, Atoh8 - atonal homolog 8 (drosophila), Pbld1 - phenazine biosynthesis-like protein domain containing 1, Tgfb2 - transforming growth factor, beta 2, Col4a3 - collagen, type iv, alpha 3, Eng - endoglin, Dusp10 - dual specificity phosphatase 10, Rap1gap - rap1 gtpase-activating protein, Dlk1 -…
GO:1990778	protein localization to cell periphery	7.79e-06	0.000647	2.15	20883	230	1561	37	[Ehd2 - eh-domain containing 2, Ramp2 - receptor (calcitonin) activity modifying protein 2, Fam126a - family with sequence similarity 126, member a, F11r - f11 receptor, Tspan5 - tetraspanin 5, Myl12a - myosin, light chain 12a, regulatory, non-sarcomeric, Ehd3 - eh-domain containing 3, Atp1b1 - atpase, na+/k+ transporting, beta 1 polypeptide, Mrap2 - melanocortin 2 receptor accessory protein 2, K…
GO:0006935	chemotaxis	7.81e-06	0.000645	2	20883	294	1561	44	[Sema6d - sema domain, transmembrane domain (tm), and cytoplasmic domain, (semaphorin) 6d, Cklf - chemokine-like factor, Cxcl3 - chemokine (c-x-c motif) ligand 3, Gpr183 - g protein-coupled receptor 183, Sema3d - sema domain, immunoglobulin domain (ig), short basic domain, secreted, (semaphorin) 3d, Eng - endoglin, Il17ra - interleukin 17 receptor a, Cxcr1 - chemokine (c-x-c motif) receptor 1, Il…
GO:0007010	cytoskeleton organization	8.38e-06	0.000688	1.56	20883	834	1561	97	[Myh14 - myosin, heavy polypeptide 14, Syne2 - spectrin repeat containing, nuclear envelope 2, Svil - supervillin, Flna - filamin, alpha, Pkp2 - plakophilin 2, Fhod3 - formin homology 2 domain containing 3, Zyx - zyxin, Map2 - microtubule-associated protein 2, Myo18a - myosin xviiia, Shroom4 - shroom family member 4, Rnd3 - rho family gtpase 3, Aurkc - aurora kinase c, Pdgfra - platelet derived g…
GO:1902533	positive regulation of intracellular signal transduction	8.4e-06	0.000686	1.5	20883	997	1561	112	[Ptger3 - prostaglandin e receptor 3 (subtype ep3), App - amyloid beta (a4) precursor protein, Axl - axl receptor tyrosine kinase, Traf3ip2 - traf3 interacting protein 2, Prkd1 - protein kinase d1, Ceacam1 - carcinoembryonic antigen-related cell adhesion molecule 1, Sh3rf1 - sh3 domain containing ring finger 1, Npr1 - natriuretic peptide receptor 1, Dcn - decorin, Wwc1 - ww, c2 and coiled-coil do…
GO:1901700	response to oxygen-containing compound	8.44e-06	0.000686	1.43	20883	1320	1561	141	[Ptger3 - prostaglandin e receptor 3 (subtype ep3), Abca1 - atp-binding cassette, sub-family a (abc1), member 1, Gatm - glycine amidinotransferase (l-arginine:glycine amidinotransferase), Hsd3b2 - hydroxy-delta-5-steroid dehydrogenase, 3 beta- and steroid delta-isomerase 2, Nr1h3 - nuclear receptor subfamily 1, group h, member 3, Rorc - rar-related orphan receptor gamma, Sesn3 - sestrin 3, Ptch1 …
GO:1901381	positive regulation of potassium ion transmembrane transport	9.45e-06	0.000764	4.04	20883	43	1561	13	[Ano6 - anoctamin 6, Lrrc55 - leucine rich repeat containing 55, Atp1b2 - atpase, na+/k+ transporting, beta 2 polypeptide, Kcnh2 - potassium voltage-gated channel, subfamily h (eag-related), member 2, Wnk2 - wnk lysine deficient protein kinase 2, Atp1b1 - atpase, na+/k+ transporting, beta 1 polypeptide, Kcnc2 - potassium voltage gated channel, shaw-related subfamily, member 2, Rgs7 - regulator of…
GO:0051246	regulation of protein metabolic process	9.49e-06	0.000764	1.28	20883	2669	1561	256	[Ptger3 - prostaglandin e receptor 3 (subtype ep3), Hdac4 - histone deacetylase 4, Mmd - monocyte to macrophage differentiation-associated, Gsn - gelsolin, Abcg1 - atp-binding cassette, sub-family g (white), member 1, Ddr2 - discoidin domain receptor family, member 2, Gm10696 - predicted gene 10696, Spink13 - serine peptidase inhibitor, kazal type 13, Ppm1e - protein phosphatase 1e (pp2c domain c…
GO:0032268	regulation of cellular protein metabolic process	9.69e-06	0.000776	1.3	20883	2478	1561	240	[Ptger3 - prostaglandin e receptor 3 (subtype ep3), Hdac4 - histone deacetylase 4, Mmd - monocyte to macrophage differentiation-associated, Gsn - gelsolin, Ddr2 - discoidin domain receptor family, member 2, Spink13 - serine peptidase inhibitor, kazal type 13, Ppm1e - protein phosphatase 1e (pp2c domain containing), Fbn1 - fibrillin 1, Lrp4 - low density lipoprotein receptor-related protein 4, Mbp…
GO:0048584	positive regulation of response to stimulus	9.75e-06	0.000776	1.32	20883	2122	1561	210	[Ptger3 - prostaglandin e receptor 3 (subtype ep3), Dll4 - delta-like 4 (drosophila), Gsn - gelsolin, Lgr6 - leucine-rich repeat-containing g protein-coupled receptor 6, Chchd10 - coiled-coil-helix-coiled-coil-helix domain containing 10, Wls - wntless homolog (drosophila), Retn - resistin, Cxcl14 - chemokine (c-x-c motif) ligand 14, Traf3ip2 - traf3 interacting protein 2, Eya4 - eyes absent 4 hom…
GO:2001257	regulation of cation channel activity	9.83e-06	0.000779	2.35	20883	171	1561	30	[Dysf - dysferlin, Ehd3 - eh-domain containing 3, Ppargc1a - peroxisome proliferative activated receptor, gamma, coactivator 1 alpha, Kcnc2 - potassium voltage gated channel, shaw-related subfamily, member 2, Ahnak - ahnak nucleoprotein (desmoyokin), Pln - phospholamban, Dapk1 - death associated protein kinase 1, App - amyloid beta (a4) precursor protein, Lrrc38 - leucine rich repeat containing 3…
GO:0048661	positive regulation of smooth muscle cell proliferation	9.83e-06	0.000775	2.78	20883	106	1561	22	[Htr1b - 5-hydroxytryptamine (serotonin) receptor 1b, Pdgfd - platelet-derived growth factor, d polypeptide, Jak2 - janus kinase 2, Il6ra - interleukin 6 receptor, alpha, Hdac4 - histone deacetylase 4, Ppargc1a - peroxisome proliferative activated receptor, gamma, coactivator 1 alpha, Hpgd - hydroxyprostaglandin dehydrogenase 15 (nad), Pdgfb - platelet derived growth factor, b polypeptide, Myc - …
GO:0042592	homeostatic process	1e-05	0.000786	1.4	20883	1495	1561	156	[Ptger3 - prostaglandin e receptor 3 (subtype ep3), Abca1 - atp-binding cassette, sub-family a (abc1), member 1, Tmem64 - transmembrane protein 64, Spns2 - spinster homolog 2, Abcg1 - atp-binding cassette, sub-family g (white), member 1, Nr1h3 - nuclear receptor subfamily 1, group h, member 3, Pth1r - parathyroid hormone 1 receptor, Slc4a5 - solute carrier family 4, sodium bicarbonate cotransport…
GO:0042330	taxis	1.02e-05	0.000792	1.98	20883	297	1561	44	[Sema6d - sema domain, transmembrane domain (tm), and cytoplasmic domain, (semaphorin) 6d, Cklf - chemokine-like factor, Cxcl3 - chemokine (c-x-c motif) ligand 3, Gpr183 - g protein-coupled receptor 183, Sema3d - sema domain, immunoglobulin domain (ig), short basic domain, secreted, (semaphorin) 3d, Eng - endoglin, Il17ra - interleukin 17 receptor a, Cxcr1 - chemokine (c-x-c motif) receptor 1, Il…
GO:0072659	protein localization to plasma membrane	1.08e-05	0.000839	2.27	20883	189	1561	32	[Ehd2 - eh-domain containing 2, Ramp2 - receptor (calcitonin) activity modifying protein 2, Fam126a - family with sequence similarity 126, member a, F11r - f11 receptor, Tspan5 - tetraspanin 5, Ehd3 - eh-domain containing 3, Atp1b1 - atpase, na+/k+ transporting, beta 1 polypeptide, Myl12a - myosin, light chain 12a, regulatory, non-sarcomeric, Mrap2 - melanocortin 2 receptor accessory protein 2, K…
GO:0040007	growth	1.08e-05	0.000838	1.85	20883	384	1561	53	[Bcl2 - b cell leukemia/lymphoma 2, Unc79 - unc-79 homolog (c. elegans), Dysf - dysferlin, Slitrk1 - slit and ntrk-like family, member 1, Kmt2c - lysine (k)-specific methyltransferase 2c, Ddr2 - discoidin domain receptor family, member 2, Lgr6 - leucine-rich repeat-containing g protein-coupled receptor 6, Agtr2 - angiotensin ii receptor, type 2, Bcan - brevican, Postn - periostin, osteoblast spec…
GO:0009967	positive regulation of signal transduction	1.12e-05	0.000859	1.39	20883	1498	1561	156	[Ptger3 - prostaglandin e receptor 3 (subtype ep3), Dll4 - delta-like 4 (drosophila), Nr1h3 - nuclear receptor subfamily 1, group h, member 3, Gsn - gelsolin, Ccbe1 - collagen and calcium binding egf domains 1, Lgr6 - leucine-rich repeat-containing g protein-coupled receptor 6, Dact1 - dapper homolog 1, antagonist of beta-catenin (xenopus), Chchd10 - coiled-coil-helix-coiled-coil-helix domain con…
GO:0043270	positive regulation of ion transport	1.12e-05	0.000855	1.94	20883	317	1561	46	[Atp1b2 - atpase, na+/k+ transporting, beta 2 polypeptide, Atp1b1 - atpase, na+/k+ transporting, beta 1 polypeptide, Ehd3 - eh-domain containing 3, Kcnc2 - potassium voltage gated channel, shaw-related subfamily, member 2, Flna - filamin, alpha, P2ry1 - purinergic receptor p2y, g-protein coupled 1, Akap5 - a kinase (prka) anchor protein 5, Ramp3 - receptor (calcitonin) activity modifying protein …
GO:0050730	regulation of peptidyl-tyrosine phosphorylation	1.13e-05	0.000856	2.05	20883	261	1561	40	[Jak2 - janus kinase 2, Pdgfd - platelet-derived growth factor, d polypeptide, Tmem102 - transmembrane protein 102, Il15 - interleukin 15, Arhgef2 - rho/rac guanine nucleotide exchange factor (gef) 2, Il18 - interleukin 18, Tgfa - transforming growth factor alpha, Cd74 - cd74 antigen (invariant polypeptide of major histocompatibility complex, class ii antigen-associated), App - amyloid beta (a4) …
GO:0072073	kidney epithelium development	1.13e-05	0.00086	3.25	20883	70	1561	17	[Bcl2 - b cell leukemia/lymphoma 2, Mtss1 - metastasis suppressor 1, Sfrp1 - secreted frizzled-related protein 1, Kank2 - kn motif and ankyrin repeat domains 2, Pdgfb - platelet derived growth factor, b polypeptide, Tcf21 - transcription factor 21, Hey1 - hairy/enhancer-of-split related with yrpw motif 1, Smad9 - smad family member 9, Smad3 - smad family member 3, Epcam - epithelial cell adhesion…
GO:0032412	regulation of ion transmembrane transporter activity	1.14e-05	0.000861	2.07	20883	252	1561	39	[Dysf - dysferlin, Atp1b2 - atpase, na+/k+ transporting, beta 2 polypeptide, Atp1b1 - atpase, na+/k+ transporting, beta 1 polypeptide, Ehd3 - eh-domain containing 3, Ppargc1a - peroxisome proliferative activated receptor, gamma, coactivator 1 alpha, Kcnc2 - potassium voltage gated channel, shaw-related subfamily, member 2, Ahnak - ahnak nucleoprotein (desmoyokin), Pln - phospholamban, Dapk1 - dea…
GO:0048251	elastic fiber assembly	1.19e-05	0.000894	8.92	20883	9	1561	6	[Fbln5 - fibulin 5, Myh11 - myosin, heavy polypeptide 11, smooth muscle, Mfap4 - microfibrillar-associated protein 4, Atp7a - atpase, cu++ transporting, alpha polypeptide, Tnxb - tenascin xb, Emilin1 - elastin microfibril interfacer 1]
GO:0051171	regulation of nitrogen compound metabolic process	1.2e-05	0.000896	1.19	20883	5102	1561	452	[Ptger3 - prostaglandin e receptor 3 (subtype ep3), Hdac4 - histone deacetylase 4, Ikzf2 - ikaros family zinc finger 2, Abcg1 - atp-binding cassette, sub-family g (white), member 1, Gsn - gelsolin, Fam129b - family with sequence similarity 129, member b, Oas2 - 2'-5' oligoadenylate synthetase 2, Tmsb4x - thymosin, beta 4, x chromosome, Spink13 - serine peptidase inhibitor, kazal type 13, Mafk - v…
GO:0030111	regulation of Wnt signaling pathway	1.21e-05	0.000896	1.97	20883	299	1561	44	[Sulf1 - sulfatase 1, Apcdd1 - adenomatosis polyposis coli down-regulated 1, Gpc3 - glypican 3, Tmem64 - transmembrane protein 64, Rbms3 - rna binding motif, single stranded interacting protein, Tcf7l2 - transcription factor 7 like 2, t cell specific, hmg box, Lats2 - large tumor suppressor 2, Lgr6 - leucine-rich repeat-containing g protein-coupled receptor 6, Wwtr1 - ww domain containing transcr…
GO:0032409	regulation of transporter activity	1.21e-05	0.000893	2.02	20883	271	1561	41	[Bcl2 - b cell leukemia/lymphoma 2, Dysf - dysferlin, Atp1b2 - atpase, na+/k+ transporting, beta 2 polypeptide, Atp1b1 - atpase, na+/k+ transporting, beta 1 polypeptide, Ehd3 - eh-domain containing 3, Ppargc1a - peroxisome proliferative activated receptor, gamma, coactivator 1 alpha, Kcnc2 - potassium voltage gated channel, shaw-related subfamily, member 2, Ahnak - ahnak nucleoprotein (desmoyokin…
GO:0050900	leukocyte migration	1.21e-05	0.000888	2.25	20883	190	1561	32	[Cklf - chemokine-like factor, Cxcl3 - chemokine (c-x-c motif) ligand 3, F11r - f11 receptor, Spns2 - spinster homolog 2, Gpr183 - g protein-coupled receptor 183, Cxcr1 - chemokine (c-x-c motif) receptor 1, Il17ra - interleukin 17 receptor a, Podxl - podocalyxin-like, Il16 - interleukin 16, Cxadr - coxsackie virus and adenovirus receptor, Cxcl12 - chemokine (c-x-c motif) ligand 12, Ccl3 - chemoki…
GO:0090192	regulation of glomerulus development	1.26e-05	0.000924	6.3	20883	17	1561	8	[Pdgfd - platelet-derived growth factor, d polypeptide, Il6ra - interleukin 6 receptor, alpha, Bmp7 - bone morphogenetic protein 7, Pdgfb - platelet derived growth factor, b polypeptide, Agtr2 - angiotensin ii receptor, type 2, Egr1 - early growth response 1, Wt1 - wilms tumor 1 homolog, Itgb3 - integrin beta 3]
GO:0090287	regulation of cellular response to growth factor stimulus	1.32e-05	0.000963	2.02	20883	272	1561	41	[Sulf1 - sulfatase 1, Zeb1 - zinc finger e-box binding homeobox 1, Aspn - asporin, Gpc3 - glypican 3, Kdr - kinase insert domain protein receptor, Tcf7l2 - transcription factor 7 like 2, t cell specific, hmg box, Pbld1 - phenazine biosynthesis-like protein domain containing 1, Hhip - hedgehog-interacting protein, Ccbe1 - collagen and calcium binding egf domains 1, Agtr2 - angiotensin ii receptor,…
GO:0014706	striated muscle tissue development	1.35e-05	0.000976	2.73	20883	108	1561	22	[Myf5 - myogenic factor 5, Myh14 - myosin, heavy polypeptide 14, Dysf - dysferlin, Tcf21 - transcription factor 21, Msc - musculin, Pgm5 - phosphoglucomutase 5, Hspg2 - perlecan (heparan sulfate proteoglycan 2), Pln - phospholamban, Popdc3 - popeye domain containing 3, Adamts9 - a disintegrin-like and metallopeptidase (reprolysin type) with thrombospondin type 1 motif, 9, Svil - supervillin, Aldh…
GO:0007179	transforming growth factor beta receptor signaling pathway	1.35e-05	0.000978	3.09	20883	78	1561	18	[Ccl2 - chemokine (c-c motif) ligand 2, Lrrc32 - leucine rich repeat containing 32, Ltbp4 - latent transforming growth factor beta binding protein 4, Hpgd - hydroxyprostaglandin dehydrogenase 15 (nad), Tgfb2 - transforming growth factor, beta 2, Smad9 - smad family member 9, Smad3 - smad family member 3, Ptprk - protein tyrosine phosphatase, receptor type, k, Tgfb1i1 - transforming growth factor …
GO:0031399	regulation of protein modification process	1.36e-05	0.000979	1.36	20883	1746	1561	177	[Ptger3 - prostaglandin e receptor 3 (subtype ep3), Hdac4 - histone deacetylase 4, Lats2 - large tumor suppressor 2, Mmd - monocyte to macrophage differentiation-associated, Ddr2 - discoidin domain receptor family, member 2, Dact1 - dapper homolog 1, antagonist of beta-catenin (xenopus), Pgf - placental growth factor, Nr2f2 - nuclear receptor subfamily 2, group f, member 2, App - amyloid beta (a4…
GO:0008360	regulation of cell shape	1.4e-05	0.001	2.39	20883	157	1561	28	[Myh14 - myosin, heavy polypeptide 14, F11r - f11 receptor, Kdr - kinase insert domain protein receptor, Myl12a - myosin, light chain 12a, regulatory, non-sarcomeric, 4930544G11Rik - riken cdna 4930544g11 gene, Rhobtb1 - rho-related btb domain containing 1, Hck - hemopoietic cell kinase, P2ry1 - purinergic receptor p2y, g-protein coupled 1, Plxna2 - plexin a2, Plxna3 - plexin a3, Plxna4 - plexin …
GO:0030325	adrenal gland development	1.45e-05	0.00103	5.47	20883	22	1561	9	[Arid5b - at rich interactive domain 5b (mrf1-like), Pdgfra - platelet derived growth factor receptor, alpha polypeptide, Smad3 - smad family member 3, Hmga2 - high mobility group at-hook 2, Wt1 - wilms tumor 1 homolog, Pbx1 - pre b cell leukemia homeobox 1, Mdk - midkine, Nr0b1 - nuclear receptor subfamily 0, group b, member 1, Pdgfrb - platelet derived growth factor receptor, beta polypeptide]
GO:0072215	regulation of metanephros development	1.45e-05	0.00103	5.47	20883	22	1561	9	[Fat4 - fat tumor suppressor homolog 4 (drosophila), Cited1 - cbp/p300-interacting transactivator with glu/asp-rich carboxy-terminal domain 1, Pdgfb - platelet derived growth factor, b polypeptide, Wwtr1 - ww domain containing transcription regulator 1, Agtr2 - angiotensin ii receptor, type 2, Myc - myelocytomatosis oncogene, Egr1 - early growth response 1, Wt1 - wilms tumor 1 homolog, Pdgfrb - p…
GO:0006937	regulation of muscle contraction	1.47e-05	0.00104	2.42	20883	149	1561	27	[Ptger3 - prostaglandin e receptor 3 (subtype ep3), Hdac4 - histone deacetylase 4, Sphk1 - sphingosine kinase 1, Mrvi1 - mrv integration site 1, Atp1b1 - atpase, na+/k+ transporting, beta 1 polypeptide, Ehd3 - eh-domain containing 3, Pln - phospholamban, Flna - filamin, alpha, Jup - junction plakoglobin, Scn4a - sodium channel, voltage-gated, type iv, alpha, Pkp2 - plakophilin 2, Calcrl - calcito…
GO:0070887	cellular response to chemical stimulus	1.52e-05	0.00107	1.34	20883	1866	1561	187	[Ptger3 - prostaglandin e receptor 3 (subtype ep3), Abca1 - atp-binding cassette, sub-family a (abc1), member 1, Dll4 - delta-like 4 (drosophila), Nr1h3 - nuclear receptor subfamily 1, group h, member 3, Gsn - gelsolin, Rorc - rar-related orphan receptor gamma, Postn - periostin, osteoblast specific factor, Hspa1b - heat shock protein 1b, Sesn3 - sestrin 3, Ptch1 - patched homolog 1, Nrp2 - neuro…
GO:0010033	response to organic substance	1.54e-05	0.00108	1.3	20883	2339	1561	227	[Ptger3 - prostaglandin e receptor 3 (subtype ep3), Hdac4 - histone deacetylase 4, Abca1 - atp-binding cassette, sub-family a (abc1), member 1, Dll4 - delta-like 4 (drosophila), Gsn - gelsolin, Abcg1 - atp-binding cassette, sub-family g (white), member 1, Rorc - rar-related orphan receptor gamma, Ptch1 - patched homolog 1, Nrp2 - neuropilin 2, Capn1 - calpain 1, Retn - resistin, Mir1948 - microrn…
GO:0032956	regulation of actin cytoskeleton organization	1.57e-05	0.00109	1.87	20883	350	1561	49	[F11r - f11 receptor, Gsn - gelsolin, Kank2 - kn motif and ankyrin repeat domains 2, 4930544G11Rik - riken cdna 4930544g11 gene, Limch1 - lim and calponin homology domains 1, Rhobtb1 - rho-related btb domain containing 1, Tmsb4x - thymosin, beta 4, x chromosome, Flna - filamin, alpha, Esam - endothelial cell-specific adhesion molecule, Neb - nebulin, Wnt4 - wingless-related mmtv integration site …
GO:0030595	leukocyte chemotaxis	1.59e-05	0.0011	2.57	20883	125	1561	24	[Ccr7 - chemokine (c-c motif) receptor 7, Ccl2 - chemokine (c-c motif) ligand 2, Itga9 - integrin alpha 9, Cklf - chemokine-like factor, Ano6 - anoctamin 6, Cxcl3 - chemokine (c-x-c motif) ligand 3, Ccl20 - chemokine (c-c motif) ligand 20, Gpr183 - g protein-coupled receptor 183, Pdgfb - platelet derived growth factor, b polypeptide, Cxcr1 - chemokine (c-x-c motif) receptor 1, Il17ra - interleuki…
GO:0001658	branching involved in ureteric bud morphogenesis	1.64e-05	0.00113	3.86	20883	45	1561	13	[Bcl2 - b cell leukemia/lymphoma 2, Gpc3 - glypican 3, Tcf21 - transcription factor 21, Myc - myelocytomatosis oncogene, Wnt4 - wingless-related mmtv integration site 4, Ptch1 - patched homolog 1, Fat4 - fat tumor suppressor homolog 4 (drosophila), Wnt6 - wingless-related mmtv integration site 6, Pgf - placental growth factor, Bmp2 - bone morphogenetic protein 2, Adamts16 - a disintegrin-like and…
GO:0034764	positive regulation of transmembrane transport	1.73e-05	0.00119	2.1	20883	229	1561	36	[Gpc3 - glypican 3, Atp1b2 - atpase, na+/k+ transporting, beta 2 polypeptide, Ehd3 - eh-domain containing 3, Atp1b1 - atpase, na+/k+ transporting, beta 1 polypeptide, Kcnc2 - potassium voltage gated channel, shaw-related subfamily, member 2, Klf15 - kruppel-like factor 15, Nr4a3 - nuclear receptor subfamily 4, group a, member 3, Flna - filamin, alpha, Ramp3 - receptor (calcitonin) activity modify…
GO:0050794	regulation of cellular process	1.74e-05	0.00119	1.1	20883	10487	1561	863	[Ptger3 - prostaglandin e receptor 3 (subtype ep3), Hdac4 - histone deacetylase 4, Abca1 - atp-binding cassette, sub-family a (abc1), member 1, Tmem64 - transmembrane protein 64, Ikzf2 - ikaros family zinc finger 2, Abcg1 - atp-binding cassette, sub-family g (white), member 1, Pth1r - parathyroid hormone 1 receptor, Tmsb4x - thymosin, beta 4, x chromosome, Olfr1218 - olfactory receptor 1218, Ptch…
sensor 1, Neb - nebulin, Timp2 - tissue inhibitor of metalloproteinase 2, Ramp3 - receptor (calcitonin) activity modifying protein 3, Maob - monoamine oxidase b, Ndn - necdin, Abhd14b - abhydrolase domain containing 14b, Bmper - bmp-binding endothelial regulator, Nmu - neuromedin u, Foxo6 - forkhead box o6, Ifna14 - interferon, alpha 14, Foxs1 - forkhead box s1, Tnfsf12 - tumor necrosis factor (l…
GO:0044092	negative regulation of molecular function	1.79e-05	0.00122	1.48	20883	992	1561	110	[Hdac4 - histone deacetylase 4, Lats2 - large tumor suppressor 2, Dact1 - dapper homolog 1, antagonist of beta-catenin (xenopus), Flna - filamin, alpha, Spink13 - serine peptidase inhibitor, kazal type 13, Hspa1b - heat shock protein 1b, Ptch1 - patched homolog 1, Nr2f2 - nuclear receptor subfamily 2, group f, member 2, Setd6 - set domain containing 6, App - amyloid beta (a4) precursor protein, S…
GO:0045766	positive regulation of angiogenesis	1.82e-05	0.00123	2.24	20883	185	1561	31	[Anxa3 - annexin a3, Sphk1 - sphingosine kinase 1, Ramp2 - receptor (calcitonin) activity modifying protein 2, Itgb8 - integrin beta 8, Kdr - kinase insert domain protein receptor, Ets1 - e26 avian leukemia oncogene 1, 5' domain, Ccbe1 - collagen and calcium binding egf domains 1, Plk2 - polo-like kinase 2, Eng - endoglin, Jup - junction plakoglobin, Pgf - placental growth factor, Ctsh - cathepsi…
GO:1902531	regulation of intracellular signal transduction	1.87e-05	0.00126	1.36	20883	1651	1561	168	[Ptger3 - prostaglandin e receptor 3 (subtype ep3), Abca1 - atp-binding cassette, sub-family a (abc1), member 1, Dact1 - dapper homolog 1, antagonist of beta-catenin (xenopus), Sesn3 - sestrin 3, Capn1 - calpain 1, App - amyloid beta (a4) precursor protein, Sh3bp4 - sh3-domain binding protein 4, Axl - axl receptor tyrosine kinase, Traf3ip2 - traf3 interacting protein 2, Prkd1 - protein kinase d1,…
GO:0006897	endocytosis	1.9e-05	0.00128	1.83	20883	372	1561	51	[Ptger3 - prostaglandin e receptor 3 (subtype ep3), Ramp2 - receptor (calcitonin) activity modifying protein 2, Cebpe - ccaat/enhancer binding protein (c/ebp), epsilon, Nr1h3 - nuclear receptor subfamily 1, group h, member 3, Synrg - synergin, gamma, App - amyloid beta (a4) precursor protein, Ramp3 - receptor (calcitonin) activity modifying protein 3, Sh3bp4 - sh3-domain binding protein 4, Grk4 -…
GO:0043268	positive regulation of potassium ion transport	1.9e-05	0.00127	3.6	20883	52	1561	14	[Ano6 - anoctamin 6, Lrrc55 - leucine rich repeat containing 55, Wnk2 - wnk lysine deficient protein kinase 2, Atp1b2 - atpase, na+/k+ transporting, beta 2 polypeptide, Kcnh2 - potassium voltage-gated channel, subfamily h (eag-related), member 2, Atp1b1 - atpase, na+/k+ transporting, beta 1 polypeptide, Kcnc2 - potassium voltage gated channel, shaw-related subfamily, member 2, Rgs7 - regulator of…
GO:1904064	positive regulation of cation transmembrane transport	2.01e-05	0.00134	2.34	20883	160	1561	28	[Atp1b2 - atpase, na+/k+ transporting, beta 2 polypeptide, Ehd3 - eh-domain containing 3, Atp1b1 - atpase, na+/k+ transporting, beta 1 polypeptide, Kcnc2 - potassium voltage gated channel, shaw-related subfamily, member 2, Flna - filamin, alpha, Ramp3 - receptor (calcitonin) activity modifying protein 3, Wnk4 - wnk lysine deficient protein kinase 4, Lrrc38 - leucine rich repeat containing 38, Rgn…
GO:0010811	positive regulation of cell-substrate adhesion	2.1e-05	0.00139	2.53	20883	127	1561	24	[Jak2 - janus kinase 2, Edil3 - egf-like repeats and discoidin i-like domains 3, Kdr - kinase insert domain protein receptor, Itga6 - integrin alpha 6, Ccdc80 - coiled-coil domain containing 80, Ecm2 - extracellular matrix protein 2, female organ and adipocyte specific, Smad3 - smad family member 3, Rin2 - ras and rab interactor 2, Itgb3 - integrin beta 3, Nid1 - nidogen 1, Flna - filamin, alpha,…
GO:0007275	multicellular organism development	2.11e-05	0.00139	1.39	20883	1424	1561	148	[Dll4 - delta-like 4 (drosophila), Zfp521 - zinc finger protein 521, Gatm - glycine amidinotransferase (l-arginine:glycine amidinotransferase), Nr1h3 - nuclear receptor subfamily 1, group h, member 3, Ddr2 - discoidin domain receptor family, member 2, Rorc - rar-related orphan receptor gamma, Ccbe1 - collagen and calcium binding egf domains 1, Pth1r - parathyroid hormone 1 receptor, Dact1 - dappe…
GO:0032414	positive regulation of ion transmembrane transporter activity	2.12e-05	0.00139	2.65	20883	111	1561	22	[Ephb2 - eph receptor b2, Ccl2 - chemokine (c-c motif) ligand 2, Nedd4l - neural precursor cell expressed, developmentally down-regulated gene 4-like, Lrrc55 - leucine rich repeat containing 55, Ryr2 - ryanodine receptor 2, cardiac, Wnk2 - wnk lysine deficient protein kinase 2, Atp1b2 - atpase, na+/k+ transporting, beta 2 polypeptide, Atp1b1 - atpase, na+/k+ transporting, beta 1 polypeptide, Ehd3…
GO:0010718	positive regulation of epithelial to mesenchymal transition	2.13e-05	0.00139	3.78	20883	46	1561	13	[Glipr2 - gli pathogenesis-related 2, Axin2 - axin2, Tgfb2 - transforming growth factor, beta 2, Wwtr1 - ww domain containing transcription regulator 1, Smad3 - smad family member 3, Tgfb1i1 - transforming growth factor beta 1 induced transcript 1, Eng - endoglin, Bambi - bmp and activin membrane-bound inhibitor, Bmp7 - bone morphogenetic protein 7, Col1a1 - collagen, type i, alpha 1, Bmp2 - bone…
GO:0002684	positive regulation of immune system process	2.44e-05	0.00159	1.5	20883	911	1561	102	[Ptger3 - prostaglandin e receptor 3 (subtype ep3), Tmem64 - transmembrane protein 64, Nr1h3 - nuclear receptor subfamily 1, group h, member 3, Pgf - placental growth factor, App - amyloid beta (a4) precursor protein, Capn1 - calpain 1, Axl - axl receptor tyrosine kinase, Cxcl14 - chemokine (c-x-c motif) ligand 14, Ceacam1 - carcinoembryonic antigen-related cell adhesion molecule 1, Nlrp10 - nlr …
GO:0060255	regulation of macromolecule metabolic process	2.52e-05	0.00164	1.17	20883	5456	1561	477	[Ptger3 - prostaglandin e receptor 3 (subtype ep3), Hdac4 - histone deacetylase 4, Ikzf2 - ikaros family zinc finger 2, Abcg1 - atp-binding cassette, sub-family g (white), member 1, Gsn - gelsolin, Fam129b - family with sequence similarity 129, member b, Oas2 - 2'-5' oligoadenylate synthetase 2, Tmsb4x - thymosin, beta 4, x chromosome, Spink13 - serine peptidase inhibitor, kazal type 13, Mafk - v…
GO:0043549	regulation of kinase activity	2.56e-05	0.00165	1.55	20883	749	1561	87	[Jak2 - janus kinase 2, Pdgfd - platelet-derived growth factor, d polypeptide, Lats2 - large tumor suppressor 2, Ccnjl - cyclin j-like, Mmd - monocyte to macrophage differentiation-associated, Ddr2 - discoidin domain receptor family, member 2, Il18 - interleukin 18, Cd74 - cd74 antigen (invariant polypeptide of major histocompatibility complex, class ii antigen-associated), Ajuba - ajuba lim prot…
GO:0001945	lymph vessel development	2.76e-05	0.00178	6.69	20883	14	1561	7	[Tmem204 - transmembrane protein 204, Kdr - kinase insert domain protein receptor, Efnb2 - ephrin b2, Heg1 - heg homolog 1 (zebrafish), Nr2f2 - nuclear receptor subfamily 2, group f, member 2, Ccbe1 - collagen and calcium binding egf domains 1, Sox18 - sry-box containing gene 18]
GO:1901724	positive regulation of cell proliferation involved in kidney development	2.79e-05	0.00179	8.03	20883	10	1561	6	[Pdgfd - platelet-derived growth factor, d polypeptide, Il6ra - interleukin 6 receptor, alpha, Pdgfb - platelet derived growth factor, b polypeptide, Myc - myelocytomatosis oncogene, Egr1 - early growth response 1, Itgb3 - integrin beta 3]
GO:0007162	negative regulation of cell adhesion	2.89e-05	0.00184	1.95	20883	281	1561	41	[Jak2 - janus kinase 2, Ptger3 - prostaglandin e receptor 3 (subtype ep3), Lrrc32 - leucine rich repeat containing 32, Ppara - peroxisome proliferator activated receptor alpha, Lamb1 - laminin b1, Epcam - epithelial cell adhesion molecule, Fgl2 - fibrinogen-like protein 2, Podxl - podocalyxin-like, Postn - periostin, osteoblast specific factor, Cd74 - cd74 antigen (invariant polypeptide of major …
GO:0043067	regulation of programmed cell death	2.89e-05	0.00184	1.37	20883	1502	1561	154	[Hdac4 - histone deacetylase 4, Lats2 - large tumor suppressor 2, Gsn - gelsolin, Rorc - rar-related orphan receptor gamma, Fam129b - family with sequence similarity 129, member b, Fap - fibroblast activation protein, Chchd10 - coiled-coil-helix-coiled-coil-helix domain containing 10, Flna - filamin, alpha, Hspa1b - heat shock protein 1b, App - amyloid beta (a4) precursor protein, Capn1 - calpain…
GO:0042981	regulation of apoptotic process	2.9e-05	0.00184	1.37	20883	1479	1561	152	[Hdac4 - histone deacetylase 4, Lats2 - large tumor suppressor 2, Gsn - gelsolin, Rorc - rar-related orphan receptor gamma, Fam129b - family with sequence similarity 129, member b, Fap - fibroblast activation protein, Chchd10 - coiled-coil-helix-coiled-coil-helix domain containing 10, Flna - filamin, alpha, Hspa1b - heat shock protein 1b, Capn1 - calpain 1, App - amyloid beta (a4) precursor prote…
GO:0048247	lymphocyte chemotaxis	2.99e-05	0.00189	3.92	20883	41	1561	12	[Ccr7 - chemokine (c-c motif) receptor 7, Ccl2 - chemokine (c-c motif) ligand 2, Gas6 - growth arrest specific 6, Cklf - chemokine-like factor, Ccl20 - chemokine (c-c motif) ligand 20, Cxcl12 - chemokine (c-x-c motif) ligand 12, Gpr183 - g protein-coupled receptor 183, Ccl3 - chemokine (c-c motif) ligand 3, Cyp7b1 - cytochrome p450, family 7, subfamily b, polypeptide 1, Ccl7 - chemokine (c-c moti…
GO:0034332	adherens junction organization	2.99e-05	0.00188	3.03	20883	75	1561	17	[Bcl2 - b cell leukemia/lymphoma 2, Coro2b - coronin, actin binding protein, 2b, Dlg5 - discs, large homolog 5 (drosophila), Ramp2 - receptor (calcitonin) activity modifying protein 2, Cdh11 - cadherin 11, Mtss1 - metastasis suppressor 1, Cdh23 - cadherin 23 (otocadherin), Ptprk - protein tyrosine phosphatase, receptor type, k, Ston1 - stonin 1, Kifc3 - kinesin family member c3, Actb - actin, bet…
GO:1903035	negative regulation of response to wounding	3.03e-05	0.0019	2.82	20883	90	1561	19	[Ptger3 - prostaglandin e receptor 3 (subtype ep3), Tfpi - tissue factor pathway inhibitor, Rtn4rl1 - reticulon 4 receptor-like 1, Rgma - rgm domain family, member a, Pdgfra - platelet derived growth factor receptor, alpha polypeptide, Pdgfb - platelet derived growth factor, b polypeptide, Smad3 - smad family member 3, Adrb2 - adrenergic receptor, beta 2, Rtn4 - reticulon 4, Dusp10 - dual specifi…
GO:0071310	cellular response to organic substance	3.16e-05	0.00197	1.36	20883	1574	1561	160	[Ptger3 - prostaglandin e receptor 3 (subtype ep3), Abca1 - atp-binding cassette, sub-family a (abc1), member 1, Dll4 - delta-like 4 (drosophila), Nr1h3 - nuclear receptor subfamily 1, group h, member 3, Gsn - gelsolin, Rorc - rar-related orphan receptor gamma, Hspa1b - heat shock protein 1b, Sesn3 - sestrin 3, Ptch1 - patched homolog 1, Nrp2 - neuropilin 2, App - amyloid beta (a4) precursor prot…
GO:2000106	regulation of leukocyte apoptotic process	3.25e-05	0.00202	2.65	20883	106	1561	21	[Ccr7 - chemokine (c-c motif) receptor 7, Bcl2a1a - b cell leukemia/lymphoma 2 related protein a1a, Mertk - c-mer proto-oncogene tyrosine kinase, Rorc - rar-related orphan receptor gamma, Tgfb2 - transforming growth factor, beta 2, Myc - myelocytomatosis oncogene, Il18 - interleukin 18, Nr4a3 - nuclear receptor subfamily 4, group a, member 3, Cd74 - cd74 antigen (invariant polypeptide of major hi…
GO:0008347	glial cell migration	3.32e-05	0.00205	5.02	20883	24	1561	9	[Ccl2 - chemokine (c-c motif) ligand 2, Matn2 - matrilin 2, P2ry1 - purinergic receptor p2y, g-protein coupled 1, Apcdd1 - adenomatosis polyposis coli down-regulated 1, Cspg4 - chondroitin sulfate proteoglycan 4, Ccl3 - chemokine (c-c motif) ligand 3, Tgfb2 - transforming growth factor, beta 2, Ndn - necdin, Rtn4 - reticulon 4]
GO:0046903	secretion	3.32e-05	0.00204	1.68	20883	501	1561	63	[Abca1 - atp-binding cassette, sub-family a (abc1), member 1, Dysf - dysferlin, Sytl1 - synaptotagmin-like 1, Rorc - rar-related orphan receptor gamma, Agtr2 - angiotensin ii receptor, type 2, Fam129b - family with sequence similarity 129, member b, Eng - endoglin, Slc4a5 - solute carrier family 4, sodium bicarbonate cotransporter, member 5, Wls - wntless homolog (drosophila), Axl - axl receptor …
GO:1902107	positive regulation of leukocyte differentiation	3.32e-05	0.00204	2.24	20883	173	1561	29	[Il15ra - interleukin 15 receptor, alpha chain, Il15 - interleukin 15, Tmem64 - transmembrane protein 64, Il18 - interleukin 18, Dusp10 - dual specificity phosphatase 10, Il34 - interleukin 34, Cd74 - cd74 antigen (invariant polypeptide of major histocompatibility complex, class ii antigen-associated), Dlk1 - delta-like 1 homolog (drosophila), Mmp14 - matrix metallopeptidase 14 (membrane-inserted…
GO:0001570	vasculogenesis	3.33e-05	0.00203	2.9	20883	83	1561	18	[Ramp2 - receptor (calcitonin) activity modifying protein 2, Itgb8 - integrin beta 8, Kdr - kinase insert domain protein receptor, Ackr3 - atypical chemokine receptor 3, Hey1 - hairy/enhancer-of-split related with yrpw motif 1, Sox18 - sry-box containing gene 18, Tie1 - tyrosine kinase with immunoglobulin-like and egf-like domains 1, Eng - endoglin, Rtn4 - reticulon 4, Tmem100 - transmembrane pro…
GO:0034446	substrate adhesion-dependent cell spreading	3.5e-05	0.00213	3.62	20883	48	1561	13	[Ntn4 - netrin 4, Sfrp1 - secreted frizzled-related protein 1, Mertk - c-mer proto-oncogene tyrosine kinase, Lamb1 - laminin b1, Tgfb1i1 - transforming growth factor beta 1 induced transcript 1, Itgb3 - integrin beta 3, Antxr1 - anthrax toxin receptor 1, Akip1 - a kinase (prka) interacting protein 1, C230081A13Rik - riken cdna c230081a13 gene, Axl - axl receptor tyrosine kinase, Lamc3 - laminin g…
GO:0033674	positive regulation of kinase activity	3.53e-05	0.00214	1.68	20883	502	1561	63	[Jak2 - janus kinase 2, Pdgfd - platelet-derived growth factor, d polypeptide, Mmd - monocyte to macrophage differentiation-associated, Ddr2 - discoidin domain receptor family, member 2, Il18 - interleukin 18, Cd74 - cd74 antigen (invariant polypeptide of major histocompatibility complex, class ii antigen-associated), Ajuba - ajuba lim protein, App - amyloid beta (a4) precursor protein, Map4k4 - …
GO:0042060	wound healing	3.59e-05	0.00217	2.99	20883	76	1561	17	[Epb4.1l4b - erythrocyte protein band 4.1-like 4b, Ppara - peroxisome proliferator activated receptor alpha, Erbb2 - v-erb-b2 erythroblastic leukemia viral oncogene homolog 2, neuro/glioblastoma derived oncogene homolog (avian), Pdgfra - platelet derived growth factor receptor, alpha polypeptide, Tgfb2 - transforming growth factor, beta 2, Eng - endoglin, Adrb2 - adrenergic receptor, beta 2, Grhl…
GO:0002687	positive regulation of leukocyte migration	3.66e-05	0.0022	2.35	20883	148	1561	26	[Pdgfd - platelet-derived growth factor, d polypeptide, Ptger3 - prostaglandin e receptor 3 (subtype ep3), Tmem102 - transmembrane protein 102, Dysf - dysferlin, Sele - selectin, endothelial cell, Cd74 - cd74 antigen (invariant polypeptide of major histocompatibility complex, class ii antigen-associated), Mmp14 - matrix metallopeptidase 14 (membrane-inserted), Lgmn - legumain, Pgf - placental gro…
GO:0072676	lymphocyte migration	3.86e-05	0.00231	3.24	20883	62	1561	15	[Ccr7 - chemokine (c-c motif) receptor 7, Ccl2 - chemokine (c-c motif) ligand 2, Cklf - chemokine-like factor, F11r - f11 receptor, Ccl20 - chemokine (c-c motif) ligand 20, Spns2 - spinster homolog 2, Gpr183 - g protein-coupled receptor 183, Gas6 - growth arrest specific 6, Cxcl12 - chemokine (c-x-c motif) ligand 12, Ccl3 - chemokine (c-c motif) ligand 3, Cyp7b1 - cytochrome p450, family 7, subfa…
GO:1903706	regulation of hemopoiesis	3.89e-05	0.00232	1.75	20883	412	1561	54	[Il15ra - interleukin 15 receptor, alpha chain, Il15 - interleukin 15, Tmem64 - transmembrane protein 64, Rorc - rar-related orphan receptor gamma, Il18 - interleukin 18, Il34 - interleukin 34, Cd74 - cd74 antigen (invariant polypeptide of major histocompatibility complex, class ii antigen-associated), 5430435G22Rik - riken cdna 5430435g22 gene, Mmp14 - matrix metallopeptidase 14 (membrane-insert…
GO:0009725	response to hormone	3.93e-05	0.00234	1.7	20883	473	1561	60	[Jak2 - janus kinase 2, Bcl2 - b cell leukemia/lymphoma 2, Ramp2 - receptor (calcitonin) activity modifying protein 2, Ppara - peroxisome proliferator activated receptor alpha, Gatm - glycine amidinotransferase (l-arginine:glycine amidinotransferase), Hsd3b2 - hydroxy-delta-5-steroid dehydrogenase, 3 beta- and steroid delta-isomerase 2, Nr1h3 - nuclear receptor subfamily 1, group h, member 3, Ppa…
GO:0031323	regulation of cellular metabolic process	4.04e-05	0.00239	1.17	20883	5404	1561	471	[Ptger3 - prostaglandin e receptor 3 (subtype ep3), Hdac4 - histone deacetylase 4, Ikzf2 - ikaros family zinc finger 2, Abcg1 - atp-binding cassette, sub-family g (white), member 1, Gsn - gelsolin, Pth1r - parathyroid hormone 1 receptor, Fam129b - family with sequence similarity 129, member b, Oas2 - 2'-5' oligoadenylate synthetase 2, Tmsb4x - thymosin, beta 4, x chromosome, Spink13 - serine pept…
GO:1905114	cell surface receptor signaling pathway involved in cell-cell signaling	4.15e-05	0.00245	1.98	20883	257	1561	38	[Apcdd1 - adenomatosis polyposis coli down-regulated 1, Gpc4 - glypican 4, Tcf7l2 - transcription factor 7 like 2, t cell specific, hmg box, Lgr6 - leucine-rich repeat-containing g protein-coupled receptor 6, Tgfb1i1 - transforming growth factor beta 1 induced transcript 1, Dact1 - dapper homolog 1, antagonist of beta-catenin (xenopus), Mir15a - microrna 15a, Wnt4 - wingless-related mmtv integrat…
GO:0043087	regulation of GTPase activity	4.17e-05	0.00245	1.9	20883	295	1561	42	[Sbf2 - set binding factor 2, F11r - f11 receptor, Tbc1d12 - tbc1d12: tbc1 domain family, member 12, Fgd6 - fyve, rhogef and ph domain containing 6, Mex3b - mex3 homolog b (c. elegans), Rap1gap - rap1 gtpase-activating protein, Arap2 - arfgap with rhogap domain, ankyrin repeat and ph domain 2, Plxna2 - plexin a2, Plxna3 - plexin a3, Wnt4 - wingless-related mmtv integration site 4, Ajuba - ajuba l…
GO:0034334	adherens junction maintenance	4.29e-05	0.00251	9.56	20883	7	1561	5	[Mtss1 - metastasis suppressor 1, Plekha7 - pleckstrin homology domain containing, family a member 7, Pkp2 - plakophilin 2, Camsap3 - calmodulin regulated spectrin-associated protein family, member 3, Kifc3 - kinesin family member c3]
GO:0086042	cardiac muscle cell-cardiac muscle cell adhesion	4.29e-05	0.0025	9.56	20883	7	1561	5	[Jup - junction plakoglobin, Pkp2 - plakophilin 2, Cxadr - coxsackie virus and adenovirus receptor, Ctnna3 - catenin (cadherin associated protein), alpha 3, Dsg2 - desmoglein 2]
GO:0072203	cell proliferation involved in metanephros development	4.29e-05	0.00249	9.56	20883	7	1561	5	[Gpc3 - glypican 3, Bmp7 - bone morphogenetic protein 7, Ptch1 - patched homolog 1, Pdgfb - platelet derived growth factor, b polypeptide, Pdgfrb - platelet derived growth factor receptor, beta polypeptide]
GO:0048589	developmental growth	4.42e-05	0.00256	1.8	20883	364	1561	49	[Bcl2 - b cell leukemia/lymphoma 2, Unc79 - unc-79 homolog (c. elegans), Dysf - dysferlin, Slitrk1 - slit and ntrk-like family, member 1, Kmt2c - lysine (k)-specific methyltransferase 2c, Ddr2 - discoidin domain receptor family, member 2, Lgr6 - leucine-rich repeat-containing g protein-coupled receptor 6, Agtr2 - angiotensin ii receptor, type 2, Bcan - brevican, Postn - periostin, osteoblast spec…
GO:0090257	regulation of muscle system process	4.5e-05	0.0026	2.04	20883	230	1561	35	[Ptger3 - prostaglandin e receptor 3 (subtype ep3), Hdac4 - histone deacetylase 4, Sphk1 - sphingosine kinase 1, Nfatc1 - nuclear factor of activated t cells, cytoplasmic, calcineurin dependent 1, Ppara - peroxisome proliferator activated receptor alpha, Mrvi1 - mrv integration site 1, Ehd3 - eh-domain containing 3, Atp1b1 - atpase, na+/k+ transporting, beta 1 polypeptide, Nr4a3 - nuclear recepto…
GO:0043065	positive regulation of apoptotic process	4.53e-05	0.0026	1.59	20883	632	1561	75	[Jak2 - janus kinase 2, Hdac4 - histone deacetylase 4, Lats2 - large tumor suppressor 2, Ppargc1a - peroxisome proliferative activated receptor, gamma, coactivator 1 alpha, Gsn - gelsolin, Agtr2 - angiotensin ii receptor, type 2, Il18 - interleukin 18, Fap - fibroblast activation protein, Aldh1a2 - aldehyde dehydrogenase family 1, subfamily a2, Chchd10 - coiled-coil-helix-coiled-coil-helix domain…
GO:0034767	positive regulation of ion transmembrane transport	4.6e-05	0.00263	2.2	20883	176	1561	29	[Atp1b2 - atpase, na+/k+ transporting, beta 2 polypeptide, Ehd3 - eh-domain containing 3, Atp1b1 - atpase, na+/k+ transporting, beta 1 polypeptide, Kcnc2 - potassium voltage gated channel, shaw-related subfamily, member 2, Flna - filamin, alpha, Ramp3 - receptor (calcitonin) activity modifying protein 3, Wnk4 - wnk lysine deficient protein kinase 4, Lrrc38 - leucine rich repeat containing 38, Rgn…
GO:1901379	regulation of potassium ion transmembrane transport	4.66e-05	0.00266	2.83	20883	85	1561	18	[Ptger3 - prostaglandin e receptor 3 (subtype ep3), Ano6 - anoctamin 6, Nedd4l - neural precursor cell expressed, developmentally down-regulated gene 4-like, Lrrc55 - leucine rich repeat containing 55, Kcnh2 - potassium voltage-gated channel, subfamily h (eag-related), member 2, Wnk2 - wnk lysine deficient protein kinase 2, Atp1b2 - atpase, na+/k+ transporting, beta 2 polypeptide, Atp1b1 - atpase…
GO:0051347	positive regulation of transferase activity	4.73e-05	0.00269	1.61	20883	580	1561	70	[Jak2 - janus kinase 2, Pdgfd - platelet-derived growth factor, d polypeptide, Mmd - monocyte to macrophage differentiation-associated, Ddr2 - discoidin domain receptor family, member 2, Il18 - interleukin 18, Cd74 - cd74 antigen (invariant polypeptide of major histocompatibility complex, class ii antigen-associated), Ajuba - ajuba lim protein, App - amyloid beta (a4) precursor protein, Map4k4 - …
GO:0051493	regulation of cytoskeleton organization	4.98e-05	0.00282	1.64	20883	539	1561	66	[F11r - f11 receptor, Dysf - dysferlin, Gsn - gelsolin, Kank2 - kn motif and ankyrin repeat domains 2, 4930544G11Rik - riken cdna 4930544g11 gene, Limch1 - lim and calponin homology domains 1, Rhobtb1 - rho-related btb domain containing 1, Mid1 - midline 1, Tmsb4x - thymosin, beta 4, x chromosome, Flna - filamin, alpha, Hspa1b - heat shock protein 1b, Esam - endothelial cell-specific adhesion mol…
GO:0050731	positive regulation of peptidyl-tyrosine phosphorylation	5.19e-05	0.00293	2.13	20883	195	1561	31	[Jak2 - janus kinase 2, Il15 - interleukin 15, Arhgef2 - rho/rac guanine nucleotide exchange factor (gef) 2, Il18 - interleukin 18, Tgfa - transforming growth factor alpha, Cd74 - cd74 antigen (invariant polypeptide of major histocompatibility complex, class ii antigen-associated), App - amyloid beta (a4) precursor protein, Lrrk1 - leucine-rich repeat kinase 1, Ccl5 - chemokine (c-c motif) ligand…
GO:0010942	positive regulation of cell death	5.23e-05	0.00294	1.55	20883	699	1561	81	[Jak2 - janus kinase 2, Hdac4 - histone deacetylase 4, Lats2 - large tumor suppressor 2, Ppargc1a - peroxisome proliferative activated receptor, gamma, coactivator 1 alpha, Gsn - gelsolin, Agtr2 - angiotensin ii receptor, type 2, Il18 - interleukin 18, Fap - fibroblast activation protein, Aldh1a2 - aldehyde dehydrogenase family 1, subfamily a2, Chchd10 - coiled-coil-helix-coiled-coil-helix domain…
GO:0050867	positive regulation of cell activation	5.42e-05	0.00304	1.8	20883	357	1561	48	[Bcl2 - b cell leukemia/lymphoma 2, Jak2 - janus kinase 2, Il15ra - interleukin 15 receptor, alpha chain, Il15 - interleukin 15, F11r - f11 receptor, Gpr183 - g protein-coupled receptor 183, Il18 - interleukin 18, Nr4a3 - nuclear receptor subfamily 4, group a, member 3, Dusp10 - dual specificity phosphatase 10, Cd38 - cd38 antigen, Cd74 - cd74 antigen (invariant polypeptide of major histocompatib…
GO:0090090	negative regulation of canonical Wnt signaling pathway	5.46e-05	0.00305	2.44	20883	126	1561	23	[Mcc - mutated in colorectal cancers, Lrp4 - low density lipoprotein receptor-related protein 4, Gpc3 - glypican 3, Tmem64 - transmembrane protein 64, Sfrp1 - secreted frizzled-related protein 1, Rbms3 - rna binding motif, single stranded interacting protein, Lats2 - large tumor suppressor 2, Tcf7l2 - transcription factor 7 like 2, t cell specific, hmg box, Axin2 - axin2, Wwtr1 - ww domain contai…
GO:0120192	tight junction assembly	5.46e-05	0.00304	4.32	20883	31	1561	10	[Cldn11 - claudin 11, Ocln - occludin, Esam - endothelial cell-specific adhesion molecule, Ramp2 - receptor (calcitonin) activity modifying protein 2, Lsr - lipolysis stimulated lipoprotein receptor, Cgn - cingulin, Actg1 - actin, gamma, cytoplasmic 1, Marveld2 - marvel (membrane-associating) domain containing 2, Pecam1 - platelet/endothelial cell adhesion molecule 1, Cldn5 - claudin 5]
GO:1902893	regulation of pri-miRNA transcription by RNA polymerase II	5.6e-05	0.00311	3.48	20883	50	1561	13	[Hdac4 - histone deacetylase 4, Ngfr - nerve growth factor receptor (tnfr superfamily, member 16), Ppara - peroxisome proliferator activated receptor alpha, Atoh8 - atonal homolog 8 (drosophila), Pdgfb - platelet derived growth factor, b polypeptide, Tgfb2 - transforming growth factor, beta 2, Smad3 - smad family member 3, Smad6 - smad family member 6, Tead1 - tea domain family member 1, App - am…
GO:0032411	positive regulation of transporter activity	5.65e-05	0.00312	2.49	20883	118	1561	22	[Ephb2 - eph receptor b2, Ccl2 - chemokine (c-c motif) ligand 2, Nedd4l - neural precursor cell expressed, developmentally down-regulated gene 4-like, Lrrc55 - leucine rich repeat containing 55, Ryr2 - ryanodine receptor 2, cardiac, Wnk2 - wnk lysine deficient protein kinase 2, Atp1b2 - atpase, na+/k+ transporting, beta 2 polypeptide, Ehd3 - eh-domain containing 3, Atp1b1 - atpase, na+/k+ transpo…
GO:0002027	regulation of heart rate	5.71e-05	0.00314	2.7	20883	94	1561	19	[Nmu - neuromedin u, Ryr2 - ryanodine receptor 2, cardiac, Kcnh2 - potassium voltage-gated channel, subfamily h (eag-related), member 2, Tacr3 - tachykinin receptor 3, Agtr2 - angiotensin ii receptor, type 2, Tpm1 - tropomyosin 1, alpha, Jup - junction plakoglobin, Popdc2 - popeye domain containing 2, Pik3r1 - phosphatidylinositol 3-kinase, regulatory subunit, polypeptide 1 (p85 alpha), Slc1a1 - …
GO:0070372	regulation of ERK1 and ERK2 cascade	5.71e-05	0.00313	1.88	20883	299	1561	42	[Pdgfd - platelet-derived growth factor, d polypeptide, Kdr - kinase insert domain protein receptor, Gpr183 - g protein-coupled receptor 183, St5 - suppression of tumorigenicity 5, Dusp10 - dual specificity phosphatase 10, Cd74 - cd74 antigen (invariant polypeptide of major histocompatibility complex, class ii antigen-associated), P2ry1 - purinergic receptor p2y, g-protein coupled 1, Ramp3 - rece…
GO:2001214	positive regulation of vasculogenesis	5.75e-05	0.00314	7.3	20883	11	1561	6	[Ramp2 - receptor (calcitonin) activity modifying protein 2, Kdr - kinase insert domain protein receptor, Asb4 - ankyrin repeat and socs box-containing 4, Ceacam1 - carcinoembryonic antigen-related cell adhesion molecule 1, Rin2 - ras and rab interactor 2, Tmem100 - transmembrane protein 100]
GO:0043068	positive regulation of programmed cell death	5.87e-05	0.0032	1.58	20883	637	1561	75	[Jak2 - janus kinase 2, Hdac4 - histone deacetylase 4, Lats2 - large tumor suppressor 2, Ppargc1a - peroxisome proliferative activated receptor, gamma, coactivator 1 alpha, Gsn - gelsolin, Agtr2 - angiotensin ii receptor, type 2, Il18 - interleukin 18, Fap - fibroblast activation protein, Aldh1a2 - aldehyde dehydrogenase family 1, subfamily a2, Chchd10 - coiled-coil-helix-coiled-coil-helix domain…
GO:0030500	regulation of bone mineralization	6.06e-05	0.00329	2.88	20883	79	1561	17	[Ano6 - anoctamin 6, Ddr2 - discoidin domain receptor family, member 2, Kl - klotho, Smad3 - smad family member 3, Adrb2 - adrenergic receptor, beta 2, Ank - progressive ankylosis, Osr2 - odd-skipped related 2, Isg15 - isg15 ubiquitin-like modifier, Wnt4 - wingless-related mmtv integration site 4, Omd - osteomodulin, Mgp - matrix gla protein, Bmp7 - bone morphogenetic protein 7, Bmp2 - bone morph…
GO:0051604	protein maturation	6.18e-05	0.00334	2.05	20883	215	1561	33	[Tspan5 - tetraspanin 5, Immp2l - imp2 inner mitochondrial membrane peptidase-like (s. cerevisiae), Cpxm1 - carboxypeptidase x 1 (m14 family), Furin - furin (paired basic amino acid cleaving enzyme), Mmp16 - matrix metallopeptidase 16, Lgmn - legumain, Mmp14 - matrix metallopeptidase 14 (membrane-inserted), Ptch1 - patched homolog 1, Pcsk6 - proprotein convertase subtilisin/kexin type 6, Capn1 - …
GO:0090288	negative regulation of cellular response to growth factor stimulus	6.27e-05	0.00338	2.32	20883	144	1561	25	[Sulf1 - sulfatase 1, Aspn - asporin, Tcf7l2 - transcription factor 7 like 2, t cell specific, hmg box, Pbld1 - phenazine biosynthesis-like protein domain containing 1, Agtr2 - angiotensin ii receptor, type 2, Tgfb1i1 - transforming growth factor beta 1 induced transcript 1, Peg10 - paternally expressed 10, Wnt4 - wingless-related mmtv integration site 4, Mmrn2 - multimerin 2, Fbn2 - fibrillin 2,…
GO:0007165	signal transduction	6.6e-05	0.00355	1.18	20883	4517	1561	399	[Ptger3 - prostaglandin e receptor 3 (subtype ep3), Hdac4 - histone deacetylase 4, Abca1 - atp-binding cassette, sub-family a (abc1), member 1, Gsn - gelsolin, Pth1r - parathyroid hormone 1 receptor, Oas2 - 2'-5' oligoadenylate synthetase 2, Olfr1218 - olfactory receptor 1218, Ptch1 - patched homolog 1, Wls - wntless homolog (drosophila), Zyx - zyxin, Chrnb1 - cholinergic receptor, nicotinic, bet…
GO:1903708	positive regulation of hemopoiesis	6.78e-05	0.00363	2.04	20883	216	1561	33	[Il15ra - interleukin 15 receptor, alpha chain, Il15 - interleukin 15, Tmem64 - transmembrane protein 64, Ets1 - e26 avian leukemia oncogene 1, 5' domain, Il18 - interleukin 18, Dusp10 - dual specificity phosphatase 10, Il34 - interleukin 34, Cd74 - cd74 antigen (invariant polypeptide of major histocompatibility complex, class ii antigen-associated), 5430435G22Rik - riken cdna 5430435g22 gene, Is…
GO:0002685	regulation of leukocyte migration	6.89e-05	0.00368	2.07	20883	207	1561	32	[Pdgfd - platelet-derived growth factor, d polypeptide, Ptger3 - prostaglandin e receptor 3 (subtype ep3), Tmem102 - transmembrane protein 102, Dysf - dysferlin, Sele - selectin, endothelial cell, Cd74 - cd74 antigen (invariant polypeptide of major histocompatibility complex, class ii antigen-associated), Lgmn - legumain, Mmp14 - matrix metallopeptidase 14 (membrane-inserted), Pgf - placental gro…
GO:0098901	regulation of cardiac muscle cell action potential	6.91e-05	0.00368	4.63	20883	26	1561	9	[Flna - filamin, alpha, Jup - junction plakoglobin, Ryr2 - ryanodine receptor 2, cardiac, Cxadr - coxsackie virus and adenovirus receptor, Pkp2 - plakophilin 2, Cav1 - caveolin 1, caveolae protein, Ctnna3 - catenin (cadherin associated protein), alpha 3, Ank2 - ankyrin 2, brain, Dsg2 - desmoglein 2]
GO:0008283	cell proliferation	6.94e-05	0.00368	1.63	20883	524	1561	64	[Bcl2 - b cell leukemia/lymphoma 2, Il15 - interleukin 15, Emx2 - empty spiracles homeobox 2, Gpc3 - glypican 3, Hhip - hedgehog-interacting protein, Crip3 - cysteine-rich protein 3, Ddr2 - discoidin domain receptor family, member 2, Il18 - interleukin 18, Prg4 - proteoglycan 4 (megakaryocyte stimulating factor, articular superficial zone protein), Fap - fibroblast activation protein, Il34 - inte…
GO:0071675	regulation of mononuclear cell migration	7.01e-05	0.0037	3.41	20883	51	1561	13	[Pdgfd - platelet-derived growth factor, d polypeptide, Ccl2 - chemokine (c-c motif) ligand 2, Ccr7 - chemokine (c-c motif) receptor 7, Ano6 - anoctamin 6, Nbl1 - neuroblastoma, suppression of tumorigenicity 1, Lgmn - legumain, Lyn - yamaguchi sarcoma viral (v-yes-1) oncogene homolog, App - amyloid beta (a4) precursor protein, Cxcl12 - chemokine (c-x-c motif) ligand 12, Csf1 - colony stimulating …
GO:0032940	secretion by cell	7.14e-05	0.00376	1.74	20883	391	1561	51	[Abca1 - atp-binding cassette, sub-family a (abc1), member 1, Dysf - dysferlin, Sytl1 - synaptotagmin-like 1, Rorc - rar-related orphan receptor gamma, Agtr2 - angiotensin ii receptor, type 2, Fam129b - family with sequence similarity 129, member b, Eng - endoglin, Wls - wntless homolog (drosophila), Axl - axl receptor tyrosine kinase, Cplx2 - complexin 2, Traf3ip2 - traf3 interacting protein 2, …
GO:0060627	regulation of vesicle-mediated transport	7.34e-05	0.00385	1.6	20883	567	1561	68	[Il15ra - interleukin 15 receptor, alpha chain, Il15 - interleukin 15, Sphk1 - sphingosine kinase 1, Il13ra2 - interleukin 13 receptor, alpha 2, Gpc3 - glypican 3, Dysf - dysferlin, Nr1h3 - nuclear receptor subfamily 1, group h, member 3, P2ry1 - purinergic receptor p2y, g-protein coupled 1, Ncs1 - neuronal calcium sensor 1, App - amyloid beta (a4) precursor protein, Axl - axl receptor tyrosine k…
GO:0007043	cell-cell junction assembly	7.53e-05	0.00394	2.74	20883	88	1561	18	[Cldn11 - claudin 11, Dlg5 - discs, large homolog 5 (drosophila), Ocln - occludin, Cdh11 - cadherin 11, Ramp2 - receptor (calcitonin) activity modifying protein 2, Cdh23 - cadherin 23 (otocadherin), Actg1 - actin, gamma, cytoplasmic 1, Marveld2 - marvel (membrane-associating) domain containing 2, Pard6b - par-6 (partitioning defective 6) homolog beta (c. elegans), Cldn5 - claudin 5, Esam - endoth…
GO:0110110	positive regulation of animal organ morphogenesis	7.71e-05	0.00402	2.57	20883	104	1561	20	[Ngfr - nerve growth factor receptor (tnfr superfamily, member 16), Pdgfra - platelet derived growth factor receptor, alpha polypeptide, Agtr2 - angiotensin ii receptor, type 2, Tgfb2 - transforming growth factor, beta 2, Myc - myelocytomatosis oncogene, Casp6 - caspase 6, Il18 - interleukin 18, Hmga2 - high mobility group at-hook 2, Eng - endoglin, Rtn4 - reticulon 4, Wnt4 - wingless-related mmt…
GO:0002682	regulation of immune system process	7.79e-05	0.00405	1.37	20883	1358	1561	139	[Ptger3 - prostaglandin e receptor 3 (subtype ep3), Tmem64 - transmembrane protein 64, Spns2 - spinster homolog 2, Nr1h3 - nuclear receptor subfamily 1, group h, member 3, Gsn - gelsolin, Rorc - rar-related orphan receptor gamma, Pgf - placental growth factor, Capn1 - calpain 1, App - amyloid beta (a4) precursor protein, Mafb - v-maf musculoaponeurotic fibrosarcoma oncogene family, protein b (avi…
GO:0060326	cell chemotaxis	8.45e-05	0.00437	2.07	20883	200	1561	31	[Cklf - chemokine-like factor, Cxcl3 - chemokine (c-x-c motif) ligand 3, Gpr183 - g protein-coupled receptor 183, Eng - endoglin, Il17ra - interleukin 17 receptor a, Cxcr1 - chemokine (c-x-c motif) receptor 1, Il16 - interleukin 16, Cxadr - coxsackie virus and adenovirus receptor, Cxcl12 - chemokine (c-x-c motif) ligand 12, Ccl3 - chemokine (c-c motif) ligand 3, Cxcl14 - chemokine (c-x-c motif) l…
GO:0070374	positive regulation of ERK1 and ERK2 cascade	9.12e-05	0.0047	2.04	20883	210	1561	32	[Pdgfd - platelet-derived growth factor, d polypeptide, Kdr - kinase insert domain protein receptor, Gpr183 - g protein-coupled receptor 183, St5 - suppression of tumorigenicity 5, Cd74 - cd74 antigen (invariant polypeptide of major histocompatibility complex, class ii antigen-associated), P2ry1 - purinergic receptor p2y, g-protein coupled 1, Ramp3 - receptor (calcitonin) activity modifying prote…
GO:0060325	face morphogenesis	9.3e-05	0.00478	3.77	20883	39	1561	11	[Crispld1 - cysteine-rich secretory protein lccl domain containing 1, Mmp2 - matrix metallopeptidase 2, Csrnp1 - cysteine-serine-rich nuclear protein 1, Tcf7l2 - transcription factor 7 like 2, t cell specific, hmg box, Col1a1 - collagen, type i, alpha 1, Arid5b - at rich interactive domain 5b (mrf1-like), Pdgfra - platelet derived growth factor receptor, alpha polypeptide, Schip1 - schwannomin in…
GO:0010975	regulation of neuron projection development	9.62e-05	0.00493	1.57	20883	604	1561	71	[Il15ra - interleukin 15 receptor, alpha chain, Sphk1 - sphingosine kinase 1, Slitrk1 - slit and ntrk-like family, member 1, Nckipsd - nck interacting protein with sh3 domain, Csmd3 - cub and sushi multiple domains 3, Cd38 - cd38 antigen, Flna - filamin, alpha, Ncs1 - neuronal calcium sensor 1, Map4k4 - mitogen-activated protein kinase kinase kinase kinase 4, Prkd1 - protein kinase d1, Map2 - mic…
GO:0090025	regulation of monocyte chemotaxis	9.69e-05	0.00495	4.46	20883	27	1561	9	[Ccl2 - chemokine (c-c motif) ligand 2, Ano6 - anoctamin 6, Lgmn - legumain, Lyn - yamaguchi sarcoma viral (v-yes-1) oncogene homolog, App - amyloid beta (a4) precursor protein, Cxcl12 - chemokine (c-x-c motif) ligand 12, Nbl1 - neuroblastoma, suppression of tumorigenicity 1, Dusp1 - dual specificity phosphatase 1, Ccl5 - chemokine (c-c motif) ligand 5]
GO:0086091	regulation of heart rate by cardiac conduction	9.93e-05	0.00506	4.05	20883	33	1561	10	[Jup - junction plakoglobin, Kcnh2 - potassium voltage-gated channel, subfamily h (eag-related), member 2, Pkp2 - plakophilin 2, Cacnb2 - calcium channel, voltage-dependent, beta 2 subunit, Cav1 - caveolin 1, caveolae protein, Scn1b - sodium channel, voltage-gated, type i, beta, Kcnq1 - potassium voltage-gated channel, subfamily q, member 1, Ctnna3 - catenin (cadherin associated protein), alpha 3…
GO:0001936	regulation of endothelial cell proliferation	0.000102	0.00515	2.35	20883	131	1561	23	[Ccl2 - chemokine (c-c motif) ligand 2, Sulf1 - sulfatase 1, Ngfr - nerve growth factor receptor (tnfr superfamily, member 16), Dll4 - delta-like 4 (drosophila), Dysf - dysferlin, Atoh8 - atonal homolog 8 (drosophila), Kdr - kinase insert domain protein receptor, Pdgfb - platelet derived growth factor, b polypeptide, Itgb3 - integrin beta 3, Eng - endoglin, Col4a3 - collagen, type iv, alpha 3, Al…
GO:0043271	negative regulation of ion transport	0.000104	0.00528	2.14	20883	175	1561	28	[Ptger3 - prostaglandin e receptor 3 (subtype ep3), Bcl2 - b cell leukemia/lymphoma 2, Pxk - px domain containing serine/threonine kinase, Dysf - dysferlin, Agtr2 - angiotensin ii receptor, type 2, Tgfb2 - transforming growth factor, beta 2, Pln - phospholamban, Entpd1 - ectonucleoside triphosphate diphosphohydrolase 1, Akap5 - a kinase (prka) anchor protein 5, Cnr1 - cannabinoid receptor 1 (brai…
GO:0030001	metal ion transport	0.000105	0.00529	1.6	20883	542	1561	65	[Slc25a23 - solute carrier family 25 (mitochondrial carrier; phosphate carrier), member 23, Ramp2 - receptor (calcitonin) activity modifying protein 2, Nfatc1 - nuclear factor of activated t cells, cytoplasmic, calcineurin dependent 1, Kcnc2 - potassium voltage gated channel, shaw-related subfamily, member 2, Slc4a11 - solute carrier family 4, sodium bicarbonate transporter-like, member 11, Ramp3…
GO:0055080	cation homeostasis	0.000106	0.00532	1.53	20883	692	1561	79	[Jak2 - janus kinase 2, Ptger3 - prostaglandin e receptor 3 (subtype ep3), Bcl2 - b cell leukemia/lymphoma 2, Slc25a23 - solute carrier family 25 (mitochondrial carrier; phosphate carrier), member 23, Cxcl3 - chemokine (c-x-c motif) ligand 3, Tmem64 - transmembrane protein 64, Pth1r - parathyroid hormone 1 receptor, Agtr2 - angiotensin ii receptor, type 2, Cd38 - cd38 antigen, Slc4a5 - solute car…
GO:0090183	regulation of kidney development	0.000106	0.00531	3.12	20883	60	1561	14	[Pdgfd - platelet-derived growth factor, d polypeptide, Il6ra - interleukin 6 receptor, alpha, Pdgfb - platelet derived growth factor, b polypeptide, Agtr2 - angiotensin ii receptor, type 2, Wwtr1 - ww domain containing transcription regulator 1, Myc - myelocytomatosis oncogene, Itgb3 - integrin beta 3, Pdgfrb - platelet derived growth factor receptor, beta polypeptide, Wnt4 - wingless-related mm…
GO:0072126	positive regulation of glomerular mesangial cell proliferation	0.000107	0.00535	8.36	20883	8	1561	5	[Pdgfd - platelet-derived growth factor, d polypeptide, Il6ra - interleukin 6 receptor, alpha, Pdgfb - platelet derived growth factor, b polypeptide, Egr1 - early growth response 1, Itgb3 - integrin beta 3]
GO:1905940	negative regulation of gonad development	0.000107	0.00534	8.36	20883	8	1561	5	[Amh - anti-mullerian hormone, Wnt4 - wingless-related mmtv integration site 4, Zfpm2 - zinc finger protein, multitype 2, Hyal3 - hyaluronoglucosaminidase 3, Wt1 - wilms tumor 1 homolog]
GO:0032963	collagen metabolic process	0.000108	0.00534	3.28	20883	53	1561	13	[Mrc2 - mannose receptor, c type 2, Tnxb - tenascin xb, Adamts2 - a disintegrin-like and metallopeptidase (reprolysin type) with thrombospondin type 1 motif, 2, Leprel1 - leprecan-like 1, Mmp2 - matrix metallopeptidase 2, Mmp16 - matrix metallopeptidase 16, Mmp15 - matrix metallopeptidase 15, Mmp14 - matrix metallopeptidase 14 (membrane-inserted), Col1a2 - collagen, type i, alpha 2, Mmp11 - matri…
GO:0032835	glomerulus development	0.000108	0.00532	6.69	20883	12	1561	6	[Bcl2 - b cell leukemia/lymphoma 2, Plce1 - phospholipase c, epsilon 1, Cfh - complement component factor h, Tcf21 - transcription factor 21, Wwtr1 - ww domain containing transcription regulator 1, Wt1 - wilms tumor 1 homolog]
GO:0038063	collagen-activated tyrosine kinase receptor signaling pathway	0.000108	0.00531	6.69	20883	12	1561	6	[Col1a1 - collagen, type i, alpha 1, Ddr2 - discoidin domain receptor family, member 2, Col4a1 - collagen, type iv, alpha 1, Col4a4 - collagen, type iv, alpha 4, Col4a3 - collagen, type iv, alpha 3, Col4a5 - collagen, type iv, alpha 5]
GO:0051251	positive regulation of lymphocyte activation	0.000109	0.00534	1.86	20883	288	1561	40	[Bcl2 - b cell leukemia/lymphoma 2, Il15ra - interleukin 15 receptor, alpha chain, Il15 - interleukin 15, Gpr183 - g protein-coupled receptor 183, Il18 - interleukin 18, Dusp10 - dual specificity phosphatase 10, Cd38 - cd38 antigen, Cd74 - cd74 antigen (invariant polypeptide of major histocompatibility complex, class ii antigen-associated), Igh-VX24 - immunoglobulin heavy chain (x24 family), Mmp1…
GO:0060828	regulation of canonical Wnt signaling pathway	0.000113	0.00551	1.97	20883	231	1561	34	[Gpc3 - glypican 3, Tmem64 - transmembrane protein 64, Rbms3 - rna binding motif, single stranded interacting protein, Tcf7l2 - transcription factor 7 like 2, t cell specific, hmg box, Lats2 - large tumor suppressor 2, Wwtr1 - ww domain containing transcription regulator 1, Dact1 - dapper homolog 1, antagonist of beta-catenin (xenopus), Mllt3 - myeloid/lymphoid or mixed-lineage leukemia (trithora…
GO:0016055	Wnt signaling pathway	0.000113	0.00552	1.93	20883	250	1561	36	[Apcdd1 - adenomatosis polyposis coli down-regulated 1, Gpc4 - glypican 4, Tcf7l2 - transcription factor 7 like 2, t cell specific, hmg box, Lgr6 - leucine-rich repeat-containing g protein-coupled receptor 6, Tgfb1i1 - transforming growth factor beta 1 induced transcript 1, Dact1 - dapper homolog 1, antagonist of beta-catenin (xenopus), Mir15a - microrna 15a, Wnt4 - wingless-related mmtv integrat…
GO:0070848	response to growth factor	0.000113	0.00551	1.93	20883	250	1561	36	[Zfp36l2 - zinc finger protein 36, c3h type-like 2, Pdgfd - platelet-derived growth factor, d polypeptide, Sphk1 - sphingosine kinase 1, Ramp2 - receptor (calcitonin) activity modifying protein 2, Dll4 - delta-like 4 (drosophila), Kdr - kinase insert domain protein receptor, Magi2 - membrane associated guanylate kinase, ww and pdz domain containing 2, Ppargc1a - peroxisome proliferative activated…
GO:0060548	negative regulation of cell death	0.000116	0.00565	1.42	20883	1038	1561	110	[Rorc - rar-related orphan receptor gamma, Fam129b - family with sequence similarity 129, member b, Flna - filamin, alpha, Hspa1b - heat shock protein 1b, App - amyloid beta (a4) precursor protein, Cited1 - cbp/p300-interacting transactivator with glu/asp-rich carboxy-terminal domain 1, Axl - axl receptor tyrosine kinase, Sgms1 - sphingomyelin synthase 1, Prkd1 - protein kinase d1, Caap1 - caspas…
GO:0098771	inorganic ion homeostasis	0.000117	0.00566	1.52	20883	705	1561	80	[Jak2 - janus kinase 2, Ptger3 - prostaglandin e receptor 3 (subtype ep3), Bcl2 - b cell leukemia/lymphoma 2, Slc25a23 - solute carrier family 25 (mitochondrial carrier; phosphate carrier), member 23, Cxcl3 - chemokine (c-x-c motif) ligand 3, Tmem64 - transmembrane protein 64, Pth1r - parathyroid hormone 1 receptor, Agtr2 - angiotensin ii receptor, type 2, Cd38 - cd38 antigen, Slc4a5 - solute car…
GO:0048146	positive regulation of fibroblast proliferation	0.00012	0.0058	2.95	20883	68	1561	15	[Pdgfd - platelet-derived growth factor, d polypeptide, Ngfr - nerve growth factor receptor (tnfr superfamily, member 16), Sphk1 - sphingosine kinase 1, Kmt2c - lysine (k)-specific methyltransferase 2c, Ddr2 - discoidin domain receptor family, member 2, Pdgfra - platelet derived growth factor receptor, alpha polypeptide, Pdgfb - platelet derived growth factor, b polypeptide, Myc - myelocytomatosi…
GO:0009636	response to toxic substance	0.000121	0.00581	1.88	20883	270	1561	38	[Bcl2 - b cell leukemia/lymphoma 2, Sphk1 - sphingosine kinase 1, Abtb2 - ankyrin repeat and btb (poz) domain containing 2, Kdr - kinase insert domain protein receptor, Adcy7 - adenylate cyclase 7, Kcnc2 - potassium voltage gated channel, shaw-related subfamily, member 2, Nr4a3 - nuclear receptor subfamily 4, group a, member 3, Mmp2 - matrix metallopeptidase 2, Cnr1 - cannabinoid receptor 1 (brai…
GO:0007015	actin filament organization	0.000123	0.00587	1.96	20883	232	1561	34	[Bcl2 - b cell leukemia/lymphoma 2, Espn - espin, Mtss1 - metastasis suppressor 1, Arhgef2 - rho/rac guanine nucleotide exchange factor (gef) 2, Coro6 - coronin 6, Gsn - gelsolin, 4930544G11Rik - riken cdna 4930544g11 gene, Rhobtb1 - rho-related btb domain containing 1, Tmsb4x - thymosin, beta 4, x chromosome, Flna - filamin, alpha, Neb - nebulin, Ppp1r9a - protein phosphatase 1, regulatory (inhi…
GO:0061333	renal tubule morphogenesis	0.000128	0.00612	5.51	20883	17	1561	7	[Hes1 - hairy and enhancer of split 1 (drosophila), Mtss1 - metastasis suppressor 1, Gpc3 - glypican 3, Klhl3 - kelch-like 3, Wnk4 - wnk lysine deficient protein kinase 4, Hey1 - hairy/enhancer-of-split related with yrpw motif 1, Col4a1 - collagen, type iv, alpha 1]
GO:0030282	bone mineralization	0.00013	0.00619	3.42	20883	47	1561	12	[Ano6 - anoctamin 6, Aspn - asporin, Dlk1 - delta-like 1 homolog (drosophila), Mtss1 - metastasis suppressor 1, Gpc3 - glypican 3, Col1a2 - collagen, type i, alpha 2, Tcf7l2 - transcription factor 7 like 2, t cell specific, hmg box, Bmp2 - bone morphogenetic protein 2, Ibsp - integrin binding sialoprotein, Axin2 - axin2, Pth1r - parathyroid hormone 1 receptor, Slc24a3 - solute carrier family 24 (…
GO:0120193	tight junction organization	0.000131	0.00624	3.93	20883	34	1561	10	[Cldn11 - claudin 11, Ocln - occludin, Esam - endothelial cell-specific adhesion molecule, Ramp2 - receptor (calcitonin) activity modifying protein 2, Lsr - lipolysis stimulated lipoprotein receptor, Cgn - cingulin, Actg1 - actin, gamma, cytoplasmic 1, Marveld2 - marvel (membrane-associating) domain containing 2, Pecam1 - platelet/endothelial cell adhesion molecule 1, Cldn5 - claudin 5]
GO:0086004	regulation of cardiac muscle cell contraction	0.000131	0.00622	3.93	20883	34	1561	10	[Flna - filamin, alpha, Jup - junction plakoglobin, Cacna1h - calcium channel, voltage-dependent, t type, alpha 1h subunit, Ryr2 - ryanodine receptor 2, cardiac, Pkp2 - plakophilin 2, Cav1 - caveolin 1, caveolae protein, Ctnna3 - catenin (cadherin associated protein), alpha 3, Pln - phospholamban, Ank2 - ankyrin 2, brain, Dsg2 - desmoglein 2]
GO:0055065	metal ion homeostasis	0.000132	0.00623	1.55	20883	621	1561	72	[Jak2 - janus kinase 2, Ptger3 - prostaglandin e receptor 3 (subtype ep3), Bcl2 - b cell leukemia/lymphoma 2, Slc25a23 - solute carrier family 25 (mitochondrial carrier; phosphate carrier), member 23, Cxcl3 - chemokine (c-x-c motif) ligand 3, Tmem64 - transmembrane protein 64, Pth1r - parathyroid hormone 1 receptor, Agtr2 - angiotensin ii receptor, type 2, Cd38 - cd38 antigen, P2ry1 - purinergic …
GO:0031638	zymogen activation	0.000132	0.00621	3.22	20883	54	1561	13	[C1rb - complement component 1, r subcomponent b, C1rl - complement component 1, r subcomponent-like, Furin - furin (paired basic amino acid cleaving enzyme), Tbc1d10a - tbc1 domain family, member 10a, C1ra - complement component 1, r subcomponent a, Plau - plasminogen activator, urokinase, Mmp14 - matrix metallopeptidase 14 (membrane-inserted), Lgmn - legumain, Klk1b16 - kallikrein 1-related pep…
GO:0071495	cellular response to endogenous stimulus	0.000133	0.00624	1.52	20883	686	1561	78	[Jak2 - janus kinase 2, Pdgfd - platelet-derived growth factor, d polypeptide, Ramp2 - receptor (calcitonin) activity modifying protein 2, Dll4 - delta-like 4 (drosophila), Mir365-1 - microrna 365-1, Ppargc1a - peroxisome proliferative activated receptor, gamma, coactivator 1 alpha, Agtr2 - angiotensin ii receptor, type 2, Il18 - interleukin 18, Jup - junction plakoglobin, P2ry1 - purinergic rece…
GO:1903319	positive regulation of protein maturation	0.000133	0.00623	4.3	20883	28	1561	9	[C3 - complement component 3, Mmp14 - matrix metallopeptidase 14 (membrane-inserted), Ctnnd1 - catenin (cadherin associated protein), delta 1, Sox4 - sry-box containing gene 4, Gsn - gelsolin, Ccbe1 - collagen and calcium binding egf domains 1, Spon1 - spondin 1, (f-spondin) extracellular matrix protein, Myh9 - myosin, heavy polypeptide 9, non-muscle, Nkd2 - naked cuticle 2 homolog (drosophila)]
GO:0071363	cellular response to growth factor stimulus	0.000133	0.00622	1.95	20883	233	1561	34	[Zfp36l2 - zinc finger protein 36, c3h type-like 2, Pdgfd - platelet-derived growth factor, d polypeptide, Ramp2 - receptor (calcitonin) activity modifying protein 2, Sphk1 - sphingosine kinase 1, Dll4 - delta-like 4 (drosophila), Kdr - kinase insert domain protein receptor, Magi2 - membrane associated guanylate kinase, ww and pdz domain containing 2, Ppargc1a - peroxisome proliferative activated…
GO:0050921	positive regulation of chemotaxis	0.000134	0.00624	2.26	20883	142	1561	24	[Ccl2 - chemokine (c-c motif) ligand 2, Ccr7 - chemokine (c-c motif) receptor 7, Pdgfd - platelet-derived growth factor, d polypeptide, Tmem102 - transmembrane protein 102, Ano6 - anoctamin 6, Dysf - dysferlin, Kdr - kinase insert domain protein receptor, Pdgfb - platelet derived growth factor, b polypeptide, Smad3 - smad family member 3, Il16 - interleukin 16, Pdgfrb - platelet derived growth fa…
GO:0048771	tissue remodeling	0.000137	0.00637	2.62	20883	92	1561	18	[Htr1b - 5-hydroxytryptamine (serotonin) receptor 1b, Dll4 - delta-like 4 (drosophila), Mertk - c-mer proto-oncogene tyrosine kinase, Tgfb2 - transforming growth factor, beta 2, Cela1 - chymotrypsin-like elastase family, member 1, Flna - filamin, alpha, Crb1 - crumbs homolog 1 (drosophila), Mmp2 - matrix metallopeptidase 2, Igfbp5 - insulin-like growth factor binding protein 5, Anxa1 - annexin a1…
GO:0001957	intramembranous ossification	0.000146	0.00676	10.7	20883	5	1561	4	[Mmp2 - matrix metallopeptidase 2, Col1a1 - collagen, type i, alpha 1, Axin2 - axin2, Fgf18 - fibroblast growth factor 18]
GO:2000195	negative regulation of female gonad development	0.000146	0.00674	10.7	20883	5	1561	4	[Amh - anti-mullerian hormone, Zfpm2 - zinc finger protein, multitype 2, Hyal3 - hyaluronoglucosaminidase 3, Wt1 - wilms tumor 1 homolog]
GO:0036072	direct ossification	0.000146	0.00672	10.7	20883	5	1561	4	[Mmp2 - matrix metallopeptidase 2, Col1a1 - collagen, type i, alpha 1, Axin2 - axin2, Fgf18 - fibroblast growth factor 18]
GO:0043405	regulation of MAP kinase activity	0.000147	0.00672	1.83	20883	292	1561	40	[Pdgfd - platelet-derived growth factor, d polypeptide, Jak2 - janus kinase 2, Nrk - nik related kinase, Dusp10 - dual specificity phosphatase 10, Tgfa - transforming growth factor alpha, Cd74 - cd74 antigen (invariant polypeptide of major histocompatibility complex, class ii antigen-associated), Bmp7 - bone morphogenetic protein 7, Ajuba - ajuba lim protein, App - amyloid beta (a4) precursor pro…
GO:0045859	regulation of protein kinase activity	0.00015	0.00684	1.53	20883	656	1561	75	[Jak2 - janus kinase 2, Pdgfd - platelet-derived growth factor, d polypeptide, Lats2 - large tumor suppressor 2, Ccnjl - cyclin j-like, Mmd - monocyte to macrophage differentiation-associated, Ddr2 - discoidin domain receptor family, member 2, Il18 - interleukin 18, Cd74 - cd74 antigen (invariant polypeptide of major histocompatibility complex, class ii antigen-associated), Ajuba - ajuba lim prot…
GO:0030501	positive regulation of bone mineralization	0.000153	0.00695	3.59	20883	41	1561	11	[Osr2 - odd-skipped related 2, Ano6 - anoctamin 6, Isg15 - isg15 ubiquitin-like modifier, Wnt4 - wingless-related mmtv integration site 4, Bmp7 - bone morphogenetic protein 7, Bmp2 - bone morphogenetic protein 2, Kl - klotho, Smad3 - smad family member 3, Adrb2 - adrenergic receptor, beta 2, Fbn2 - fibrillin 2, P2rx7 - purinergic receptor p2x, ligand-gated ion channel, 7]
GO:0032965	regulation of collagen biosynthetic process	0.000162	0.00734	3.34	20883	48	1561	12	[Ccl2 - chemokine (c-c motif) ligand 2, Il6ra - interleukin 6 receptor, alpha, Creb3l1 - camp responsive element binding protein 3-like 1, Wnt4 - wingless-related mmtv integration site 4, Cygb - cytoglobin, Pdgfb - platelet derived growth factor, b polypeptide, Cyp2j6 - cytochrome p450, family 2, subfamily j, polypeptide 6, Scx - scleraxis, Il18 - interleukin 18, Eng - endoglin, Emilin1 - elastin…
GO:0070169	positive regulation of biomineral tissue development	0.000162	0.00732	3.34	20883	48	1561	12	[Osr2 - odd-skipped related 2, Ano6 - anoctamin 6, Isg15 - isg15 ubiquitin-like modifier, Wnt4 - wingless-related mmtv integration site 4, Bmp7 - bone morphogenetic protein 7, Wnt6 - wingless-related mmtv integration site 6, Bmp2 - bone morphogenetic protein 2, Kl - klotho, Smad3 - smad family member 3, Adrb2 - adrenergic receptor, beta 2, Fbn2 - fibrillin 2, P2rx7 - purinergic receptor p2x, liga…
GO:0048705	skeletal system morphogenesis	0.000162	0.00732	2.28	20883	135	1561	23	[Myf5 - myogenic factor 5, Hoxd8 - homeobox d8, Zeb1 - zinc finger e-box binding homeobox 1, Csrnp1 - cysteine-serine-rich nuclear protein 1, Hhip - hedgehog-interacting protein, Pdgfra - platelet derived growth factor receptor, alpha polypeptide, Schip1 - schwannomin interacting protein 1, Myc - myelocytomatosis oncogene, Smad3 - smad family member 3, Hspg2 - perlecan (heparan sulfate proteoglyc…
GO:0045893	positive regulation of transcription, DNA-templated	0.000163	0.00732	1.33	20883	1532	1561	152	[Hdac4 - histone deacetylase 4, Ikzf2 - ikaros family zinc finger 2, Nr1h3 - nuclear receptor subfamily 1, group h, member 3, Rorc - rar-related orphan receptor gamma, Fam129b - family with sequence similarity 129, member b, Tmsb4x - thymosin, beta 4, x chromosome, Chchd10 - coiled-coil-helix-coiled-coil-helix domain containing 10, Ptch1 - patched homolog 1, Nr2f2 - nuclear receptor subfamily 2, …
GO:0051338	regulation of transferase activity	0.000165	0.00739	1.45	20883	856	1561	93	[Pdgfd - platelet-derived growth factor, d polypeptide, Jak2 - janus kinase 2, Lats2 - large tumor suppressor 2, Mmd - monocyte to macrophage differentiation-associated, Ccnjl - cyclin j-like, Ddr2 - discoidin domain receptor family, member 2, Il18 - interleukin 18, Cd74 - cd74 antigen (invariant polypeptide of major histocompatibility complex, class ii antigen-associated), Ajuba - ajuba lim prot…
GO:2000345	regulation of hepatocyte proliferation	0.00017	0.00759	4.65	20883	23	1561	8	[Plau - plasminogen activator, urokinase, Gli1 - gli-kruppel family member gli1, Ceacam1 - carcinoembryonic antigen-related cell adhesion molecule 1, Itpr1 - inositol 1,4,5-trisphosphate receptor 1, Il18 - interleukin 18, Rtn4 - reticulon 4, Fgf18 - fibroblast growth factor 18, Mdk - midkine]
GO:0010594	regulation of endothelial cell migration	0.000172	0.00769	2.15	20883	162	1561	26	[Anxa3 - annexin a3, Dll4 - delta-like 4 (drosophila), Kdr - kinase insert domain protein receptor, Atoh8 - atonal homolog 8 (drosophila), Ets1 - e26 avian leukemia oncogene 1, 5' domain, Ccbe1 - collagen and calcium binding egf domains 1, Stard13 - star-related lipid transfer (start) domain containing 13, Plk2 - polo-like kinase 2, Jup - junction plakoglobin, Lgmn - legumain, Serpinf1 - serine (…
GO:0043086	negative regulation of catalytic activity	0.000175	0.00777	1.51	20883	681	1561	77	[Gpc3 - glypican 3, F11r - f11 receptor, Bcl2a1d - b cell leukemia/lymphoma 2 related protein a1d, Lats2 - large tumor suppressor 2, Eng - endoglin, Pcdh11x - protocadherin 11 x-linked, Spink13 - serine peptidase inhibitor, kazal type 13, Hspa1b - heat shock protein 1b, Serpina3g - serine (or cysteine) peptidase inhibitor, clade a, member 3g, Ajuba - ajuba lim protein, Timp2 - tissue inhibitor of…
GO:1903508	positive regulation of nucleic acid-templated transcription	0.000178	0.00791	1.32	20883	1535	1561	152	[Hdac4 - histone deacetylase 4, Ikzf2 - ikaros family zinc finger 2, Nr1h3 - nuclear receptor subfamily 1, group h, member 3, Rorc - rar-related orphan receptor gamma, Fam129b - family with sequence similarity 129, member b, Tmsb4x - thymosin, beta 4, x chromosome, Chchd10 - coiled-coil-helix-coiled-coil-helix domain containing 10, Ptch1 - patched homolog 1, Nr2f2 - nuclear receptor subfamily 2, …
GO:1902106	negative regulation of leukocyte differentiation	0.000179	0.00791	2.49	20883	102	1561	19	[Zfp608 - zinc finger protein 608, Erbb2 - v-erb-b2 erythroblastic leukemia viral oncogene homolog 2, neuro/glioblastoma derived oncogene homolog (avian), Sfrp1 - secreted frizzled-related protein 1, Tmem176b - transmembrane protein 176b, Myc - myelocytomatosis oncogene, Fgl2 - fibrinogen-like protein 2, Cd74 - cd74 antigen (invariant polypeptide of major histocompatibility complex, class ii anti…
GO:0034113	heterotypic cell-cell adhesion	0.000181	0.00796	4.15	20883	29	1561	9	[Jup - junction plakoglobin, Madcam1 - mucosal vascular addressin cell adhesion molecule 1, Pkp2 - plakophilin 2, Cxadr - coxsackie virus and adenovirus receptor, Cd200 - cd200 antigen, Itgb3 - integrin beta 3, Ctnna3 - catenin (cadherin associated protein), alpha 3, Perp - perp, tp53 apoptosis effector, Dsg2 - desmoglein 2]
GO:1902680	positive regulation of RNA biosynthetic process	0.000184	0.00808	1.32	20883	1536	1561	152	[Hdac4 - histone deacetylase 4, Ikzf2 - ikaros family zinc finger 2, Nr1h3 - nuclear receptor subfamily 1, group h, member 3, Rorc - rar-related orphan receptor gamma, Fam129b - family with sequence similarity 129, member b, Tmsb4x - thymosin, beta 4, x chromosome, Chchd10 - coiled-coil-helix-coiled-coil-helix domain containing 10, Ptch1 - patched homolog 1, Nr2f2 - nuclear receptor subfamily 2, …
GO:0007519	skeletal muscle tissue development	0.000185	0.00811	2.97	20883	63	1561	14	[Myh14 - myosin, heavy polypeptide 14, Myf5 - myogenic factor 5, Dysf - dysferlin, Tcf21 - transcription factor 21, Msc - musculin, Popdc3 - popeye domain containing 3, Svil - supervillin, Popdc2 - popeye domain containing 2, Mettl8 - methyltransferase like 8, Foxp1 - forkhead box p1, Nr2f2 - nuclear receptor subfamily 2, group f, member 2, Foxp2 - forkhead box p2, Cav1 - caveolin 1, caveolae pro…
GO:0072216	positive regulation of metanephros development	0.000187	0.00819	6.17	20883	13	1561	6	[Pdgfb - platelet derived growth factor, b polypeptide, Agtr2 - angiotensin ii receptor, type 2, Myc - myelocytomatosis oncogene, Egr1 - early growth response 1, Wt1 - wilms tumor 1 homolog, Pdgfrb - platelet derived growth factor receptor, beta polypeptide]
GO:0090193	positive regulation of glomerulus development	0.000187	0.00817	6.17	20883	13	1561	6	[Pdgfd - platelet-derived growth factor, d polypeptide, Il6ra - interleukin 6 receptor, alpha, Pdgfb - platelet derived growth factor, b polypeptide, Agtr2 - angiotensin ii receptor, type 2, Egr1 - early growth response 1, Itgb3 - integrin beta 3]
GO:0050896	response to stimulus	0.000189	0.00822	1.16	20883	5131	1561	443	[Ptger3 - prostaglandin e receptor 3 (subtype ep3), Hdac4 - histone deacetylase 4, Abca1 - atp-binding cassette, sub-family a (abc1), member 1, Abcg1 - atp-binding cassette, sub-family g (white), member 1, Gsn - gelsolin, Oas2 - 2'-5' oligoadenylate synthetase 2, Ptch1 - patched homolog 1, Retn - resistin, Ppm1e - protein phosphatase 1e (pp2c domain containing), Sgms1 - sphingomyelin synthase 1, …
GO:0030030	cell projection organization	0.000192	0.00834	1.44	20883	871	1561	94	[Bcl2 - b cell leukemia/lymphoma 2, Jak2 - janus kinase 2, Slitrk1 - slit and ntrk-like family, member 1, Ntf5 - neurotrophin 5, S1pr2 - sphingosine-1-phosphate receptor 2, Gsn - gelsolin, Dact1 - dapper homolog 1, antagonist of beta-catenin (xenopus), Flna - filamin, alpha, Mmp2 - matrix metallopeptidase 2, Ajuba - ajuba lim protein, Dync2li1 - dynein cytoplasmic 2 light intermediate chain 1, Ap…
GO:0048640	negative regulation of developmental growth	0.000196	0.00847	2.3	20883	128	1561	22	[Map2 - microtubule-associated protein 2, Sema6d - sema domain, transmembrane domain (tm), and cytoplasmic domain, (semaphorin) 6d, Ppara - peroxisome proliferator activated receptor alpha, Sfrp1 - secreted frizzled-related protein 1, Wwc1 - ww, c2 and coiled-coil domain containing 1, Tcf7l2 - transcription factor 7 like 2, t cell specific, hmg box, Rgma - rgm domain family, member a, Sema6a - se…
GO:0031214	biomineral tissue development	0.000212	0.00915	2.61	20883	87	1561	17	[Ano6 - anoctamin 6, Aspn - asporin, Gpc3 - glypican 3, Ppara - peroxisome proliferator activated receptor alpha, Mtss1 - metastasis suppressor 1, Tcf7l2 - transcription factor 7 like 2, t cell specific, hmg box, Ddr2 - discoidin domain receptor family, member 2, Ibsp - integrin binding sialoprotein, Axin2 - axin2, Pth1r - parathyroid hormone 1 receptor, Tuft1 - tuftelin 1, Stim1 - stromal intera…
GO:0010565	regulation of cellular ketone metabolic process	0.00022	0.00945	2.28	20883	129	1561	22	[Ppara - peroxisome proliferator activated receptor alpha, Clcn2 - chloride channel 2, Nr1h3 - nuclear receptor subfamily 1, group h, member 3, Ppargc1a - peroxisome proliferative activated receptor, gamma, coactivator 1 alpha, Pdk4 - pyruvate dehydrogenase kinase, isoenzyme 4, Abcd1 - atp-binding cassette, sub-family d (ald), member 1, Dkk3 - dickkopf homolog 3 (xenopus laevis), Nr4a3 - nuclear …
GO:0032344	regulation of aldosterone metabolic process	0.000226	0.00971	7.43	20883	9	1561	5	[Wnt4 - wingless-related mmtv integration site 4, Clcn2 - chloride channel 2, Bmp2 - bone morphogenetic protein 2, Kcnma1 - potassium large conductance calcium-activated channel, subfamily m, alpha member 1, Dkk3 - dickkopf homolog 3 (xenopus laevis)]
GO:2000489	regulation of hepatic stellate cell activation	0.000226	0.00968	7.43	20883	9	1561	5	[Cygb - cytoglobin, Acta2 - actin, alpha 2, smooth muscle, aorta, Pdgfb - platelet derived growth factor, b polypeptide, Pdgfrb - platelet derived growth factor receptor, beta polypeptide, Gclc - glutamate-cysteine ligase, catalytic subunit]
GO:0032836	glomerular basement membrane development	0.000226	0.00965	7.43	20883	9	1561	5	[Sulf1 - sulfatase 1, Col4a4 - collagen, type iv, alpha 4, Wt1 - wilms tumor 1 homolog, Nid1 - nidogen 1, Col4a3 - collagen, type iv, alpha 3]
GO:0044849	estrous cycle	0.000226	0.00963	7.43	20883	9	1561	5	[Anxa1 - annexin a1, Erbb2 - v-erb-b2 erythroblastic leukemia viral oncogene homolog 2, neuro/glioblastoma derived oncogene homolog (avian), Enpp2 - ectonucleotide pyrophosphatase/phosphodiesterase 2, Egr1 - early growth response 1, Mdk - midkine]
GO:0014068	positive regulation of phosphatidylinositol 3-kinase signaling	0.000236	0.01	2.79	20883	72	1561	15	[Pdgfd - platelet-derived growth factor, d polypeptide, Jak2 - janus kinase 2, Dcn - decorin, Kdr - kinase insert domain protein receptor, Erbb2 - v-erb-b2 erythroblastic leukemia viral oncogene homolog 2, neuro/glioblastoma derived oncogene homolog (avian), Erbb4 - v-erb-a erythroblastic leukemia viral oncogene homolog 4 (avian), Unc5b - unc-5 homolog b (c. elegans), Pdgfb - platelet derived gro…
GO:0007266	Rho protein signal transduction	0.000236	0.00999	2.79	20883	72	1561	15	[Ngfr - nerve growth factor receptor (tnfr superfamily, member 16), Ctnnal1 - catenin (cadherin associated protein), alpha-like 1, Arhgdig - rho gdp dissociation inhibitor (gdi) gamma, Rnd3 - rho family gtpase 3, 4930544G11Rik - riken cdna 4930544g11 gene, Cdc42ep3 - cdc42 effector protein (rho gtpase binding) 3, Rhobtb1 - rho-related btb domain containing 1, Col1a2 - collagen, type i, alpha 2, R…
GO:0061384	heart trabecula morphogenesis	0.000238	0.01	4.46	20883	24	1561	8	[Nfatc1 - nuclear factor of activated t cells, cytoplasmic, calcineurin dependent 1, Dll4 - delta-like 4 (drosophila), Bmp7 - bone morphogenetic protein 7, Heg1 - heg homolog 1 (zebrafish), Tgfb2 - transforming growth factor, beta 2, Hey1 - hairy/enhancer-of-split related with yrpw motif 1, S1pr1 - sphingosine-1-phosphate receptor 1, Eng - endoglin]
GO:0023056	positive regulation of signaling	0.000238	0.01	1.29	20883	1829	1561	176	[Ptger3 - prostaglandin e receptor 3 (subtype ep3), Dll4 - delta-like 4 (drosophila), Nr1h3 - nuclear receptor subfamily 1, group h, member 3, Gsn - gelsolin, Ccbe1 - collagen and calcium binding egf domains 1, Lgr6 - leucine-rich repeat-containing g protein-coupled receptor 6, Dact1 - dapper homolog 1, antagonist of beta-catenin (xenopus), Flna - filamin, alpha, Chchd10 - coiled-coil-helix-coile…
GO:0051249	regulation of lymphocyte activation	0.00024	0.0101	1.63	20883	452	1561	55	[Bcl2 - b cell leukemia/lymphoma 2, Il15ra - interleukin 15 receptor, alpha chain, Lrrc32 - leucine rich repeat containing 32, Il15 - interleukin 15, Gsn - gelsolin, Rorc - rar-related orphan receptor gamma, Il18 - interleukin 18, Cd38 - cd38 antigen, Cd74 - cd74 antigen (invariant polypeptide of major histocompatibility complex, class ii antigen-associated), Igh-VX24 - immunoglobulin heavy chain…
GO:0061337	cardiac conduction	0.000242	0.0101	3.42	20883	43	1561	11	[Jup - junction plakoglobin, Kcnh2 - potassium voltage-gated channel, subfamily h (eag-related), member 2, Pkp2 - plakophilin 2, Cacnb2 - calcium channel, voltage-dependent, beta 2 subunit, Cav1 - caveolin 1, caveolae protein, Scn1b - sodium channel, voltage-gated, type i, beta, Kcnq1 - potassium voltage-gated channel, subfamily q, member 1, Ctnna3 - catenin (cadherin associated protein), alpha 3…
GO:0031099	regeneration	0.000244	0.0102	2.68	20883	80	1561	16	[Jak2 - janus kinase 2, Bcl2 - b cell leukemia/lymphoma 2, Ezh1 - enhancer of zeste homolog 1 (drosophila), Dysf - dysferlin, Erbb4 - v-erb-a erythroblastic leukemia viral oncogene homolog 4 (avian), Tec - tec protein tyrosine kinase, Lgr6 - leucine-rich repeat-containing g protein-coupled receptor 6, Sox15 - sry-box containing gene 15, Mtr - 5-methyltetrahydrofolate-homocysteine methyltransferas…
GO:0003014	renal system process	0.000245	0.0102	2.58	20883	88	1561	17	[Bcl2 - b cell leukemia/lymphoma 2, Sulf1 - sulfatase 1, Ptger3 - prostaglandin e receptor 3 (subtype ep3), Coro2b - coronin, actin binding protein, 2b, Klhl3 - kelch-like 3, Atp6v1b1 - atpase, h+ transporting, lysosomal v1 subunit b1, Gsn - gelsolin, Pdgfb - platelet derived growth factor, b polypeptide, Agtr2 - angiotensin ii receptor, type 2, Adrb2 - adrenergic receptor, beta 2, Slc4a5 - solut…
GO:0043266	regulation of potassium ion transport	0.000251	0.0104	2.37	20883	113	1561	20	[Ptger3 - prostaglandin e receptor 3 (subtype ep3), Ano6 - anoctamin 6, Nedd4l - neural precursor cell expressed, developmentally down-regulated gene 4-like, Lrrc55 - leucine rich repeat containing 55, Kcnh2 - potassium voltage-gated channel, subfamily h (eag-related), member 2, Wnk2 - wnk lysine deficient protein kinase 2, Atp1b2 - atpase, na+/k+ transporting, beta 2 polypeptide, Atp1b1 - atpase…
GO:0045860	positive regulation of protein kinase activity	0.000252	0.0104	1.64	20883	432	1561	53	[Pdgfd - platelet-derived growth factor, d polypeptide, Jak2 - janus kinase 2, Mmd - monocyte to macrophage differentiation-associated, Ddr2 - discoidin domain receptor family, member 2, Il18 - interleukin 18, Cd74 - cd74 antigen (invariant polypeptide of major histocompatibility complex, class ii antigen-associated), Ajuba - ajuba lim protein, App - amyloid beta (a4) precursor protein, Map4k4 - …
GO:0060415	muscle tissue morphogenesis	0.000283	0.0117	2.64	20883	81	1561	16	[Myf5 - myogenic factor 5, Dll4 - delta-like 4 (drosophila), Ryr2 - ryanodine receptor 2, cardiac, Hey1 - hairy/enhancer-of-split related with yrpw motif 1, Tgfb2 - transforming growth factor, beta 2, Eng - endoglin, Tpm1 - tropomyosin 1, alpha, Mylk - myosin, light polypeptide kinase, Zfpm2 - zinc finger protein, multitype 2, Heg1 - heg homolog 1 (zebrafish), Pkp2 - plakophilin 2, Tnnt2 - tropon…
GO:0071526	semaphorin-plexin signaling pathway	0.000284	0.0117	3.62	20883	37	1561	10	[Flna - filamin, alpha, Sema6d - sema domain, transmembrane domain (tm), and cytoplasmic domain, (semaphorin) 6d, Plxna2 - plexin a2, Plxna3 - plexin a3, Nrp2 - neuropilin 2, Plxna4 - plexin a4, Sema6a - sema domain, transmembrane domain (tm), and cytoplasmic domain, (semaphorin) 6a, Sema6c - sema domain, transmembrane domain (tm), and cytoplasmic domain, (semaphorin) 6c, Sema3d - sema domain, im…
GO:0031532	actin cytoskeleton reorganization	0.000284	0.0117	3	20883	58	1561	13	[Syde1 - synapse defective 1, rho gtpase, homolog 1 (c. elegans), S1pr2 - sphingosine-1-phosphate receptor 2, Nrk - nik related kinase, Flna - filamin, alpha, Rap2a - ras related protein 2a, Antxr1 - anthrax toxin receptor 1, Anxa1 - annexin a1, Ptpn1 - protein tyrosine phosphatase, non-receptor type 1, Cxadr - coxsackie virus and adenovirus receptor, Nphs2 - nephrosis 2, podocin, Myh9 - myosin, …
GO:0006468	protein phosphorylation	0.000287	0.0117	1.48	20883	703	1561	78	[Jak2 - janus kinase 2, Bcl2 - b cell leukemia/lymphoma 2, Mapk12 - mitogen-activated protein kinase 12, Il15 - interleukin 15, Lats2 - large tumor suppressor 2, Rorc - rar-related orphan receptor gamma, Ddr2 - discoidin domain receptor family, member 2, Il18 - interleukin 18, Ppm1l - protein phosphatase 1 (formerly 2c)-like, Cdk14 - cyclin-dependent kinase 14, Dapk1 - death associated protein ki…
GO:0085029	extracellular matrix assembly	0.000291	0.0119	4.93	20883	19	1561	7	[Fbln5 - fibulin 5, Myh11 - myosin, heavy polypeptide 11, smooth muscle, Col1a2 - collagen, type i, alpha 2, Mfap4 - microfibrillar-associated protein 4, Atp7a - atpase, cu++ transporting, alpha polypeptide, Tnxb - tenascin xb, Emilin1 - elastin microfibril interfacer 1]
GO:0038084	vascular endothelial growth factor signaling pathway	0.000291	0.0118	4.93	20883	19	1561	7	[Kdr - kinase insert domain protein receptor, Pgf - placental growth factor, Nrp2 - neuropilin 2, Pdgfra - platelet derived growth factor receptor, alpha polypeptide, Pdgfb - platelet derived growth factor, b polypeptide, Prkd1 - protein kinase d1, Pdgfrb - platelet derived growth factor receptor, beta polypeptide]
GO:0048745	smooth muscle tissue development	0.000291	0.0118	4.93	20883	19	1561	7	[Foxp1 - forkhead box p1, Foxp2 - forkhead box p2, Schip1 - schwannomin interacting protein 1, Tshz3 - teashirt zinc finger family member 3, Tiparp - tcdd-inducible poly(adp-ribose) polymerase, Eng - endoglin, Pdgfrb - platelet derived growth factor receptor, beta polypeptide]
GO:0072164	mesonephric tubule development	0.000299	0.0121	3.15	20883	51	1561	12	[Bcl2 - b cell leukemia/lymphoma 2, Wnt4 - wingless-related mmtv integration site 4, Bmp7 - bone morphogenetic protein 7, Sfrp1 - secreted frizzled-related protein 1, Tcf21 - transcription factor 21, Tshz3 - teashirt zinc finger family member 3, Smad3 - smad family member 3, Smad9 - smad family member 9, Epcam - epithelial cell adhesion molecule, Wt1 - wilms tumor 1 homolog, Smad6 - smad family m…
GO:0007157	heterophilic cell-cell adhesion via plasma membrane cell adhesion molecules	0.000301	0.0122	3.34	20883	44	1561	11	[Crb1 - crumbs homolog 1 (drosophila), Tenm4 - teneurin transmembrane protein 4, Amigo2 - adhesion molecule with ig like domain 2, Mcam - melanoma cell adhesion molecule, Hmcn1 - hemicentin 1, Cd24a - cd24a antigen, Lgals7 - lectin, galactose binding, soluble 7, Cxadr - coxsackie virus and adenovirus receptor, Fat4 - fat tumor suppressor homolog 4 (drosophila), Sele - selectin, endothelial cell, …
GO:0010721	negative regulation of cell development	0.000302	0.0122	1.69	20883	373	1561	47	[Bcl2 - b cell leukemia/lymphoma 2, Il15ra - interleukin 15 receptor, alpha chain, Ptger3 - prostaglandin e receptor 3 (subtype ep3), Sema6d - sema domain, transmembrane domain (tm), and cytoplasmic domain, (semaphorin) 6d, Ppara - peroxisome proliferator activated receptor alpha, Arhgef2 - rho/rac guanine nucleotide exchange factor (gef) 2, Atp1b2 - atpase, na+/k+ transporting, beta 2 polypeptid…
GO:0045665	negative regulation of neuron differentiation	0.000306	0.0123	1.85	20883	253	1561	35	[Il15ra - interleukin 15 receptor, alpha chain, Ptger3 - prostaglandin e receptor 3 (subtype ep3), Sema6d - sema domain, transmembrane domain (tm), and cytoplasmic domain, (semaphorin) 6d, Plk2 - polo-like kinase 2, Sema3d - sema domain, immunoglobulin domain (ig), short basic domain, secreted, (semaphorin) 3d, Cd38 - cd38 antigen, Rap1gap - rap1 gtpase-activating protein, Flna - filamin, alpha, …
GO:0098911	regulation of ventricular cardiac muscle cell action potential	0.000307	0.0123	5.73	20883	14	1561	6	[Jup - junction plakoglobin, Ryr2 - ryanodine receptor 2, cardiac, Pkp2 - plakophilin 2, Cav1 - caveolin 1, caveolae protein, Ctnna3 - catenin (cadherin associated protein), alpha 3, Dsg2 - desmoglein 2]
GO:0038065	collagen-activated signaling pathway	0.000307	0.0123	5.73	20883	14	1561	6	[Col1a1 - collagen, type i, alpha 1, Ddr2 - discoidin domain receptor family, member 2, Col4a1 - collagen, type iv, alpha 1, Col4a4 - collagen, type iv, alpha 4, Col4a3 - collagen, type iv, alpha 3, Col4a5 - collagen, type iv, alpha 5]
GO:0055117	regulation of cardiac muscle contraction	0.00031	0.0124	2.84	20883	66	1561	14	[Hdac4 - histone deacetylase 4, Ryr2 - ryanodine receptor 2, cardiac, Ehd3 - eh-domain containing 3, Atp1b1 - atpase, na+/k+ transporting, beta 1 polypeptide, Pln - phospholamban, Flna - filamin, alpha, Jup - junction plakoglobin, Cacna1h - calcium channel, voltage-dependent, t type, alpha 1h subunit, Pkp2 - plakophilin 2, Cav1 - caveolin 1, caveolae protein, Kcnq1 - potassium voltage-gated chann…
GO:1902903	regulation of supramolecular fiber organization	0.00031	0.0124	1.71	20883	353	1561	45	[F11r - f11 receptor, Dysf - dysferlin, Mtss1 - metastasis suppressor 1, Arhgef2 - rho/rac guanine nucleotide exchange factor (gef) 2, Gsn - gelsolin, Kank2 - kn motif and ankyrin repeat domains 2, Limch1 - lim and calponin homology domains 1, Mid1 - midline 1, Tmsb4x - thymosin, beta 4, x chromosome, Flna - filamin, alpha, Esam - endothelial cell-specific adhesion molecule, Plekhh2 - pleckstrin …
GO:0055082	cellular chemical homeostasis	0.000312	0.0124	1.48	20883	716	1561	79	[Jak2 - janus kinase 2, Ptger3 - prostaglandin e receptor 3 (subtype ep3), Bcl2 - b cell leukemia/lymphoma 2, Slc25a23 - solute carrier family 25 (mitochondrial carrier; phosphate carrier), member 23, Cxcl3 - chemokine (c-x-c motif) ligand 3, Tmem64 - transmembrane protein 64, Pth1r - parathyroid hormone 1 receptor, Agtr2 - angiotensin ii receptor, type 2, Klf15 - kruppel-like factor 15, Cd38 - c…
GO:0045667	regulation of osteoblast differentiation	0.000313	0.0124	2.18	20883	141	1561	23	[Hdac4 - histone deacetylase 4, Nfatc1 - nuclear factor of activated t cells, cytoplasmic, calcineurin dependent 1, Lrp3 - low density lipoprotein receptor-related protein 3, Tmem64 - transmembrane protein 64, Sfrp1 - secreted frizzled-related protein 1, Ddr2 - discoidin domain receptor family, member 2, Axin2 - axin2, Hey1 - hairy/enhancer-of-split related with yrpw motif 1, Smad3 - smad family …
GO:0006875	cellular metal ion homeostasis	0.00032	0.0127	1.55	20883	553	1561	64	[Jak2 - janus kinase 2, Ptger3 - prostaglandin e receptor 3 (subtype ep3), Bcl2 - b cell leukemia/lymphoma 2, Slc25a23 - solute carrier family 25 (mitochondrial carrier; phosphate carrier), member 23, Cxcl3 - chemokine (c-x-c motif) ligand 3, Tmem64 - transmembrane protein 64, Pth1r - parathyroid hormone 1 receptor, Agtr2 - angiotensin ii receptor, type 2, Cd38 - cd38 antigen, P2ry1 - purinergic …
GO:0007399	nervous system development	0.000321	0.0127	1.65	20883	405	1561	50	[Dll4 - delta-like 4 (drosophila), Dpf1 - d4, zinc and double phd fingers family 1, Slitrk1 - slit and ntrk-like family, member 1, Dact1 - dapper homolog 1, antagonist of beta-catenin (xenopus), Mafk - v-maf musculoaponeurotic fibrosarcoma oncogene family, protein k (avian), Nrp2 - neuropilin 2, 2510009E07Rik - riken cdna 2510009e07 gene, Dpf3 - d4, zinc and double phd fingers, family 3, App - am…
GO:0098900	regulation of action potential	0.00034	0.0134	2.95	20883	59	1561	13	[Kcnb1 - potassium voltage gated channel, shab-related subfamily, member 1, Ryr2 - ryanodine receptor 2, cardiac, Kcnc4 - potassium voltage gated channel, shaw-related subfamily, member 4, Flna - filamin, alpha, Jup - junction plakoglobin, Cnr1 - cannabinoid receptor 1 (brain), Foxp1 - forkhead box p1, Pkp2 - plakophilin 2, Cxadr - coxsackie virus and adenovirus receptor, Cav1 - caveolin 1, caveo…
GO:1902895	positive regulation of pri-miRNA transcription by RNA polymerase II	0.00036	0.0141	3.52	20883	38	1561	10	[Ngfr - nerve growth factor receptor (tnfr superfamily, member 16), Tead1 - tea domain family member 1, Atoh8 - atonal homolog 8 (drosophila), Bmp2 - bone morphogenetic protein 2, Pdgfb - platelet derived growth factor, b polypeptide, Tgfb2 - transforming growth factor, beta 2, Smad3 - smad family member 3, Egr1 - early growth response 1, Wt1 - wilms tumor 1 homolog, Smad6 - smad family member 6]
GO:0032102	negative regulation of response to external stimulus	0.00036	0.0141	1.72	20883	335	1561	43	[Ptger3 - prostaglandin e receptor 3 (subtype ep3), Tfpi - tissue factor pathway inhibitor, Sema6d - sema domain, transmembrane domain (tm), and cytoplasmic domain, (semaphorin) 6d, Ppara - peroxisome proliferator activated receptor alpha, Ets1 - e26 avian leukemia oncogene 1, 5' domain, Nr1h3 - nuclear receptor subfamily 1, group h, member 3, Kank2 - kn motif and ankyrin repeat domains 2, Adcy7 …
GO:0045862	positive regulation of proteolysis	0.00036	0.014	1.72	20883	335	1561	43	[Jak2 - janus kinase 2, Gsn - gelsolin, Plk2 - polo-like kinase 2, Ccbe1 - collagen and calcium binding egf domains 1, Col4a3 - collagen, type iv, alpha 3, Antxr1 - anthrax toxin receptor 1, Hspa1b - heat shock protein 1b, Rnf180 - ring finger protein 180, Lgmn - legumain, Mmp14 - matrix metallopeptidase 14 (membrane-inserted), Dapk1 - death associated protein kinase 1, App - amyloid beta (a4) pr…
GO:0072163	mesonephric epithelium development	0.000363	0.0141	3.09	20883	52	1561	12	[Bcl2 - b cell leukemia/lymphoma 2, Wnt4 - wingless-related mmtv integration site 4, Bmp7 - bone morphogenetic protein 7, Sfrp1 - secreted frizzled-related protein 1, Tcf21 - transcription factor 21, Tshz3 - teashirt zinc finger family member 3, Smad3 - smad family member 3, Smad9 - smad family member 9, Epcam - epithelial cell adhesion molecule, Wt1 - wilms tumor 1 homolog, Smad6 - smad family m…
GO:0010647	positive regulation of cell communication	0.000365	0.0142	1.28	20883	1821	1561	174	[Ptger3 - prostaglandin e receptor 3 (subtype ep3), Dll4 - delta-like 4 (drosophila), Nr1h3 - nuclear receptor subfamily 1, group h, member 3, Gsn - gelsolin, Ccbe1 - collagen and calcium binding egf domains 1, Lgr6 - leucine-rich repeat-containing g protein-coupled receptor 6, Dact1 - dapper homolog 1, antagonist of beta-catenin (xenopus), Flna - filamin, alpha, Chchd10 - coiled-coil-helix-coile…
GO:0030100	regulation of endocytosis	0.000367	0.0142	1.77	20883	295	1561	39	[Il15ra - interleukin 15 receptor, alpha chain, Il15 - interleukin 15, Sphk1 - sphingosine kinase 1, Gpc3 - glypican 3, Dysf - dysferlin, Sele - selectin, endothelial cell, Magi2 - membrane associated guanylate kinase, ww and pdz domain containing 2, Syne1 - spectrin repeat containing, nuclear envelope 1, Nr1h3 - nuclear receptor subfamily 1, group h, member 3, Ston1 - stonin 1, Mex3b - mex3 homo…
GO:0010977	negative regulation of neuron projection development	0.000376	0.0145	2.05	20883	170	1561	26	[Il15ra - interleukin 15 receptor, alpha chain, Sema6d - sema domain, transmembrane domain (tm), and cytoplasmic domain, (semaphorin) 6d, Plk2 - polo-like kinase 2, Sema3d - sema domain, immunoglobulin domain (ig), short basic domain, secreted, (semaphorin) 3d, Cd38 - cd38 antigen, Flna - filamin, alpha, Plxna3 - plexin a3, Map4k4 - mitogen-activated protein kinase kinase kinase kinase 4, Map2 - …
GO:0098660	inorganic ion transmembrane transport	0.000384	0.0148	1.62	20883	429	1561	52	[Slc25a23 - solute carrier family 25 (mitochondrial carrier; phosphate carrier), member 23, Kcnc2 - potassium voltage gated channel, shaw-related subfamily, member 2, Slc4a11 - solute carrier family 4, sodium bicarbonate transporter-like, member 11, Catsper4 - cation channel, sperm associated 4, Slc24a3 - solute carrier family 24 (sodium/potassium/calcium exchanger), member 3, P2rx7 - purinergic …
GO:1902904	negative regulation of supramolecular fiber organization	0.000386	0.0148	2.11	20883	152	1561	24	[Coro2b - coronin, actin binding protein, 2b, Map2 - microtubule-associated protein 2, Dysf - dysferlin, F11r - f11 receptor, Arhgef2 - rho/rac guanine nucleotide exchange factor (gef) 2, Gsn - gelsolin, Kank2 - kn motif and ankyrin repeat domains 2, Kank3 - kn motif and ankyrin repeat domains 3, Hspg2 - perlecan (heparan sulfate proteoglycan 2), Tpm1 - tropomyosin 1, alpha, Mid1 - midline 1, Ssh…
GO:1903037	regulation of leukocyte cell-cell adhesion	0.000393	0.0151	1.76	20883	296	1561	39	[Lrrc32 - leucine rich repeat containing 32, Il15 - interleukin 15, Ppara - peroxisome proliferator activated receptor alpha, Ets1 - e26 avian leukemia oncogene 1, 5' domain, Sele - selectin, endothelial cell, Il18 - interleukin 18, Fgl2 - fibrinogen-like protein 2, Nr4a3 - nuclear receptor subfamily 4, group a, member 3, Dusp10 - dual specificity phosphatase 10, Cd74 - cd74 antigen (invariant po…
GO:0086073	bundle of His cell-Purkinje myocyte adhesion involved in cell communication	0.000413	0.0158	8.92	20883	6	1561	4	[Jup - junction plakoglobin, Pkp2 - plakophilin 2, Ctnna3 - catenin (cadherin associated protein), alpha 3, Dsg2 - desmoglein 2]
GO:0060056	mammary gland involution	0.000413	0.0157	8.92	20883	6	1561	4	[Igfbp5 - insulin-like growth factor binding protein 5, Elf3 - e74-like factor 3, Capn1 - calpain 1, Cav1 - caveolin 1, caveolae protein]
GO:0045218	zonula adherens maintenance	0.000417	0.0159	13.38	20883	3	1561	3	[Plekha7 - pleckstrin homology domain containing, family a member 7, Kifc3 - kinesin family member c3, Camsap3 - calmodulin regulated spectrin-associated protein family, member 3]
GO:0072110	glomerular mesangial cell proliferation	0.000417	0.0158	13.38	20883	3	1561	3	[Pdgfb - platelet derived growth factor, b polypeptide, Egr1 - early growth response 1, Pdgfrb - platelet derived growth factor receptor, beta polypeptide]
GO:0072277	metanephric glomerular capillary formation	0.000417	0.0158	13.38	20883	3	1561	3	[Pdgfra - platelet derived growth factor receptor, alpha polypeptide, Tcf21 - transcription factor 21, Pdgfrb - platelet derived growth factor receptor, beta polypeptide]
GO:1902414	protein localization to cell junction	0.000418	0.0158	4.68	20883	20	1561	7	[Flna - filamin, alpha, Dlg5 - discs, large homolog 5 (drosophila), F11r - f11 receptor, Lsr - lipolysis stimulated lipoprotein receptor, Heg1 - heg homolog 1 (zebrafish), Actg1 - actin, gamma, cytoplasmic 1, Actb - actin, beta]
GO:0003013	circulatory system process	0.00042	0.0158	1.88	20883	228	1561	32	[Ptger3 - prostaglandin e receptor 3 (subtype ep3), Ramp2 - receptor (calcitonin) activity modifying protein 2, Kdr - kinase insert domain protein receptor, Immp2l - imp2 inner mitochondrial membrane peptidase-like (s. cerevisiae), Agtr2 - angiotensin ii receptor, type 2, Wwtr1 - ww domain containing transcription regulator 1, Il18 - interleukin 18, Cd38 - cd38 antigen, Cldn5 - claudin 5, P2ry1 -…
GO:1901888	regulation of cell junction assembly	0.000424	0.0159	2.47	20883	92	1561	17	[F11r - f11 receptor, Nedd4l - neural precursor cell expressed, developmentally down-regulated gene 4-like, Kdr - kinase insert domain protein receptor, Limch1 - lim and calponin homology domains 1, Smad3 - smad family member 3, Actg1 - actin, gamma, cytoplasmic 1, Cldn5 - claudin 5, Phldb2 - pleckstrin homology-like domain, family b, member 2, Wnt4 - wingless-related mmtv integration site 4, Mmp…
GO:0002694	regulation of leukocyte activation	0.000424	0.0159	1.54	20883	548	1561	63	[Bcl2 - b cell leukemia/lymphoma 2, Il15ra - interleukin 15 receptor, alpha chain, Lrrc32 - leucine rich repeat containing 32, Il15 - interleukin 15, Sphk1 - sphingosine kinase 1, Il13ra2 - interleukin 13 receptor, alpha 2, Gsn - gelsolin, Nr1h3 - nuclear receptor subfamily 1, group h, member 3, Rorc - rar-related orphan receptor gamma, Il18 - interleukin 18, Cd38 - cd38 antigen, Cd74 - cd74 anti…
GO:0098657	import into cell	0.000431	0.0161	1.58	20883	484	1561	57	[Ptger3 - prostaglandin e receptor 3 (subtype ep3), Ramp2 - receptor (calcitonin) activity modifying protein 2, Cebpe - ccaat/enhancer binding protein (c/ebp), epsilon, Nr1h3 - nuclear receptor subfamily 1, group h, member 3, Slc1a6 - solute carrier family 1 (high affinity aspartate/glutamate transporter), member 6, Synrg - synergin, gamma, Sh3bp4 - sh3-domain binding protein 4, App - amyloid bet…
GO:0032231	regulation of actin filament bundle assembly	0.000433	0.0162	2.33	20883	109	1561	19	[Coro2b - coronin, actin binding protein, 2b, Mtss1 - metastasis suppressor 1, F11r - f11 receptor, Kank3 - kn motif and ankyrin repeat domains 3, Kank2 - kn motif and ankyrin repeat domains 2, Limch1 - lim and calponin homology domains 1, Smad3 - smad family member 3, Actg1 - actin, gamma, cytoplasmic 1, Tpm1 - tropomyosin 1, alpha, Flna - filamin, alpha, Phldb2 - pleckstrin homology-like domain…
GO:0010717	regulation of epithelial to mesenchymal transition	0.000435	0.0162	2.55	20883	84	1561	16	[Glipr2 - gli pathogenesis-related 2, Sfrp1 - secreted frizzled-related protein 1, Pbld1 - phenazine biosynthesis-like protein domain containing 1, Axin2 - axin2, Tgfb2 - transforming growth factor, beta 2, Wwtr1 - ww domain containing transcription regulator 1, Smad3 - smad family member 3, Tgfb1i1 - transforming growth factor beta 1 induced transcript 1, Eng - endoglin, Phldb2 - pleckstrin homo…
GO:0080134	regulation of response to stress	0.000435	0.0162	1.33	20883	1330	1561	132	[Ptger3 - prostaglandin e receptor 3 (subtype ep3), Nr1h3 - nuclear receptor subfamily 1, group h, member 3, Dact1 - dapper homolog 1, antagonist of beta-catenin (xenopus), Flna - filamin, alpha, Sesn3 - sestrin 3, Setd6 - set domain containing 6, App - amyloid beta (a4) precursor protein, Calcrl - calcitonin receptor-like, Traf3ip2 - traf3 interacting protein 2, Ceacam1 - carcinoembryonic antige…
GO:0055010	ventricular cardiac muscle tissue morphogenesis	0.000437	0.0162	3.03	20883	53	1561	12	[Dll4 - delta-like 4 (drosophila), Ryr2 - ryanodine receptor 2, cardiac, Zfpm2 - zinc finger protein, multitype 2, Heg1 - heg homolog 1 (zebrafish), Tnnt2 - troponin t2, cardiac, Pkp2 - plakophilin 2, Tnnc1 - troponin c, cardiac/slow skeletal, Hey1 - hairy/enhancer-of-split related with yrpw motif 1, Tgfb2 - transforming growth factor, beta 2, Eng - endoglin, Tpm1 - tropomyosin 1, alpha, Col11a1 …
GO:1901214	regulation of neuron death	0.000441	0.0163	1.67	20883	369	1561	46	[Jak2 - janus kinase 2, Bcl2 - b cell leukemia/lymphoma 2, Hdac4 - histone deacetylase 4, Ppara - peroxisome proliferator activated receptor alpha, Kdr - kinase insert domain protein receptor, Ntf5 - neurotrophin 5, Ppargc1a - peroxisome proliferative activated receptor, gamma, coactivator 1 alpha, Tgfb2 - transforming growth factor, beta 2, Il18 - interleukin 18, Nr4a3 - nuclear receptor subfami…
GO:0010954	positive regulation of protein processing	0.000441	0.0163	4.12	20883	26	1561	8	[C3 - complement component 3, Mmp14 - matrix metallopeptidase 14 (membrane-inserted), Ctnnd1 - catenin (cadherin associated protein), delta 1, Gsn - gelsolin, Ccbe1 - collagen and calcium binding egf domains 1, Spon1 - spondin 1, (f-spondin) extracellular matrix protein, Myh9 - myosin, heavy polypeptide 9, non-muscle, Nkd2 - naked cuticle 2 homolog (drosophila)]
GO:1903053	regulation of extracellular matrix organization	0.000452	0.0166	3.43	20883	39	1561	10	[Phldb2 - pleckstrin homology-like domain, family b, member 2, Antxr1 - anthrax toxin receptor 1, Ets1 - e26 avian leukemia oncogene 1, 5' domain, Ddr2 - discoidin domain receptor family, member 2, Tgfb2 - transforming growth factor, beta 2, Smad3 - smad family member 3, Itgb3 - integrin beta 3, Pdpn - podoplanin, Fap - fibroblast activation protein, Emilin1 - elastin microfibril interfacer 1]
GO:0001657	ureteric bud development	0.000456	0.0167	3.2	20883	46	1561	11	[Bcl2 - b cell leukemia/lymphoma 2, Bmp7 - bone morphogenetic protein 7, Sfrp1 - secreted frizzled-related protein 1, Tcf21 - transcription factor 21, Tshz3 - teashirt zinc finger family member 3, Smad3 - smad family member 3, Smad9 - smad family member 9, Epcam - epithelial cell adhesion molecule, Wt1 - wilms tumor 1 homolog, Smad6 - smad family member 6, Bmper - bmp-binding endothelial regulato…
GO:0007528	neuromuscular junction development	0.000456	0.0167	3.2	20883	46	1561	11	[Lrp4 - low density lipoprotein receptor-related protein 4, Cacnb1 - calcium channel, voltage-dependent, beta 1 subunit, Erbb2 - v-erb-b2 erythroblastic leukemia viral oncogene homolog 2, neuro/glioblastoma derived oncogene homolog (avian), P2rx2 - purinergic receptor p2x, ligand-gated ion channel, 2, Cacnb2 - calcium channel, voltage-dependent, beta 2 subunit, App - amyloid beta (a4) precursor p…
GO:0030003	cellular cation homeostasis	0.000462	0.0169	1.5	20883	615	1561	69	[Jak2 - janus kinase 2, Ptger3 - prostaglandin e receptor 3 (subtype ep3), Bcl2 - b cell leukemia/lymphoma 2, Slc25a23 - solute carrier family 25 (mitochondrial carrier; phosphate carrier), member 23, Cxcl3 - chemokine (c-x-c motif) ligand 3, Tmem64 - transmembrane protein 64, Pth1r - parathyroid hormone 1 receptor, Agtr2 - angiotensin ii receptor, type 2, Cd38 - cd38 antigen, Slc4a5 - solute car…
GO:1903039	positive regulation of leukocyte cell-cell adhesion	0.000464	0.0169	1.91	20883	210	1561	30	[Il15 - interleukin 15, Ets1 - e26 avian leukemia oncogene 1, 5' domain, Sele - selectin, endothelial cell, Il18 - interleukin 18, Nr4a3 - nuclear receptor subfamily 4, group a, member 3, Dusp10 - dual specificity phosphatase 10, Cd74 - cd74 antigen (invariant polypeptide of major histocompatibility complex, class ii antigen-associated), Capn1 - calpain 1, Ceacam1 - carcinoembryonic antigen-relat…
GO:0043116	negative regulation of vascular permeability	0.00048	0.0174	5.35	20883	15	1561	6	[Ddah1 - dimethylarginine dimethylaminohydrolase 1, Ramp2 - receptor (calcitonin) activity modifying protein 2, Ceacam1 - carcinoembryonic antigen-related cell adhesion molecule 1, Angpt1 - angiopoietin 1, Akap12 - a kinase (prka) anchor protein (gravin) 12, Cldn5 - claudin 5]
GO:0042698	ovulation cycle	0.00048	0.0174	5.35	20883	15	1561	6	[Anxa1 - annexin a1, Erbb2 - v-erb-b2 erythroblastic leukemia viral oncogene homolog 2, neuro/glioblastoma derived oncogene homolog (avian), Enpp2 - ectonucleotide pyrophosphatase/phosphodiesterase 2, Axl - axl receptor tyrosine kinase, Egr1 - early growth response 1, Mdk - midkine]
GO:0051924	regulation of calcium ion transport	0.000481	0.0174	1.79	20883	269	1561	36	[Bcl2 - b cell leukemia/lymphoma 2, Ptger3 - prostaglandin e receptor 3 (subtype ep3), Dysf - dysferlin, Atp1b1 - atpase, na+/k+ transporting, beta 1 polypeptide, Ehd3 - eh-domain containing 3, Tgfb2 - transforming growth factor, beta 2, Ahnak - ahnak nucleoprotein (desmoyokin), Pln - phospholamban, Il16 - interleukin 16, Akap5 - a kinase (prka) anchor protein 5, Wfdc6a - wap four-disulfide core …
GO:0030855	epithelial cell differentiation	0.000483	0.0174	1.76	20883	289	1561	38	[Mtss1 - metastasis suppressor 1, F11r - f11 receptor, Kdr - kinase insert domain protein receptor, Lats2 - large tumor suppressor 2, Bdh2 - 3-hydroxybutyrate dehydrogenase, type 2, Tcf21 - transcription factor 21, Tgfb1i1 - transforming growth factor beta 1 induced transcript 1, Klf15 - kruppel-like factor 15, Nr0b1 - nuclear receptor subfamily 0, group b, member 1, Elf3 - e74-like factor 3, Wnt…
GO:0055008	cardiac muscle tissue morphogenesis	0.000501	0.0181	2.71	20883	69	1561	14	[Dll4 - delta-like 4 (drosophila), Ryr2 - ryanodine receptor 2, cardiac, Tgfb2 - transforming growth factor, beta 2, Hey1 - hairy/enhancer-of-split related with yrpw motif 1, Eng - endoglin, Tpm1 - tropomyosin 1, alpha, Zfpm2 - zinc finger protein, multitype 2, Pkp2 - plakophilin 2, Tnnt2 - troponin t2, cardiac, Heg1 - heg homolog 1 (zebrafish), Bmp2 - bone morphogenetic protein 2, Tnnc1 - tropon…
GO:0051057	positive regulation of small GTPase mediated signal transduction	0.000501	0.018	2.71	20883	69	1561	14	[Ngfr - nerve growth factor receptor (tnfr superfamily, member 16), F11r - f11 receptor, Erbb2 - v-erb-b2 erythroblastic leukemia viral oncogene homolog 2, neuro/glioblastoma derived oncogene homolog (avian), Arhgef3 - rho guanine nucleotide exchange factor (gef) 3, Rtn4 - reticulon 4, Pdgfrb - platelet derived growth factor receptor, beta polypeptide, Lpar2 - lysophosphatidic acid receptor 2, Ki…
GO:0007178	transmembrane receptor protein serine/threonine kinase signaling pathway	0.000508	0.0182	2.04	20883	164	1561	25	[Lrrc32 - leucine rich repeat containing 32, Tgfb2 - transforming growth factor, beta 2, Tgfb1i1 - transforming growth factor beta 1 induced transcript 1, Eng - endoglin, Cldn5 - claudin 5, Ppm1l - protein phosphatase 1 (formerly 2c)-like, Bmp7 - bone morphogenetic protein 7, Cited1 - cbp/p300-interacting transactivator with glu/asp-rich carboxy-terminal domain 1, Bmp2 - bone morphogenetic protei…
GO:0002761	regulation of myeloid leukocyte differentiation	0.000518	0.0185	2.19	20883	128	1561	21	[Tmem64 - transmembrane protein 64, Sfrp1 - secreted frizzled-related protein 1, Myc - myelocytomatosis oncogene, Itgb3 - integrin beta 3, Il34 - interleukin 34, Cd74 - cd74 antigen (invariant polypeptide of major histocompatibility complex, class ii antigen-associated), Tesc - tescalcin, Kitl - kit ligand, Pik3r1 - phosphatidylinositol 3-kinase, regulatory subunit, polypeptide 1 (p85 alpha), Dlk…
GO:0006873	cellular ion homeostasis	0.000529	0.0189	1.49	20883	629	1561	70	[Jak2 - janus kinase 2, Ptger3 - prostaglandin e receptor 3 (subtype ep3), Bcl2 - b cell leukemia/lymphoma 2, Slc25a23 - solute carrier family 25 (mitochondrial carrier; phosphate carrier), member 23, Cxcl3 - chemokine (c-x-c motif) ligand 3, Tmem64 - transmembrane protein 64, Pth1r - parathyroid hormone 1 receptor, Agtr2 - angiotensin ii receptor, type 2, Cd38 - cd38 antigen, Slc4a5 - solute car…
GO:0010714	positive regulation of collagen metabolic process	0.00053	0.0189	3.65	20883	33	1561	9	[Ccl2 - chemokine (c-c motif) ligand 2, Creb3l1 - camp responsive element binding protein 3-like 1, Wnt4 - wingless-related mmtv integration site 4, Retn - resistin, Pdgfb - platelet derived growth factor, b polypeptide, Scx - scleraxis, Il18 - interleukin 18, Eng - endoglin, Pdgfrb - platelet derived growth factor receptor, beta polypeptide]
GO:2000108	positive regulation of leukocyte apoptotic process	0.00053	0.0188	3.65	20883	33	1561	9	[Anxa1 - annexin a1, Cd24a - cd24a antigen, Lyn - yamaguchi sarcoma viral (v-yes-1) oncogene homolog, Tgfb2 - transforming growth factor, beta 2, Myc - myelocytomatosis oncogene, Ceacam1 - carcinoembryonic antigen-related cell adhesion molecule 1, Nr4a3 - nuclear receptor subfamily 4, group a, member 3, Ccl5 - chemokine (c-c motif) ligand 5, P2rx7 - purinergic receptor p2x, ligand-gated ion chann…
GO:0030162	regulation of proteolysis	0.000544	0.0193	1.46	20883	707	1561	77	[Jak2 - janus kinase 2, Gpc3 - glypican 3, Bcl2a1d - b cell leukemia/lymphoma 2 related protein a1d, Nr1h3 - nuclear receptor subfamily 1, group h, member 3, Gsn - gelsolin, Ccbe1 - collagen and calcium binding egf domains 1, Gm10696 - predicted gene 10696, Spink13 - serine peptidase inhibitor, kazal type 13, Hspa1b - heat shock protein 1b, Rnf180 - ring finger protein 180, Serpina3g - serine (or…
GO:0018212	peptidyl-tyrosine modification	0.000549	0.0194	2.42	20883	94	1561	17	[Jak2 - janus kinase 2, Ephb2 - eph receptor b2, Il15 - interleukin 15, Erbb2 - v-erb-b2 erythroblastic leukemia viral oncogene homolog 2, neuro/glioblastoma derived oncogene homolog (avian), Kdr - kinase insert domain protein receptor, Erbb4 - v-erb-a erythroblastic leukemia viral oncogene homolog 4 (avian), Ghr - growth hormone receptor, Ddr2 - discoidin domain receptor family, member 2, Pdgfra…
GO:0051492	regulation of stress fiber assembly	0.000549	0.0194	2.42	20883	94	1561	17	[Coro2b - coronin, actin binding protein, 2b, F11r - f11 receptor, Kank2 - kn motif and ankyrin repeat domains 2, Kank3 - kn motif and ankyrin repeat domains 3, Limch1 - lim and calponin homology domains 1, Smad3 - smad family member 3, Actg1 - actin, gamma, cytoplasmic 1, Tpm1 - tropomyosin 1, alpha, Phldb2 - pleckstrin homology-like domain, family b, member 2, Pik3r1 - phosphatidylinositol 3-ki…
GO:0051179	localization	0.000554	0.0195	1.17	20883	3810	1561	334	[Ptger3 - prostaglandin e receptor 3 (subtype ep3), Abca1 - atp-binding cassette, sub-family a (abc1), member 1, Sytl1 - synaptotagmin-like 1, Gsn - gelsolin, Abcg1 - atp-binding cassette, sub-family g (white), member 1, Rorc - rar-related orphan receptor gamma, Fam129b - family with sequence similarity 129, member b, Slc4a5 - solute carrier family 4, sodium bicarbonate cotransporter, member 5, S…
GO:0001101	response to acid chemical	0.000558	0.0196	1.68	20883	342	1561	43	[Bcl2 - b cell leukemia/lymphoma 2, Pdgfd - platelet-derived growth factor, d polypeptide, Glra4 - glycine receptor, alpha 4 subunit, Zeb1 - zinc finger e-box binding homeobox 1, Abca1 - atp-binding cassette, sub-family a (abc1), member 1, Kdr - kinase insert domain protein receptor, Mir365-1 - microrna 365-1, Col4a1 - collagen, type iv, alpha 1, Bche - butyrylcholinesterase, Mir15a - microrna 15…
GO:0001819	positive regulation of cytokine production	0.000562	0.0197	1.6	20883	436	1561	52	[Sulf1 - sulfatase 1, Jak2 - janus kinase 2, Il15 - interleukin 15, Sphk1 - sphingosine kinase 1, Cyp2j6 - cytochrome p450, family 2, subfamily j, polypeptide 6, Ccbe1 - collagen and calcium binding egf domains 1, Agtr2 - angiotensin ii receptor, type 2, Il18 - interleukin 18, Il17ra - interleukin 17 receptor a, Il16 - interleukin 16, Postn - periostin, osteoblast specific factor, Cd74 - cd74 ant…
GO:0046579	positive regulation of Ras protein signal transduction	0.000566	0.0198	2.81	20883	62	1561	13	[Ngfr - nerve growth factor receptor (tnfr superfamily, member 16), F11r - f11 receptor, Erbb2 - v-erb-b2 erythroblastic leukemia viral oncogene homolog 2, neuro/glioblastoma derived oncogene homolog (avian), Arhgef3 - rho guanine nucleotide exchange factor (gef) 3, Rtn4 - reticulon 4, Pdgfrb - platelet derived growth factor receptor, beta polypeptide, Lpar2 - lysophosphatidic acid receptor 2, Ki…
GO:0045619	regulation of lymphocyte differentiation	0.000572	0.02	1.96	20883	184	1561	27	[Il15ra - interleukin 15 receptor, alpha chain, Zfp36l2 - zinc finger protein 36, c3h type-like 2, Il15 - interleukin 15, Zeb1 - zinc finger e-box binding homeobox 1, Rorc - rar-related orphan receptor gamma, Il18 - interleukin 18, Fgl2 - fibrinogen-like protein 2, Dusp10 - dual specificity phosphatase 10, Cd74 - cd74 antigen (invariant polypeptide of major histocompatibility complex, class ii an…
GO:0010634	positive regulation of epithelial cell migration	0.000576	0.02	2.09	20883	147	1561	23	[Glipr2 - gli pathogenesis-related 2, Anxa3 - annexin a3, Epb4.1l4b - erythrocyte protein band 4.1-like 4b, Atoh8 - atonal homolog 8 (drosophila), Kdr - kinase insert domain protein receptor, Ets1 - e26 avian leukemia oncogene 1, 5' domain, Plk2 - polo-like kinase 2, Ccbe1 - collagen and calcium binding egf domains 1, Pdgfb - platelet derived growth factor, b polypeptide, Tgfb2 - transforming gro…
GO:0010633	negative regulation of epithelial cell migration	0.000584	0.0203	2.68	20883	70	1561	14	[Mcc - mutated in colorectal cancers, Dll4 - delta-like 4 (drosophila), Dcn - decorin, Pbld1 - phenazine biosynthesis-like protein domain containing 1, Stard13 - star-related lipid transfer (start) domain containing 13, Dusp10 - dual specificity phosphatase 10, Ptprg - protein tyrosine phosphatase, receptor type, g, Adamts9 - a disintegrin-like and metallopeptidase (reprolysin type) with thrombos…
GO:0050808	synapse organization	0.00062	0.0215	1.9	20883	204	1561	29	[2610042L04Rik - riken cdna 2610042l04 gene, Slitrk1 - slit and ntrk-like family, member 1, Drp2 - dystrophin related protein 2, Pcdhb16 - protocadherin beta 16, Bcan - brevican, Col4a1 - collagen, type iv, alpha 1, Dact1 - dapper homolog 1, antagonist of beta-catenin (xenopus), Col4a5 - collagen, type iv, alpha 5, Chchd10 - coiled-coil-helix-coiled-coil-helix domain containing 10, Flna - filamin…
GO:0071346	cellular response to interferon-gamma	0.000623	0.0215	2.39	20883	95	1561	17	[Ccl2 - chemokine (c-c motif) ligand 2, Ccl20 - chemokine (c-c motif) ligand 20, Myo18a - myosin xviiia, Gsn - gelsolin, Nos2 - nitric oxide synthase 2, inducible, Actg1 - actin, gamma, cytoplasmic 1, Gbp2 - guanylate binding protein 2, 5430435G22Rik - riken cdna 5430435g22 gene, Dapk1 - death associated protein kinase 1, Gbp10 - guanylate-binding protein 10, Ccl3 - chemokine (c-c motif) ligand 3…
GO:0043547	positive regulation of GTPase activity	0.000638	0.022	1.88	20883	214	1561	30	[F11r - f11 receptor, Tbc1d12 - tbc1d12: tbc1 domain family, member 12, Mex3b - mex3 homolog b (c. elegans), Rap1gap - rap1 gtpase-activating protein, Arap2 - arfgap with rhogap domain, ankyrin repeat and ph domain 2, Wnt4 - wingless-related mmtv integration site 4, Map4k4 - mitogen-activated protein kinase kinase kinase kinase 4, Ccl3 - chemokine (c-c motif) ligand 3, Rgn - regucalcin, Ccl7 - ch…
GO:0018958	phenol-containing compound metabolic process	0.000653	0.0225	2.46	20883	87	1561	16	[Bcl2 - b cell leukemia/lymphoma 2, a - nonagouti, Npr1 - natriuretic peptide receptor 1, Sult1a1 - sulfotransferase family 1a, phenol-preferring, member 1, Kl - klotho, Agtr2 - angiotensin ii receptor, type 2, Tgfb2 - transforming growth factor, beta 2, Nr4a2 - nuclear receptor subfamily 4, group a, member 2, Gpr37 - g protein-coupled receptor 37, Rnf180 - ring finger protein 180, Reln - reelin,…
GO:0072657	protein localization to membrane	0.000667	0.0229	1.62	20883	397	1561	48	[Ehd2 - eh-domain containing 2, Fam126a - family with sequence similarity 126, member a, Ramp2 - receptor (calcitonin) activity modifying protein 2, F11r - f11 receptor, Tspan5 - tetraspanin 5, Myl12a - myosin, light chain 12a, regulatory, non-sarcomeric, Magi2 - membrane associated guanylate kinase, ww and pdz domain containing 2, Atp1b1 - atpase, na+/k+ transporting, beta 1 polypeptide, Ehd3 - …
GO:0006942	regulation of striated muscle contraction	0.000673	0.0231	2.54	20883	79	1561	15	[Hdac4 - histone deacetylase 4, Ryr2 - ryanodine receptor 2, cardiac, Atp1b1 - atpase, na+/k+ transporting, beta 1 polypeptide, Ehd3 - eh-domain containing 3, Pln - phospholamban, Flna - filamin, alpha, Jup - junction plakoglobin, Cacna1h - calcium channel, voltage-dependent, t type, alpha 1h subunit, Scn4a - sodium channel, voltage-gated, type iv, alpha, Pkp2 - plakophilin 2, Cav1 - caveolin 1, …
GO:0014066	regulation of phosphatidylinositol 3-kinase signaling	0.000705	0.0241	2.37	20883	96	1561	17	[Jak2 - janus kinase 2, Pdgfd - platelet-derived growth factor, d polypeptide, Dcn - decorin, Kdr - kinase insert domain protein receptor, Erbb2 - v-erb-b2 erythroblastic leukemia viral oncogene homolog 2, neuro/glioblastoma derived oncogene homolog (avian), Erbb4 - v-erb-a erythroblastic leukemia viral oncogene homolog 4 (avian), Unc5b - unc-5 homolog b (c. elegans), Pdgfb - platelet derived gro…
GO:0070665	positive regulation of leukocyte proliferation	0.000707	0.0241	2.1	20883	140	1561	22	[Ccr7 - chemokine (c-c motif) receptor 7, Bcl2 - b cell leukemia/lymphoma 2, Il15 - interleukin 15, Il7 - interleukin 7, Gpr183 - g protein-coupled receptor 183, Il18 - interleukin 18, Cd38 - cd38 antigen, Cd74 - cd74 antigen (invariant polypeptide of major histocompatibility complex, class ii antigen-associated), Kitl - kit ligand, Efnb1 - ephrin b1, Hes1 - hairy and enhancer of split 1 (drosoph…
GO:2000194	regulation of female gonad development	0.000719	0.0245	5.02	20883	16	1561	6	[Amh - anti-mullerian hormone, Zfpm2 - zinc finger protein, multitype 2, Retn - resistin, Hyal3 - hyaluronoglucosaminidase 3, Runx1 - runt related transcription factor 1, Wt1 - wilms tumor 1 homolog]
GO:0003414	chondrocyte morphogenesis involved in endochondral bone morphogenesis	0.000719	0.0244	5.02	20883	16	1561	6	[Col12a1 - collagen, type xii, alpha 1, Matn2 - matrilin 2, Coch - coagulation factor c homolog (limulus polyphemus), Col6a3 - collagen, type vi, alpha 3, Col6a2 - collagen, type vi, alpha 2, Col6a1 - collagen, type vi, alpha 1]
GO:0003422	growth plate cartilage morphogenesis	0.000719	0.0244	5.02	20883	16	1561	6	[Col12a1 - collagen, type xii, alpha 1, Matn2 - matrilin 2, Coch - coagulation factor c homolog (limulus polyphemus), Col6a3 - collagen, type vi, alpha 3, Col6a2 - collagen, type vi, alpha 2, Col6a1 - collagen, type vi, alpha 1]
GO:0003429	growth plate cartilage chondrocyte morphogenesis	0.000719	0.0243	5.02	20883	16	1561	6	[Col12a1 - collagen, type xii, alpha 1, Matn2 - matrilin 2, Coch - coagulation factor c homolog (limulus polyphemus), Col6a3 - collagen, type vi, alpha 3, Col6a2 - collagen, type vi, alpha 2, Col6a1 - collagen, type vi, alpha 1]
GO:1903779	regulation of cardiac conduction	0.000719	0.0243	5.02	20883	16	1561	6	[Flna - filamin, alpha, Ryr2 - ryanodine receptor 2, cardiac, Cxadr - coxsackie virus and adenovirus receptor, Ehd3 - eh-domain containing 3, Cav1 - caveolin 1, caveolae protein, Ank2 - ankyrin 2, brain]
GO:0090171	chondrocyte morphogenesis	0.000719	0.0242	5.02	20883	16	1561	6	[Col12a1 - collagen, type xii, alpha 1, Matn2 - matrilin 2, Coch - coagulation factor c homolog (limulus polyphemus), Col6a3 - collagen, type vi, alpha 3, Col6a2 - collagen, type vi, alpha 2, Col6a1 - collagen, type vi, alpha 1]
GO:0007163	establishment or maintenance of cell polarity	0.000729	0.0245	1.99	20883	168	1561	25	[4930544G11Rik - riken cdna 4930544g11 gene, Rhobtb1 - rho-related btb domain containing 1, Ust - uronyl-2-sulfotransferase, Syne2 - spectrin repeat containing, nuclear envelope 2, Crb1 - crumbs homolog 1 (drosophila), Myh9 - myosin, heavy polypeptide 9, non-muscle, Llgl2 - lethal giant larvae homolog 2 (drosophila), Ccr7 - chemokine (c-c motif) receptor 7, Dlg5 - discs, large homolog 5 (drosophi…
GO:0035457	cellular response to interferon-alpha	0.000731	0.0245	6.08	20883	11	1561	5	[Gas6 - growth arrest specific 6, Ifit1 - interferon-induced protein with tetratricopeptide repeats 1, Axl - axl receptor tyrosine kinase, Myc - myelocytomatosis oncogene, Ifit3 - interferon-induced protein with tetratricopeptide repeats 3]
GO:0061383	trabecula morphogenesis	0.000768	0.0257	3.82	20883	28	1561	8	[Nfatc1 - nuclear factor of activated t cells, cytoplasmic, calcineurin dependent 1, Dll4 - delta-like 4 (drosophila), Bmp7 - bone morphogenetic protein 7, Heg1 - heg homolog 1 (zebrafish), Hey1 - hairy/enhancer-of-split related with yrpw motif 1, Tgfb2 - transforming growth factor, beta 2, S1pr1 - sphingosine-1-phosphate receptor 1, Eng - endoglin]
GO:0042551	neuron maturation	0.000768	0.0256	3.82	20883	28	1561	8	[C3 - complement component 3, Ntn4 - netrin 4, B4galt5 - udp-gal:betaglcnac beta 1,4-galactosyltransferase, polypeptide 5, Cspg4 - chondroitin sulfate proteoglycan 4, App - amyloid beta (a4) precursor protein, Pdgfb - platelet derived growth factor, b polypeptide, Srrm4 - serine/arginine repetitive matrix 4, Nr4a2 - nuclear receptor subfamily 4, group a, member 2]
GO:0090092	regulation of transmembrane receptor protein serine/threonine kinase signaling pathway	0.000769	0.0256	1.81	20883	236	1561	32	[Jak2 - janus kinase 2, Sulf1 - sulfatase 1, Zeb1 - zinc finger e-box binding homeobox 1, Aspn - asporin, Gpc3 - glypican 3, Kdr - kinase insert domain protein receptor, Tcf7l2 - transcription factor 7 like 2, t cell specific, hmg box, Pbld1 - phenazine biosynthesis-like protein domain containing 1, Magi2 - membrane associated guanylate kinase, ww and pdz domain containing 2, Tgfb2 - transforming…
GO:0030193	regulation of blood coagulation	0.000772	0.0257	2.51	20883	80	1561	15	[Ptger3 - prostaglandin e receptor 3 (subtype ep3), Ephb2 - eph receptor b2, Tfpi - tissue factor pathway inhibitor, Ano6 - anoctamin 6, F11r - f11 receptor, Tec - tec protein tyrosine kinase, Pdgfra - platelet derived growth factor receptor, alpha polypeptide, Pdgfb - platelet derived growth factor, b polypeptide, Adrb2 - adrenergic receptor, beta 2, Plau - plasminogen activator, urokinase, Lyn …
GO:0043523	regulation of neuron apoptotic process	0.000779	0.0259	1.76	20883	266	1561	35	[Jak2 - janus kinase 2, Bcl2 - b cell leukemia/lymphoma 2, Hdac4 - histone deacetylase 4, Kdr - kinase insert domain protein receptor, Ntf5 - neurotrophin 5, Ppargc1a - peroxisome proliferative activated receptor, gamma, coactivator 1 alpha, Tgfb2 - transforming growth factor, beta 2, Il18 - interleukin 18, Nr4a3 - nuclear receptor subfamily 4, group a, member 3, Kcnip3 - kv channel interacting p…
GO:0002762	negative regulation of myeloid leukocyte differentiation	0.00081	0.0268	3	20883	49	1561	11	[Pik3r1 - phosphatidylinositol 3-kinase, regulatory subunit, polypeptide 1 (p85 alpha), Lyn - yamaguchi sarcoma viral (v-yes-1) oncogene homolog, Sfrp1 - secreted frizzled-related protein 1, Mafb - v-maf musculoaponeurotic fibrosarcoma oncogene family, protein b (avian), Myc - myelocytomatosis oncogene, Ceacam1 - carcinoembryonic antigen-related cell adhesion molecule 1, Trib1 - tribbles homolog …
GO:0050768	negative regulation of neurogenesis	0.000831	0.0274	1.67	20883	328	1561	41	[Il15ra - interleukin 15 receptor, alpha chain, Ptger3 - prostaglandin e receptor 3 (subtype ep3), Sema6d - sema domain, transmembrane domain (tm), and cytoplasmic domain, (semaphorin) 6d, Arhgef2 - rho/rac guanine nucleotide exchange factor (gef) 2, Atp1b2 - atpase, na+/k+ transporting, beta 2 polypeptide, Plk2 - polo-like kinase 2, Sema3d - sema domain, immunoglobulin domain (ig), short basic d…
GO:0048145	regulation of fibroblast proliferation	0.000834	0.0275	2.27	20883	106	1561	18	[Pdgfd - platelet-derived growth factor, d polypeptide, Ngfr - nerve growth factor receptor (tnfr superfamily, member 16), Sphk1 - sphingosine kinase 1, Sfrp1 - secreted frizzled-related protein 1, Ddr2 - discoidin domain receptor family, member 2, Pdgfra - platelet derived growth factor receptor, alpha polypeptide, Kmt2c - lysine (k)-specific methyltransferase 2c, Pdgfb - platelet derived growth…
GO:0110020	regulation of actomyosin structure organization	0.000834	0.0274	2.27	20883	106	1561	18	[Coro2b - coronin, actin binding protein, 2b, F11r - f11 receptor, Kank3 - kn motif and ankyrin repeat domains 3, Kank2 - kn motif and ankyrin repeat domains 2, Limch1 - lim and calponin homology domains 1, Smad3 - smad family member 3, Actg1 - actin, gamma, cytoplasmic 1, Tpm1 - tropomyosin 1, alpha, Phldb2 - pleckstrin homology-like domain, family b, member 2, Pik3r1 - phosphatidylinositol 3-ki…
GO:0034109	homotypic cell-cell adhesion	0.000851	0.0279	3.19	20883	42	1561	10	[Jup - junction plakoglobin, Pear1 - platelet endothelial aggregation receptor 1, Cd24a - cd24a antigen, Cxadr - coxsackie virus and adenovirus receptor, Pkp2 - plakophilin 2, Cfh - complement component factor h, Pdgfra - platelet derived growth factor receptor, alpha polypeptide, Itgb3 - integrin beta 3, Ctnna3 - catenin (cadherin associated protein), alpha 3, Dsg2 - desmoglein 2]
GO:0098662	inorganic cation transmembrane transport	0.000855	0.028	1.61	20883	391	1561	47	[Slc25a23 - solute carrier family 25 (mitochondrial carrier; phosphate carrier), member 23, Kcnn2 - potassium intermediate/small conductance calcium-activated channel, subfamily n, member 2, Atp1b2 - atpase, na+/k+ transporting, beta 2 polypeptide, Atp1b1 - atpase, na+/k+ transporting, beta 1 polypeptide, Kcnc4 - potassium voltage gated channel, shaw-related subfamily, member 4, Kcnc2 - potassium…
GO:0001822	kidney development	0.000859	0.0281	2.07	20883	142	1561	22	[Sulf1 - sulfatase 1, Bcl2 - b cell leukemia/lymphoma 2, Lrp4 - low density lipoprotein receptor-related protein 4, Gpc3 - glypican 3, Schip1 - schwannomin interacting protein 1, Tcf21 - transcription factor 21, Tgfb2 - transforming growth factor, beta 2, Agtr2 - angiotensin ii receptor, type 2, Pdgfrb - platelet derived growth factor receptor, beta polypeptide, Osr2 - odd-skipped related 2, Pygo…
GO:0002376	immune system process	0.000866	0.0282	1.28	20883	1543	1561	148	[Dll4 - delta-like 4 (drosophila), Spns2 - spinster homolog 2, Rorc - rar-related orphan receptor gamma, Oas2 - 2'-5' oligoadenylate synthetase 2, Mafb - v-maf musculoaponeurotic fibrosarcoma oncogene family, protein b (avian), App - amyloid beta (a4) precursor protein, Axl - axl receptor tyrosine kinase, Cxcl14 - chemokine (c-x-c motif) ligand 14, Traf3ip2 - traf3 interacting protein 2, Prkd1 - …
GO:0043406	positive regulation of MAP kinase activity	0.000867	0.0282	1.84	20883	218	1561	30	[Pdgfd - platelet-derived growth factor, d polypeptide, Jak2 - janus kinase 2, Nrk - nik related kinase, Tgfa - transforming growth factor alpha, Cd74 - cd74 antigen (invariant polypeptide of major histocompatibility complex, class ii antigen-associated), Ajuba - ajuba lim protein, App - amyloid beta (a4) precursor protein, Bmp2 - bone morphogenetic protein 2, Mdfi - myod family inhibitor, Ceacam…
GO:1900046	regulation of hemostasis	0.000883	0.0287	2.48	20883	81	1561	15	[Ptger3 - prostaglandin e receptor 3 (subtype ep3), Ephb2 - eph receptor b2, Tfpi - tissue factor pathway inhibitor, Ano6 - anoctamin 6, F11r - f11 receptor, Tec - tec protein tyrosine kinase, Pdgfra - platelet derived growth factor receptor, alpha polypeptide, Pdgfb - platelet derived growth factor, b polypeptide, Adrb2 - adrenergic receptor, beta 2, Plau - plasminogen activator, urokinase, Lyn …
GO:0051172	negative regulation of nitrogen compound metabolic process	0.000898	0.0291	1.23	20883	2245	1561	206	[Hdac4 - histone deacetylase 4, Dll4 - delta-like 4 (drosophila), Rorc - rar-related orphan receptor gamma, Fam129b - family with sequence similarity 129, member b, Spink13 - serine peptidase inhibitor, kazal type 13, Jazf1 - jazf zinc finger 1, Mafk - v-maf musculoaponeurotic fibrosarcoma oncogene family, protein k (avian), Ptch1 - patched homolog 1, Ppm1e - protein phosphatase 1e (pp2c domain c…
GO:0051216	cartilage development	0.000898	0.0291	2.32	20883	98	1561	17	[Sulf1 - sulfatase 1, Zeb1 - zinc finger e-box binding homeobox 1, Itgb8 - integrin beta 8, Scx - scleraxis, Smad9 - smad family member 9, Hspg2 - perlecan (heparan sulfate proteoglycan 2), Sox5 - sry-box containing gene 5, Mgp - matrix gla protein, Bmp7 - bone morphogenetic protein 7, Col1a1 - collagen, type i, alpha 1, Cfh - complement component factor h, Bmp2 - bone morphogenetic protein 2, Bm…
GO:2000668	regulation of dendritic cell apoptotic process	0.000906	0.0292	7.64	20883	7	1561	4	[Gas6 - growth arrest specific 6, Lyn - yamaguchi sarcoma viral (v-yes-1) oncogene homolog, Cxcl12 - chemokine (c-x-c motif) ligand 12, Axl - axl receptor tyrosine kinase]
GO:0032730	positive regulation of interleukin-1 alpha production	0.000906	0.0292	7.64	20883	7	1561	4	[Ccl20 - chemokine (c-c motif) ligand 20, Nlrp10 - nlr family, pyrin domain containing 10, P2rx7 - purinergic receptor p2x, ligand-gated ion channel, 7, Il16 - interleukin 16]
GO:1903288	positive regulation of potassium ion import	0.000906	0.0291	7.64	20883	7	1561	4	[Atp1b2 - atpase, na+/k+ transporting, beta 2 polypeptide, Wnk2 - wnk lysine deficient protein kinase 2, Atp1b1 - atpase, na+/k+ transporting, beta 1 polypeptide, Wnk4 - wnk lysine deficient protein kinase 4]
GO:0090520	sphingolipid mediated signaling pathway	0.000906	0.0291	7.64	20883	7	1561	4	[Sphk1 - sphingosine kinase 1, Spns2 - spinster homolog 2, S1pr2 - sphingosine-1-phosphate receptor 2, S1pr1 - sphingosine-1-phosphate receptor 1]
GO:0009890	negative regulation of biosynthetic process	0.000927	0.0297	1.29	20883	1486	1561	143	[Hdac4 - histone deacetylase 4, Dll4 - delta-like 4 (drosophila), Nr1h3 - nuclear receptor subfamily 1, group h, member 3, Rorc - rar-related orphan receptor gamma, Cyp2j6 - cytochrome p450, family 2, subfamily j, polypeptide 6, Mphosph8 - m-phase phosphoprotein 8, Fam129b - family with sequence similarity 129, member b, Dact1 - dapper homolog 1, antagonist of beta-catenin (xenopus), Flna - filam…
GO:0045926	negative regulation of growth	0.000957	0.0306	1.76	20883	259	1561	34	[Bcl2 - b cell leukemia/lymphoma 2, Sema6d - sema domain, transmembrane domain (tm), and cytoplasmic domain, (semaphorin) 6d, Ppara - peroxisome proliferator activated receptor alpha, Gpc3 - glypican 3, Tcf7l2 - transcription factor 7 like 2, t cell specific, hmg box, Tgfb2 - transforming growth factor, beta 2, Sema3d - sema domain, immunoglobulin domain (ig), short basic domain, secreted, (semap…
GO:1902679	negative regulation of RNA biosynthetic process	0.000966	0.0308	1.33	20883	1169	1561	116	[Hdac4 - histone deacetylase 4, Dll4 - delta-like 4 (drosophila), Nr1h3 - nuclear receptor subfamily 1, group h, member 3, Rorc - rar-related orphan receptor gamma, Mphosph8 - m-phase phosphoprotein 8, Fam129b - family with sequence similarity 129, member b, Dact1 - dapper homolog 1, antagonist of beta-catenin (xenopus), Flna - filamin, alpha, Jazf1 - jazf zinc finger 1, Mafk - v-maf musculoapone…
GO:0008038	neuron recognition	0.000969	0.0308	2.94	20883	50	1561	11	[Ephb2 - eph receptor b2, Tnfrsf21 - tumor necrosis factor receptor superfamily, member 21, Cntn5 - contactin 5, Cnr1 - cannabinoid receptor 1 (brain), Efnb3 - ephrin b3, App - amyloid beta (a4) precursor protein, Ccdc141 - coiled-coil domain containing 141, Ndn - necdin, Nexn - nexilin, Casp6 - caspase 6, Rtn4 - reticulon 4]
GO:0003012	muscle system process	0.00097	0.0308	1.87	20883	200	1561	28	[Ptger3 - prostaglandin e receptor 3 (subtype ep3), Sulf1 - sulfatase 1, Myh14 - myosin, heavy polypeptide 14, Mrvi1 - mrv integration site 1, Gatm - glycine amidinotransferase (l-arginine:glycine amidinotransferase), Atp1b1 - atpase, na+/k+ transporting, beta 1 polypeptide, Gsn - gelsolin, Klf15 - kruppel-like factor 15, Cd38 - cd38 antigen, P2ry1 - purinergic receptor p2y, g-protein coupled 1, …
GO:0052547	regulation of peptidase activity	0.000975	0.0309	1.59	20883	404	1561	48	[Jak2 - janus kinase 2, Tfpi - tissue factor pathway inhibitor, Gpc3 - glypican 3, Bcl2a1d - b cell leukemia/lymphoma 2 related protein a1d, Gsn - gelsolin, Furin - furin (paired basic amino acid cleaving enzyme), Col4a3 - collagen, type iv, alpha 3, Itih5 - inter-alpha (globulin) inhibitor h5, Spink13 - serine peptidase inhibitor, kazal type 13, Hspa1b - heat shock protein 1b, Antxr1 - anthrax t…

## Sheet: GOrilla_YellowCluster
GO Term	Description	P-value	FDR q-value	Enrichment	N	B	n	b	Genes
GO:2001015	negative regulation of skeletal muscle cell differentiation	1.19e-12	1.85e-08	32.81	20883	16	358	9	[Mir669a-6 - microrna 669a-6, Mir669a-9 - microrna 4669a-9, Mir669a-2 - microrna 669a-2, Mir669a-10 - microrna 669a-10, Mir669a-1 - microrna 669a-1, Mir669a-4 - microrna 669a-4, Mir669a-5 - microrna 669a-5, Mir669a-7 - microrna 669a-7, Mir669a-8 - microrna 669a-8]
GO:0048642	negative regulation of skeletal muscle tissue development	1.86e-10	1.44e-06	21	20883	25	358	9	[Mir669a-6 - microrna 669a-6, Mir669a-9 - microrna 4669a-9, Mir669a-2 - microrna 669a-2, Mir669a-10 - microrna 669a-10, Mir669a-1 - microrna 669a-1, Mir669a-4 - microrna 669a-4, Mir669a-5 - microrna 669a-5, Mir669a-7 - microrna 669a-7, Mir669a-8 - microrna 669a-8]
GO:2001014	regulation of skeletal muscle cell differentiation	1.2e-09	6.24e-06	17.5	20883	30	358	9	[Mir669a-6 - microrna 669a-6, Mir669a-9 - microrna 4669a-9, Mir669a-2 - microrna 669a-2, Mir669a-10 - microrna 669a-10, Mir669a-1 - microrna 669a-1, Mir669a-4 - microrna 669a-4, Mir669a-5 - microrna 669a-5, Mir669a-7 - microrna 669a-7, Mir669a-8 - microrna 669a-8]
GO:0048641	regulation of skeletal muscle tissue development	2.06e-06	0.008	7.84	20883	67	358	9	[Mir669a-6 - microrna 669a-6, Mir669a-9 - microrna 4669a-9, Mir669a-2 - microrna 669a-2, Mir669a-10 - microrna 669a-10, Mir669a-1 - microrna 669a-1, Mir669a-4 - microrna 669a-4, Mir669a-5 - microrna 669a-5, Mir669a-7 - microrna 669a-7, Mir669a-8 - microrna 669a-8]
GO:0045843	negative regulation of striated muscle tissue development	6e-06	0.0186	6.91	20883	76	358	9	[Mir669a-6 - microrna 669a-6, Mir669a-9 - microrna 4669a-9, Mir669a-2 - microrna 669a-2, Mir669a-10 - microrna 669a-10, Mir669a-1 - microrna 669a-1, Mir669a-4 - microrna 669a-4, Mir669a-5 - microrna 669a-5, Mir669a-7 - microrna 669a-7, Mir669a-8 - microrna 669a-8]
GO:0048635	negative regulation of muscle organ development	7.45e-06	0.0193	6.73	20883	78	358	9	[Mir669a-6 - microrna 669a-6, Mir669a-9 - microrna 4669a-9, Mir669a-2 - microrna 669a-2, Mir669a-10 - microrna 669a-10, Mir669a-1 - microrna 669a-1, Mir669a-4 - microrna 669a-4, Mir669a-5 - microrna 669a-5, Mir669a-7 - microrna 669a-7, Mir669a-8 - microrna 669a-8]
GO:0002377	immunoglobulin production	8.12e-06	0.018	7.78	20883	60	358	8	[Igkv8-16 - immunoglobulin kappa variable 8-16, Igkv8-30 - immunoglobulin kappa chain variable 8-30, Iglv1 - immunoglobulin lambda variable 1, Igkv3-4 - immunoglobulin kappa variable 3-4, Vpreb2 - pre-b lymphocyte gene 2, Igkv6-23 - immunoglobulin kappa variable 6-23, Igkv4-53 - immunoglobulin kappa variable 4-53, Igkv1-117 - immunoglobulin kappa variable 1-117]
GO:1901862	negative regulation of muscle tissue development	8.28e-06	0.0161	6.65	20883	79	358	9	[Mir669a-6 - microrna 669a-6, Mir669a-9 - microrna 4669a-9, Mir669a-2 - microrna 669a-2, Mir669a-10 - microrna 669a-10, Mir669a-1 - microrna 669a-1, Mir669a-4 - microrna 669a-4, Mir669a-5 - microrna 669a-5, Mir669a-7 - microrna 669a-7, Mir669a-8 - microrna 669a-8]
GO:0002440	production of molecular mediator of immune response	9.19e-06	0.0159	6.56	20883	80	358	9	[Igkv8-16 - immunoglobulin kappa variable 8-16, Igkv8-30 - immunoglobulin kappa chain variable 8-30, Iglv1 - immunoglobulin lambda variable 1, Igkv3-4 - immunoglobulin kappa variable 3-4, Vpreb2 - pre-b lymphocyte gene 2, Chga - chromogranin a, Igkv6-23 - immunoglobulin kappa variable 6-23, Igkv4-53 - immunoglobulin kappa variable 4-53, Igkv1-117 - immunoglobulin kappa variable 1-117]
GO:0006955	immune response	0.00035	0.544	1.97	20883	890	358	30	[Sp110 - sp110 nuclear body protein, Igkv8-16 - immunoglobulin kappa variable 8-16, Lax1 - lymphocyte transmembrane adaptor 1, C4a - complement component 4a (rodgers blood group), Umod - uromodulin, Defa-rs12 - defensin, alpha, related sequence 12, Tcrg-V1 - t cell receptor gamma, variable 1, Il27 - interleukin 27, Iglv1 - immunoglobulin lambda variable 1, Igkv3-4 - immunoglobulin kappa variable …
GO:2000318	positive regulation of T-helper 17 type immune response	0.000548	0.774	17.5	20883	10	358	3	[Nfkbid - nuclear factor of kappa light polypeptide gene enhancer in b cells inhibitor, delta, Mir301 - microrna 301, Arid5a - at rich interactive domain 5a (mrf1-like)]
GO:0071260	cellular response to mechanical stimulus	0.000611	0.79	5.74	20883	61	358	6	[Mir3092 - microrna 3092, Mir691 - microrna 691, Mir301 - microrna 301, Mir154 - microrna 154, Mir5128 - microrna 5128, Mir194-2 - microrna 194-2]
GO:0060343	trabecula formation	0.000688	0.822	9.72	20883	24	358	4	[Srf - serum response factor, Fhl2 - four and a half lim domains 2, Nkx2-5 - nk2 homeobox 5, Thbs3 - thrombospondin 3]
GO:0010735	positive regulation of transcription via serum response element binding	0.000869	0.964	38.89	20883	3	358	2	[Srf - serum response factor, Nkx2-5 - nk2 homeobox 5]
GO:0055014	atrial cardiac muscle cell development	0.000869	0.9	38.89	20883	3	358	2	[Fhl2 - four and a half lim domains 2, Nkx2-5 - nk2 homeobox 5]
GO:2000016	negative regulation of determination of dorsal identity	0.000869	0.843	38.89	20883	3	358	2	[Sostdc1 - sclerostin domain containing 1, Ddit3 - dna-damage inducible transcript 3]
GO:0016202	regulation of striated muscle tissue development	0.000909	0.83	3.33	20883	175	358	10	[Mir669a-6 - microrna 669a-6, Mir669a-9 - microrna 4669a-9, Mir669a-2 - microrna 669a-2, Mir669a-10 - microrna 669a-10, Mir669a-1 - microrna 669a-1, Nkx2-5 - nk2 homeobox 5, Mir669a-4 - microrna 669a-4, Mir669a-5 - microrna 669a-5, Mir669a-7 - microrna 669a-7, Mir669a-8 - microrna 669a-8]

## Sheet: GOrilla_BlueCluster
GO Term	Description	P-value	FDR q-value	Enrichment	N	B	n	b	Genes
GO:0007049	cell cycle	5.35e-74	8.31e-70	4.08	20883	756	1414	209	[Aspm - asp (abnormal spindle)-like, microcephaly associated (drosophila), Fanci - fanconi anemia, complementation group i, Clspn - claspin, Poc5 - poc5 centriolar protein homolog (chlamydomonas), Kntc1 - kinetochore associated 1, Rcc1 - regulator of chromosome condensation 1, Cdkn3 - cyclin-dependent kinase inhibitor 3, Tdrd12 - tudor domain containing 12, Pbk - pdz binding kinase, Xlr4a - x-lin…
GO:0022402	cell cycle process	3.2e-67	2.49e-63	3.95	20883	741	1414	198	[Aspm - asp (abnormal spindle)-like, microcephaly associated (drosophila), Clspn - claspin, Fanca - fanconi anemia, complementation group a, Skp2 - s-phase kinase-associated protein 2 (p45), Phgdh - 3-phosphoglycerate dehydrogenase, Kntc1 - kinetochore associated 1, Rcc1 - regulator of chromosome condensation 1, Cdkn3 - cyclin-dependent kinase inhibitor 3, Tdrd12 - tudor domain containing 12, Rte…
GO:1903047	mitotic cell cycle process	2.77e-59	1.44e-55	4.81	20883	433	1414	141	[Rbbp8 - retinoblastoma binding protein 8, Clspn - claspin, Ckap2 - cytoskeleton associated protein 2, Kif14 - kinesin family member 14, Ncaph2 - non-smc condensin ii complex, subunit h2, Skp2 - s-phase kinase-associated protein 2 (p45), Tubg2 - tubulin, gamma 2, Rcc1 - regulator of chromosome condensation 1, Kntc1 - kinetochore associated 1, E2f7 - e2f transcription factor 7, Cit - citron, Cdc20…
GO:0051301	cell division	2.48e-45	9.64e-42	4.35	20883	407	1414	120	[Aspm - asp (abnormal spindle)-like, microcephaly associated (drosophila), Rbbp8 - retinoblastoma binding protein 8, Kif14 - kinesin family member 14, Rcc1 - regulator of chromosome condensation 1, Kntc1 - kinetochore associated 1, Sac3d1 - sac3 domain containing 1, Cdc20 - cell division cycle 20, Cit - citron, Ska3 - spindle and kinetochore associated complex subunit 3, Cenpj - centromere protei…
GO:0006259	DNA metabolic process	9.01e-43	2.8e-39	3.43	20883	650	1414	151	[Rbbp8 - retinoblastoma binding protein 8, Palb2 - partner and localizer of brca2, Fanci - fanconi anemia, complementation group i, Swi5 - swi5 recombination repair homolog (yeast), Clspn - claspin, Wrap53 - wd repeat containing, antisense to trp53, Clhc1 - clathrin heavy chain linker domain containing 1, Fancc - fanconi anemia, complementation group c, Fanca - fanconi anemia, complementation gro…
GO:0006260	DNA replication	1.07e-36	2.76e-33	6.93	20883	130	1414	61	[Rmi2 - rmi2, recq mediated genome instability 2, homolog (s. cerevisiae), Lig1 - ligase i, dna, atp-dependent, Gins3 - gins complex subunit 3 (psf3 homolog), Rtel1 - regulator of telomere elongation helicase 1, Pold3 - polymerase (dna-directed), delta 3, accessory subunit, Polq - polymerase (dna directed), theta, Chaf1b - chromatin assembly factor 1, subunit b (p60), Pola1 - polymerase (dna dire…
GO:0051276	chromosome organization	2.36e-35	5.22e-32	4.45	20883	302	1414	91	[Hhex - hematopoietically expressed homeobox, Nuf2 - nuf2, ndc80 kinetochore complex component, homolog (s. cerevisiae), Cenpn - centromere protein n, Wrap53 - wd repeat containing, antisense to trp53, Smc4 - structural maintenance of chromosomes 4, Rmi2 - rmi2, recq mediated genome instability 2, homolog (s. cerevisiae), Xrcc3 - x-ray repair complementing defective repair in chinese hamster cell…
GO:0006281	DNA repair	1.92e-32	3.72e-29	3.72	20883	409	1414	103	[Rbbp8 - retinoblastoma binding protein 8, Palb2 - partner and localizer of brca2, Fanci - fanconi anemia, complementation group i, Swi5 - swi5 recombination repair homolog (yeast), Clspn - claspin, Wrap53 - wd repeat containing, antisense to trp53, Clhc1 - clathrin heavy chain linker domain containing 1, Fancc - fanconi anemia, complementation group c, Fanca - fanconi anemia, complementation gro…
GO:0006974	cellular response to DNA damage stimulus	4.49e-32	7.75e-29	3.07	20883	635	1414	132	[Rbbp8 - retinoblastoma binding protein 8, Palb2 - partner and localizer of brca2, Fanci - fanconi anemia, complementation group i, Swi5 - swi5 recombination repair homolog (yeast), Clspn - claspin, Wrap53 - wd repeat containing, antisense to trp53, Clhc1 - clathrin heavy chain linker domain containing 1, Fancc - fanconi anemia, complementation group c, Fanca - fanconi anemia, complementation gro…
GO:0007059	chromosome segregation	8.65e-32	1.34e-28	6.87	20883	114	1414	53	[Nuf2 - nuf2, ndc80 kinetochore complex component, homolog (s. cerevisiae), Cenpn - centromere protein n, Mis18a - mis18 kinetochore protein homolog a (s. pombe), Cenpf - centromere protein f, Smc4 - structural maintenance of chromosomes 4, Ncaph2 - non-smc condensin ii complex, subunit h2, Tubg2 - tubulin, gamma 2, Rcc1 - regulator of chromosome condensation 1, Nek2 - nima (never in mitosis gene…
GO:1903046	meiotic cell cycle process	6.6e-28	9.32e-25	5.5	20883	153	1414	57	[Nuf2 - nuf2, ndc80 kinetochore complex component, homolog (s. cerevisiae), Aspm - asp (abnormal spindle)-like, microcephaly associated (drosophila), Wee2 - wee1 homolog 2 (s. pombe), Smc4 - structural maintenance of chromosomes 4, Fanca - fanconi anemia, complementation group a, Ncaph2 - non-smc condensin ii complex, subunit h2, Tubg2 - tubulin, gamma 2, Eme1 - essential meiotic endonuclease 1 h…
GO:0090304	nucleic acid metabolic process	1.46e-26	1.89e-23	2.02	20883	1714	1414	234	[Fanci - fanconi anemia, complementation group i, Clspn - claspin, Fancc - fanconi anemia, complementation group c, Fanca - fanconi anemia, complementation group a, Sars2 - seryl-aminoacyl-trna synthetase 2, Zbtb48 - zinc finger and btb domain containing 48, Lars - leucyl-trna synthetase, Hmgb2 - high mobility group box 2, Rtel1 - regulator of telomere elongation helicase 1, Tdrd12 - tudor domain…
GO:0046483	heterocycle metabolic process	4.76e-25	5.69e-22	1.82	20883	2307	1414	284	[Fanci - fanconi anemia, complementation group i, Clspn - claspin, Fancc - fanconi anemia, complementation group c, Slc25a25 - solute carrier family 25 (mitochondrial carrier, phosphate carrier), member 25, Fanca - fanconi anemia, complementation group a, Sars2 - seryl-aminoacyl-trna synthetase 2, Ahcy - s-adenosylhomocysteine hydrolase, Zbtb48 - zinc finger and btb domain containing 48, Lars - l…
GO:0051726	regulation of cell cycle	5.73e-25	6.35e-22	2.38	20883	967	1414	156	[Map2k1 - mitogen-activated protein kinase kinase 1, Aspm - asp (abnormal spindle)-like, microcephaly associated (drosophila), Clspn - claspin, Cdk2ap2 - cdk2-associated protein 2, Cenpf - centromere protein f, Kif14 - kinesin family member 14, Skp2 - s-phase kinase-associated protein 2 (p45), Pde3a - phosphodiesterase 3a, cgmp inhibited, Rcc1 - regulator of chromosome condensation 1, Kntc1 - kin…
GO:0006139	nucleobase-containing compound metabolic process	1.26e-24	1.31e-21	1.84	20883	2175	1414	271	[Fanci - fanconi anemia, complementation group i, Clspn - claspin, Fancc - fanconi anemia, complementation group c, Slc25a25 - solute carrier family 25 (mitochondrial carrier, phosphate carrier), member 25, Fanca - fanconi anemia, complementation group a, Sars2 - seryl-aminoacyl-trna synthetase 2, Ahcy - s-adenosylhomocysteine hydrolase, Zbtb48 - zinc finger and btb domain containing 48, Lars - l…
GO:0034641	cellular nitrogen compound metabolic process	1.82e-24	1.76e-21	1.73	20883	2729	1414	319	[Arxes1 - adipocyte-related x-chromosome expressed sequence 1, Fanci - fanconi anemia, complementation group i, Clspn - claspin, Fancc - fanconi anemia, complementation group c, Slc25a25 - solute carrier family 25 (mitochondrial carrier, phosphate carrier), member 25, Fanca - fanconi anemia, complementation group a, Sars2 - seryl-aminoacyl-trna synthetase 2, Ahcy - s-adenosylhomocysteine hydrolas…
GO:0006725	cellular aromatic compound metabolic process	5.43e-24	4.96e-21	1.78	20883	2377	1414	287	[Fanci - fanconi anemia, complementation group i, Clspn - claspin, Fancc - fanconi anemia, complementation group c, Slc25a25 - solute carrier family 25 (mitochondrial carrier, phosphate carrier), member 25, Fanca - fanconi anemia, complementation group a, Sars2 - seryl-aminoacyl-trna synthetase 2, Ahcy - s-adenosylhomocysteine hydrolase, Zbtb48 - zinc finger and btb domain containing 48, Lars - l…
GO:0010564	regulation of cell cycle process	1.52e-23	1.31e-20	2.83	20883	569	1414	109	[Clspn - claspin, Cdk2ap2 - cdk2-associated protein 2, Cenpf - centromere protein f, Kif14 - kinesin family member 14, Pde3a - phosphodiesterase 3a, cgmp inhibited, Rcc1 - regulator of chromosome condensation 1, Ccp110 - centriolar coiled coil protein 110, E2f7 - e2f transcription factor 7, Cdc20 - cell division cycle 20, Cit - citron, Hecw2 - hect, c2 and ww domain containing e3 ubiquitin protei…
GO:0098813	nuclear chromosome segregation	2.03e-22	1.66e-19	9.4	20883	44	1414	28	[Nuf2 - nuf2, ndc80 kinetochore complex component, homolog (s. cerevisiae), Smc4 - structural maintenance of chromosomes 4, Plk1 - polo-like kinase 1, Spag5 - sperm associated antigen 5, Ncaph2 - non-smc condensin ii complex, subunit h2, Tubg2 - tubulin, gamma 2, Nek2 - nima (never in mitosis gene a)-related expressed kinase 2, Cit - citron, Cenpk - centromere protein k, Ttk - ttk protein kinase,…
GO:0007051	spindle organization	1.61e-21	1.25e-18	5.42	20883	120	1414	44	[Nuf2 - nuf2, ndc80 kinetochore complex component, homolog (s. cerevisiae), Aaas - achalasia, adrenocortical insufficiency, alacrimia, Aspm - asp (abnormal spindle)-like, microcephaly associated (drosophila), Kif11 - kinesin family member 11, Poc1a - poc1 centriolar protein homolog a (chlamydomonas), Clhc1 - clathrin heavy chain linker domain containing 1, Cenpw - centromere protein w, Spag5 - sp…
GO:0051983	regulation of chromosome segregation	2.55e-21	1.89e-18	5.91	20883	100	1414	40	[Mki67 - antigen identified by monoclonal antibody ki 67, Cdt1 - chromatin licensing and dna replication factor 1, Cdca5 - cell division cycle associated 5, Plk1 - polo-like kinase 1, Rmi2 - rmi2, recq mediated genome instability 2, homolog (s. cerevisiae), Spag5 - sperm associated antigen 5, Xrcc3 - x-ray repair complementing defective repair in chinese hamster cells 3, Gen1 - gen homolog 1, end…
GO:1901360	organic cyclic compound metabolic process	1.07e-20	7.54e-18	1.68	20883	2580	1414	294	[Fanci - fanconi anemia, complementation group i, Clspn - claspin, Fancc - fanconi anemia, complementation group c, Slc25a25 - solute carrier family 25 (mitochondrial carrier, phosphate carrier), member 25, Fanca - fanconi anemia, complementation group a, Sars2 - seryl-aminoacyl-trna synthetase 2, Ahcy - s-adenosylhomocysteine hydrolase, Apof - apolipoprotein f, Zbtb48 - zinc finger and btb domai…
GO:0000724	double-strand break repair via homologous recombination	1.63e-20	1.1e-17	6.14	20883	89	1414	37	[Xrcc2 - x-ray repair complementing defective repair in chinese hamster cells 2, Mre11a - meiotic recombination 11 homolog a (s. cerevisiae), Brca2 - breast cancer 2, Brca1 - breast cancer 1, Palb2 - partner and localizer of brca2, Rbbp8 - retinoblastoma binding protein 8, Swi5 - swi5 recombination repair homolog (yeast), Mcm6 - minichromosome maintenance deficient 6 (mis5 homolog, s. pombe) (s. …
GO:0000725	recombinational repair	1.63e-20	1.06e-17	6.14	20883	89	1414	37	[Xrcc2 - x-ray repair complementing defective repair in chinese hamster cells 2, Mre11a - meiotic recombination 11 homolog a (s. cerevisiae), Brca2 - breast cancer 2, Brca1 - breast cancer 1, Palb2 - partner and localizer of brca2, Rbbp8 - retinoblastoma binding protein 8, Swi5 - swi5 recombination repair homolog (yeast), Mcm6 - minichromosome maintenance deficient 6 (mis5 homolog, s. pombe) (s. …
GO:0006310	DNA recombination	4.35e-20	2.7e-17	4.25	20883	184	1414	53	[Palb2 - partner and localizer of brca2, Rbbp8 - retinoblastoma binding protein 8, Swi5 - swi5 recombination repair homolog (yeast), Clhc1 - clathrin heavy chain linker domain containing 1, Exo1 - exonuclease 1, Xrcc3 - x-ray repair complementing defective repair in chinese hamster cells 3, H2afx - h2a histone family, member x, Lig1 - ligase i, dna, atp-dependent, Mms22l - mms22-like, dna repair …
GO:0006302	double-strand break repair	8.53e-20	5.09e-17	4.49	20883	161	1414	49	[Palb2 - partner and localizer of brca2, Rbbp8 - retinoblastoma binding protein 8, Swi5 - swi5 recombination repair homolog (yeast), Clhc1 - clathrin heavy chain linker domain containing 1, Xrcc3 - x-ray repair complementing defective repair in chinese hamster cells 3, H2afx - h2a histone family, member x, Lig1 - ligase i, dna, atp-dependent, Mms22l - mms22-like, dna repair protein, Eme1 - essent…
GO:1902850	microtubule cytoskeleton organization involved in mitosis	9.23e-20	5.31e-17	5.73	20883	98	1414	38	[Nuf2 - nuf2, ndc80 kinetochore complex component, homolog (s. cerevisiae), Aaas - achalasia, adrenocortical insufficiency, alacrimia, Kif11 - kinesin family member 11, Poc1a - poc1 centriolar protein homolog a (chlamydomonas), Plk1 - polo-like kinase 1, Sapcd2 - suppressor apc domain containing 2, Chek2 - checkpoint kinase 2, Tubg2 - tubulin, gamma 2, Rcc1 - regulator of chromosome condensation …
GO:0007346	regulation of mitotic cell cycle	2.19e-19	1.22e-16	2.7	20883	525	1414	96	[Lmnb1 - lamin b1, Map2k1 - mitogen-activated protein kinase kinase 1, Mki67 - antigen identified by monoclonal antibody ki 67, Btg4 - b cell translocation gene 4, Clspn - claspin, Cdk2ap2 - cdk2-associated protein 2, Kif20b - kinesin family member 20b, Wee2 - wee1 homolog 2 (s. pombe), Cenpf - centromere protein f, Kif14 - kinesin family member 14, Xrcc3 - x-ray repair complementing defective re…
GO:0000075	cell cycle checkpoint	2.28e-19	1.22e-16	4.96	20883	128	1414	43	[Mre11a - meiotic recombination 11 homolog a (s. cerevisiae), Cdt1 - chromatin licensing and dna replication factor 1, Brca1 - breast cancer 1, Clspn - claspin, Wee2 - wee1 homolog 2 (s. pombe), Atrip - atr interacting protein, Ints7 - integrator complex subunit 7, Plk1 - polo-like kinase 1, Topbp1 - topoisomerase (dna) ii binding protein 1, Timeless - timeless circadian clock 1, Mtbp - mdm2, tra…
GO:0000278	mitotic cell cycle	3.81e-19	1.97e-16	5.13	20883	118	1414	41	[Xrcc2 - x-ray repair complementing defective repair in chinese hamster cells 2, Cetn4 - centrin 4, Map2k1 - mitogen-activated protein kinase kinase 1, Tuba4a - tubulin, alpha 4a, Cdt1 - chromatin licensing and dna replication factor 1, Ccno - cyclin o, Wee2 - wee1 homolog 2 (s. pombe), Cenpf - centromere protein f, Cenpw - centromere protein w, Ska1 - spindle and kinetochore associated complex s…
GO:0065004	protein-DNA complex assembly	3.1e-18	1.55e-15	4.67	20883	136	1414	43	[Hist2h2bb - histone cluster 2, h2bb, Hist1h2bc - histone cluster 1, h2bc, Cdt1 - chromatin licensing and dna replication factor 1, Hist2h3c1 - histone cluster 2, h3c1, Swi5 - swi5 recombination repair homolog (yeast), Mcm6 - minichromosome maintenance deficient 6 (mis5 homolog, s. pombe) (s. cerevisiae), Mis18a - mis18 kinetochore protein homolog a (s. pombe), Mcm7 - minichromosome maintenance d…
GO:0000819	sister chromatid segregation	5.55e-18	2.69e-15	10	20883	31	1414	21	[Zw10 - zw10 kinetochore protein, Cdca8 - cell division cycle associated 8, Dsn1 - dsn1, mind kinetochore complex component, homolog (s. cerevisiae), Knstrn - kinetochore-localized astrin/spag5 binding, Tubg1 - tubulin, gamma 1, Nusap1 - nucleolar and spindle associated protein 1, Kif18a - kinesin family member 18a, Plk1 - polo-like kinase 1, Spag5 - sperm associated antigen 5, Nsl1 - nsl1, mind …
GO:0007093	mitotic cell cycle checkpoint	5.72e-18	2.69e-15	5.31	20883	103	1414	37	[Mre11a - meiotic recombination 11 homolog a (s. cerevisiae), Brca1 - breast cancer 1, Clspn - claspin, Wee2 - wee1 homolog 2 (s. pombe), Plk1 - polo-like kinase 1, Topbp1 - topoisomerase (dna) ii binding protein 1, Mtbp - mdm2, transformed 3t3 cell double minute p53 binding protein, Chek2 - checkpoint kinase 2, Kntc1 - kinetochore associated 1, Stil - scl/tal1 interrupting locus, Eme1 - essentia…
GO:0000070	mitotic sister chromatid segregation	6.65e-18	3.04e-15	10.55	20883	28	1414	20	[Zw10 - zw10 kinetochore protein, Cdca8 - cell division cycle associated 8, Dsn1 - dsn1, mind kinetochore complex component, homolog (s. cerevisiae), Knstrn - kinetochore-localized astrin/spag5 binding, Tubg1 - tubulin, gamma 1, Nusap1 - nucleolar and spindle associated protein 1, Kif18a - kinesin family member 18a, Plk1 - polo-like kinase 1, Spag5 - sperm associated antigen 5, Nsl1 - nsl1, mind …
GO:0071824	protein-DNA complex subunit organization	1.49e-17	6.6e-15	4.02	20883	180	1414	49	[Hist2h3c1 - histone cluster 2, h3c1, Swi5 - swi5 recombination repair homolog (yeast), Mis18a - mis18 kinetochore protein homolog a (s. pombe), H1fx - h1 histone family, member x, Rad51 - rad51 homolog, Chaf1b - chromatin assembly factor 1, subunit b (p60), Gtf2e1 - general transcription factor ii e, polypeptide 1 (alpha subunit), Mcm3 - minichromosome maintenance deficient 3 (s. cerevisiae), Mc…
GO:0071103	DNA conformation change	2.06e-17	8.9e-15	5.58	20883	90	1414	34	[Mre11a - meiotic recombination 11 homolog a (s. cerevisiae), Hhex - hematopoietically expressed homeobox, Mcm6 - minichromosome maintenance deficient 6 (mis5 homolog, s. pombe) (s. cerevisiae), Mcm7 - minichromosome maintenance deficient 7 (s. cerevisiae), Smc4 - structural maintenance of chromosomes 4, Mcm4 - minichromosome maintenance deficient 4 homolog (s. cerevisiae), Cdca5 - cell division …
GO:0000226	microtubule cytoskeleton organization	2.1e-17	8.83e-15	2.95	20883	370	1414	74	[Aaas - achalasia, adrenocortical insufficiency, alacrimia, Nuf2 - nuf2, ndc80 kinetochore complex component, homolog (s. cerevisiae), Aspm - asp (abnormal spindle)-like, microcephaly associated (drosophila), Lmna - lamin a, Clhc1 - clathrin heavy chain linker domain containing 1, Ccdc88c - coiled-coil domain containing 88c, Rcc1 - regulator of chromosome condensation 1, Tubg2 - tubulin, gamma 2,…
GO:0007052	mitotic spindle organization	5.95e-17	2.43e-14	6.39	20883	67	1414	29	[Nuf2 - nuf2, ndc80 kinetochore complex component, homolog (s. cerevisiae), Aaas - achalasia, adrenocortical insufficiency, alacrimia, Kif11 - kinesin family member 11, Poc1a - poc1 centriolar protein homolog a (chlamydomonas), Rcc1 - regulator of chromosome condensation 1, Tubg2 - tubulin, gamma 2, Chek2 - checkpoint kinase 2, Stil - scl/tal1 interrupting locus, Nek2 - nima (never in mitosis gen…
GO:1901990	regulation of mitotic cell cycle phase transition	9.24e-17	3.68e-14	3.35	20883	260	1414	59	[Lmnb1 - lamin b1, Clspn - claspin, Cdk2ap2 - cdk2-associated protein 2, Cenpf - centromere protein f, Kif14 - kinesin family member 14, Xrcc3 - x-ray repair complementing defective repair in chinese hamster cells 3, Rbl1 - retinoblastoma-like 1 (p107), E2f7 - e2f transcription factor 7, Hecw2 - hect, c2 and ww domain containing e3 ubiquitin protein ligase 2, Mad2l1 - mad2 mitotic arrest deficien…
GO:0007017	microtubule-based process	1.22e-16	4.75e-14	2.42	20883	603	1414	99	[Map2k1 - mitogen-activated protein kinase kinase 1, Mak - male germ cell-associated kinase, Aspm - asp (abnormal spindle)-like, microcephaly associated (drosophila), Tcte3 - t-complex-associated testis expressed 3, Clhc1 - clathrin heavy chain linker domain containing 1, Kif14 - kinesin family member 14, Tubg2 - tubulin, gamma 2, Rcc1 - regulator of chromosome condensation 1, Ccp110 - centriolar…
GO:0010965	regulation of mitotic sister chromatid separation	1.23e-16	4.67e-14	6.76	20883	59	1414	27	[Cdt1 - chromatin licensing and dna replication factor 1, Plk1 - polo-like kinase 1, Xrcc3 - x-ray repair complementing defective repair in chinese hamster cells 3, Mtbp - mdm2, transformed 3t3 cell double minute p53 binding protein, Gen1 - gen homolog 1, endonuclease (drosophila), Stil - scl/tal1 interrupting locus, Cdk5rap2 - cdk5 regulatory subunit associated protein 2, Cit - citron, Hecw2 - h…
GO:0006996	organelle organization	1.32e-16	4.89e-14	1.69	20883	2042	1414	234	[Aspm - asp (abnormal spindle)-like, microcephaly associated (drosophila), Mak - male germ cell-associated kinase, Syt7 - synaptotagmin vii, Fscn1 - fascin homolog 1, actin bundling protein (strongylocentrotus purpuratus), Fanca - fanconi anemia, complementation group a, Rcc1 - regulator of chromosome condensation 1, Zbtb48 - zinc finger and btb domain containing 48, Cdkn3 - cyclin-dependent kina…
GO:0033045	regulation of sister chromatid segregation	1.5e-16	5.41e-14	5.8	20883	79	1414	31	[Cdt1 - chromatin licensing and dna replication factor 1, Cdca5 - cell division cycle associated 5, Rmi2 - rmi2, recq mediated genome instability 2, homolog (s. cerevisiae), Plk1 - polo-like kinase 1, Xrcc3 - x-ray repair complementing defective repair in chinese hamster cells 3, Gen1 - gen homolog 1, endonuclease (drosophila), Mtbp - mdm2, transformed 3t3 cell double minute p53 binding protein, …
GO:1901987	regulation of cell cycle phase transition	8.84e-16	3.12e-13	3.13	20883	288	1414	61	[Lmnb1 - lamin b1, Clspn - claspin, Cdk2ap2 - cdk2-associated protein 2, Cenpf - centromere protein f, Kif14 - kinesin family member 14, Xrcc3 - x-ray repair complementing defective repair in chinese hamster cells 3, Dyrk3 - dual-specificity tyrosine-(y)-phosphorylation regulated kinase 3, Rbl1 - retinoblastoma-like 1 (p107), E2f7 - e2f transcription factor 7, Hecw2 - hect, c2 and ww domain conta…
GO:1905818	regulation of chromosome separation	1.55e-15	5.35e-13	6.23	20883	64	1414	27	[Cdt1 - chromatin licensing and dna replication factor 1, Plk1 - polo-like kinase 1, Xrcc3 - x-ray repair complementing defective repair in chinese hamster cells 3, Gen1 - gen homolog 1, endonuclease (drosophila), Mtbp - mdm2, transformed 3t3 cell double minute p53 binding protein, Stil - scl/tal1 interrupting locus, Cdk5rap2 - cdk5 regulatory subunit associated protein 2, Cit - citron, Hecw2 - h…
GO:0030071	regulation of mitotic metaphase/anaphase transition	2.03e-15	6.86e-13	6.71	20883	55	1414	25	[Cdt1 - chromatin licensing and dna replication factor 1, Plk1 - polo-like kinase 1, Xrcc3 - x-ray repair complementing defective repair in chinese hamster cells 3, Mtbp - mdm2, transformed 3t3 cell double minute p53 binding protein, Gen1 - gen homolog 1, endonuclease (drosophila), Stil - scl/tal1 interrupting locus, Cdk5rap2 - cdk5 regulatory subunit associated protein 2, Hecw2 - hect, c2 and ww…
GO:0006270	DNA replication initiation	2.65e-15	8.74e-13	10.46	20883	24	1414	17	[Mcm10 - minichromosome maintenance deficient 10 (s. cerevisiae), Pola1 - polymerase (dna directed), alpha 1, Pola2 - polymerase (dna directed), alpha 2, Mcm8 - minichromosome maintenance deficient 8 (s. cerevisiae), Mcm3 - minichromosome maintenance deficient 3 (s. cerevisiae), Mcm6 - minichromosome maintenance deficient 6 (mis5 homolog, s. pombe) (s. cerevisiae), Mcm7 - minichromosome maintenan…
GO:0033554	cellular response to stress	5.14e-15	1.66e-12	1.83	20883	1354	1414	168	[Map2k1 - mitogen-activated protein kinase kinase 1, Ptgis - prostaglandin i2 (prostacyclin) synthase, Rbbp8 - retinoblastoma binding protein 8, Fanci - fanconi anemia, complementation group i, Palb2 - partner and localizer of brca2, Swi5 - swi5 recombination repair homolog (yeast), Clspn - claspin, Wrap53 - wd repeat containing, antisense to trp53, Dapl1 - death associated protein-like 1, Ndnf -…
GO:1902099	regulation of metaphase/anaphase transition of cell cycle	5.73e-15	1.82e-12	6.48	20883	57	1414	25	[Cdt1 - chromatin licensing and dna replication factor 1, Plk1 - polo-like kinase 1, Xrcc3 - x-ray repair complementing defective repair in chinese hamster cells 3, Mtbp - mdm2, transformed 3t3 cell double minute p53 binding protein, Gen1 - gen homolog 1, endonuclease (drosophila), Stil - scl/tal1 interrupting locus, Cdk5rap2 - cdk5 regulatory subunit associated protein 2, Hecw2 - hect, c2 and ww…
GO:0033047	regulation of mitotic sister chromatid segregation	9.56e-15	2.97e-12	5.86	20883	68	1414	27	[Cdt1 - chromatin licensing and dna replication factor 1, Plk1 - polo-like kinase 1, Xrcc3 - x-ray repair complementing defective repair in chinese hamster cells 3, Gen1 - gen homolog 1, endonuclease (drosophila), Mtbp - mdm2, transformed 3t3 cell double minute p53 binding protein, Stil - scl/tal1 interrupting locus, Cdk5rap2 - cdk5 regulatory subunit associated protein 2, Cit - citron, Hecw2 - h…
GO:0044770	cell cycle phase transition	9.95e-15	3.03e-12	4.14	20883	139	1414	39	[Cables1 - cdk5 and abl enzyme substrate 1, Ccno - cyclin o, Rbbp8 - retinoblastoma binding protein 8, Iqgap3 - iq motif containing gtpase activating protein 3, Cdkn2c - cyclin-dependent kinase inhibitor 2c (p18, inhibits cdk4), Cks2 - cdc28 protein kinase regulatory subunit 2, Plk1 - polo-like kinase 1, Timeless - timeless circadian clock 1, Skp2 - s-phase kinase-associated protein 2 (p45), Chek…
GO:0006334	nucleosome assembly	1.16e-14	3.47e-12	4.92	20883	96	1414	32	[Hist2h2bb - histone cluster 2, h2bb, Hist1h2bc - histone cluster 1, h2bc, Hist2h3c1 - histone cluster 2, h3c1, Mis18a - mis18 kinetochore protein homolog a (s. pombe), Hist1h2bk - histone cluster 1, h2bk, Hist1h2bh - histone cluster 1, h2bh, Itgb3bp - integrin beta 3 binding protein (beta3-endonexin), Hist1h2bp - histone cluster 1, h2bp, Hist1h2bm - histone cluster 1, h2bm, Oip5 - opa interactin…
GO:0051783	regulation of nuclear division	1.46e-14	4.27e-12	3.59	20883	189	1414	46	[Mki67 - antigen identified by monoclonal antibody ki 67, Cdt1 - chromatin licensing and dna replication factor 1, Kif11 - kinesin family member 11, Wee2 - wee1 homolog 2 (s. pombe), Kif20b - kinesin family member 20b, Psma8 - proteasome (prosome, macropain) subunit, alpha type, 8, Cdca5 - cell division cycle associated 5, Plk1 - polo-like kinase 1, Xrcc3 - x-ray repair complementing defective re…
GO:0140013	meiotic nuclear division	2.46e-14	7.07e-12	6.15	20883	60	1414	25	[Brca2 - breast cancer 2, Wee2 - wee1 homolog 2 (s. pombe), Cks2 - cdc28 protein kinase regulatory subunit 2, Fanca - fanconi anemia, complementation group a, Ncaph2 - non-smc condensin ii complex, subunit h2, Tdrd12 - tudor domain containing 12, Fignl1 - fidgetin-like 1, Tdrkh - tudor and kh domain containing protein, Bcl2l11 - bcl2-like 11 (apoptosis facilitator), Tex19.2 - testis expressed gen…
GO:0000280	nuclear division	6.11e-14	1.73e-11	5.96	20883	62	1414	25	[Brca2 - breast cancer 2, Wee2 - wee1 homolog 2 (s. pombe), Cks2 - cdc28 protein kinase regulatory subunit 2, Fanca - fanconi anemia, complementation group a, Ncaph2 - non-smc condensin ii complex, subunit h2, Tdrd12 - tudor domain containing 12, Fignl1 - fidgetin-like 1, Tdrkh - tudor and kh domain containing protein, Bcl2l11 - bcl2-like 11 (apoptosis facilitator), Tex19.2 - testis expressed gen…
GO:0007088	regulation of mitotic nuclear division	6.12e-14	1.7e-11	3.78	20883	160	1414	41	[Mki67 - antigen identified by monoclonal antibody ki 67, Cdt1 - chromatin licensing and dna replication factor 1, Kif11 - kinesin family member 11, Kif20b - kinesin family member 20b, Cdca5 - cell division cycle associated 5, Plk1 - polo-like kinase 1, Xrcc3 - x-ray repair complementing defective repair in chinese hamster cells 3, Gen1 - gen homolog 1, endonuclease (drosophila), Mtbp - mdm2, tra…
GO:0071840	cellular component organization or biogenesis	6.14e-14	1.67e-11	1.38	20883	4528	1414	422	[Mak - male germ cell-associated kinase, Hist2h3c1 - histone cluster 2, h3c1, Ndnf - neuron-derived neurotrophic factor, Phgdh - 3-phosphoglycerate dehydrogenase, Rcc1 - regulator of chromosome condensation 1, Zbtb48 - zinc finger and btb domain containing 48, Cdkn3 - cyclin-dependent kinase inhibitor 3, Rtel1 - regulator of telomere elongation helicase 1, Tdrd12 - tudor domain containing 12, Dab…
GO:0016043	cellular component organization	6.85e-14	1.83e-11	1.38	20883	4452	1414	416	[Mak - male germ cell-associated kinase, Hist2h3c1 - histone cluster 2, h3c1, Ndnf - neuron-derived neurotrophic factor, Phgdh - 3-phosphoglycerate dehydrogenase, Rcc1 - regulator of chromosome condensation 1, Zbtb48 - zinc finger and btb domain containing 48, Cdkn3 - cyclin-dependent kinase inhibitor 3, Rtel1 - regulator of telomere elongation helicase 1, Tdrd12 - tudor domain containing 12, Dab…
GO:0045786	negative regulation of cell cycle	6.97e-14	1.83e-11	2.65	20883	384	1414	69	[Hhex - hematopoietically expressed homeobox, Map2k1 - mitogen-activated protein kinase kinase 1, Btg4 - b cell translocation gene 4, Clspn - claspin, Cdk2ap2 - cdk2-associated protein 2, Wee2 - wee1 homolog 2 (s. pombe), Cdk5rap1 - cdk5 regulatory subunit associated protein 1, Timeless - timeless circadian clock 1, Kntc1 - kinetochore associated 1, Rbl1 - retinoblastoma-like 1 (p107), Nek2 - nim…
GO:0044772	mitotic cell cycle phase transition	1.63e-13	4.22e-11	4.09	20883	130	1414	36	[Cables1 - cdk5 and abl enzyme substrate 1, Ccno - cyclin o, Rbbp8 - retinoblastoma binding protein 8, Iqgap3 - iq motif containing gtpase activating protein 3, Cdkn2c - cyclin-dependent kinase inhibitor 2c (p18, inhibits cdk4), Cks2 - cdc28 protein kinase regulatory subunit 2, Plk1 - polo-like kinase 1, Skp2 - s-phase kinase-associated protein 2 (p45), Rcc1 - regulator of chromosome condensation…
GO:0034728	nucleosome organization	1.77e-13	4.5e-11	3.99	20883	137	1414	37	[Hist2h2bb - histone cluster 2, h2bb, Hist1h2bc - histone cluster 1, h2bc, Hist2h3c1 - histone cluster 2, h3c1, Mis18a - mis18 kinetochore protein homolog a (s. pombe), Hist1h2bk - histone cluster 1, h2bk, Hist1h2bh - histone cluster 1, h2bh, Anp32e - acidic (leucine-rich) nuclear phosphoprotein 32 family, member e, Itgb3bp - integrin beta 3 binding protein (beta3-endonexin), Hist1h2bp - histone …
GO:0022414	reproductive process	2.49e-13	6.25e-11	1.78	20883	1336	1414	161	[Gdf9 - growth differentiation factor 9, Map2k1 - mitogen-activated protein kinase kinase 1, Aspm - asp (abnormal spindle)-like, microcephaly associated (drosophila), Ptgis - prostaglandin i2 (prostacyclin) synthase, Rbbp8 - retinoblastoma binding protein 8, Fancc - fanconi anemia, complementation group c, Hsd11b2 - hydroxysteroid 11-beta dehydrogenase 2, Fanca - fanconi anemia, complementation g…
GO:0034645	cellular macromolecule biosynthetic process	7.33e-13	1.81e-10	2.02	20883	812	1414	111	[Rplp0 - ribosomal protein, large, p0, Wrap53 - wd repeat containing, antisense to trp53, Sars2 - seryl-aminoacyl-trna synthetase 2, Rtel1 - regulator of telomere elongation helicase 1, Lars - leucyl-trna synthetase, Hspa14 - heat shock protein 14, Polq - polymerase (dna directed), theta, Rpl28 - ribosomal protein l28, Gtf2e1 - general transcription factor ii e, polypeptide 1 (alpha subunit), Rpl…
GO:0030261	chromosome condensation	1.01e-12	2.44e-10	7.2	20883	39	1414	19	[Ncaph - non-smc condensin i complex, subunit h, Hist1h1d - histone cluster 1, h1d, Nusap1 - nucleolar and spindle associated protein 1, Smc4 - structural maintenance of chromosomes 4, Cdk1 - cyclin-dependent kinase 1, Ncapd2 - non-smc condensin i complex, subunit d2, Cdca5 - cell division cycle associated 5, Ncapd3 - non-smc condensin ii complex, subunit d3, Ncaph2 - non-smc condensin ii complex…
GO:0045930	negative regulation of mitotic cell cycle	1.05e-12	2.51e-10	3.22	20883	211	1414	46	[Mre11a - meiotic recombination 11 homolog a (s. cerevisiae), Cdt1 - chromatin licensing and dna replication factor 1, Btg4 - b cell translocation gene 4, Brca1 - breast cancer 1, Clspn - claspin, Cdk2ap2 - cdk2-associated protein 2, Wee2 - wee1 homolog 2 (s. pombe), Plk1 - polo-like kinase 1, Topbp1 - topoisomerase (dna) ii binding protein 1, Mtbp - mdm2, transformed 3t3 cell double minute p53 b…
GO:0022616	DNA strand elongation	1.1e-12	2.59e-10	11.29	20883	17	1414	13	[Mre11a - meiotic recombination 11 homolog a (s. cerevisiae), Pcna - proliferating cell nuclear antigen, Rad50 - rad50 homolog (s. cerevisiae), Pola1 - polymerase (dna directed), alpha 1, Mcm3 - minichromosome maintenance deficient 3 (s. cerevisiae), Mcm7 - minichromosome maintenance deficient 7 (s. cerevisiae), Pole3 - polymerase (dna directed), epsilon 3 (p17 subunit), Mcm4 - minichromosome mai…
GO:0051225	spindle assembly	1.28e-12	2.98e-10	5.54	20883	64	1414	24	[Kifc1 - kinesin family member c1, Aaas - achalasia, adrenocortical insufficiency, alacrimia, Mapre1 - microtubule-associated protein, rp/eb family, member 1, Aspm - asp (abnormal spindle)-like, microcephaly associated (drosophila), Haus8 - 4haus augmin-like complex, subunit 8, Aurka - aurora kinase a, Spice1 - spindle and centriole associated protein 1, Haus5 - haus augmin-like complex, subunit …
GO:0022607	cellular component assembly	1.35e-12	3.09e-10	1.62	20883	1837	1414	202	[Aspm - asp (abnormal spindle)-like, microcephaly associated (drosophila), Mak - male germ cell-associated kinase, Hist2h3c1 - histone cluster 2, h3c1, Fscn1 - fascin homolog 1, actin bundling protein (strongylocentrotus purpuratus), Rcc1 - regulator of chromosome condensation 1, Cdkn3 - cyclin-dependent kinase inhibitor 3, Gpx4 - glutathione peroxidase 4, Nup210 - nucleoporin 210, Cenpj - centro…
GO:0006271	DNA strand elongation involved in DNA replication	1.49e-12	3.35e-10	13.54	20883	12	1414	11	[Pcna - proliferating cell nuclear antigen, Lig1 - ligase i, dna, atp-dependent, Pola1 - polymerase (dna directed), alpha 1, Pole - polymerase (dna directed), epsilon, Mcm3 - minichromosome maintenance deficient 3 (s. cerevisiae), Pole3 - polymerase (dna directed), epsilon 3 (p17 subunit), Pold3 - polymerase (dna-directed), delta 3, accessory subunit, Pold2 - polymerase (dna directed), delta 2, r…
GO:0090068	positive regulation of cell cycle process	1.82e-12	4.05e-10	3	20883	246	1414	50	[Lmnb1 - lamin b1, Kif20b - kinesin family member 20b, Kif14 - kinesin family member 14, Xrcc3 - x-ray repair complementing defective repair in chinese hamster cells 3, Dyrk3 - dual-specificity tyrosine-(y)-phosphorylation regulated kinase 3, E2f7 - e2f transcription factor 7, Cit - citron, E2f8 - e2f transcription factor 8, Racgap1 - rac gtpase-activating protein 1, Mad2l1 - mad2 mitotic arrest …
GO:0010948	negative regulation of cell cycle process	1.96e-12	4.28e-10	3.27	20883	199	1414	44	[Mre11a - meiotic recombination 11 homolog a (s. cerevisiae), Cdt1 - chromatin licensing and dna replication factor 1, Brca1 - breast cancer 1, Clspn - claspin, Cdk2ap2 - cdk2-associated protein 2, Plk1 - polo-like kinase 1, Topbp1 - topoisomerase (dna) ii binding protein 1, Mtbp - mdm2, transformed 3t3 cell double minute p53 binding protein, Stil - scl/tal1 interrupting locus, Chek2 - checkpoint…
GO:0051383	kinetochore organization	3.34e-12	7.2e-10	11.81	20883	15	1414	12	[Nuf2 - nuf2, ndc80 kinetochore complex component, homolog (s. cerevisiae), Cdt1 - chromatin licensing and dna replication factor 1, Cenpn - centromere protein n, Cenpe - centromere protein e, Smc4 - structural maintenance of chromosomes 4, Cenpk - centromere protein k, Ndc80 - ndc80 homolog, kinetochore complex component (s. cerevisiae), Cenph - centromere protein h, Cenpw - centromere protein w…
GO:0045787	positive regulation of cell cycle	4.07e-12	8.66e-10	2.61	20883	345	1414	61	[Lmnb1 - lamin b1, Kif20b - kinesin family member 20b, Kif14 - kinesin family member 14, Xrcc3 - x-ray repair complementing defective repair in chinese hamster cells 3, Dyrk3 - dual-specificity tyrosine-(y)-phosphorylation regulated kinase 3, E2f7 - e2f transcription factor 7, Cit - citron, E2f8 - e2f transcription factor 8, Mad2l1 - mad2 mitotic arrest deficient-like 1, Racgap1 - rac gtpase-acti…
GO:0034622	cellular protein-containing complex assembly	4.46e-12	9.35e-10	2.09	20883	670	1414	95	[Eif2s3x - eukaryotic translation initiation factor 2, subunit 3, structural gene x-linked, Rplp0 - ribosomal protein, large, p0, Hist2h3c1 - histone cluster 2, h3c1, Cenpn - centromere protein n, Swi5 - swi5 recombination repair homolog (yeast), Dnaaf2 - dynein, axonemal assembly factor 2, Mis18a - mis18 kinetochore protein homolog a (s. pombe), Ndufa11 - nadh dehydrogenase (ubiquinone) 1 alpha …
GO:1901991	negative regulation of mitotic cell cycle phase transition	7.05e-12	1.46e-09	3.9	20883	125	1414	33	[Mre11a - meiotic recombination 11 homolog a (s. cerevisiae), Brca1 - breast cancer 1, Clspn - claspin, Cdk2ap2 - cdk2-associated protein 2, Plk1 - polo-like kinase 1, Topbp1 - topoisomerase (dna) ii binding protein 1, Mtbp - mdm2, transformed 3t3 cell double minute p53 binding protein, Stil - scl/tal1 interrupting locus, Rbl1 - retinoblastoma-like 1 (p107), E2f7 - e2f transcription factor 7, Ttk…
GO:0051052	regulation of DNA metabolic process	7.56e-12	1.54e-09	2.39	20883	432	1414	70	[9630033F20Rik - riken cdna 9630033f20 gene, Lmna - lamin a, Wrap53 - wd repeat containing, antisense to trp53, Mis18a - mis18 kinetochore protein homolog a (s. pombe), Clhc1 - clathrin heavy chain linker domain containing 1, Endog - endonuclease g, Pou5f1 - pou domain, class 5, transcription factor 1, Rmi2 - rmi2, recq mediated genome instability 2, homolog (s. cerevisiae), Timeless - timeless c…
GO:0006333	chromatin assembly or disassembly	9.25e-12	1.87e-09	4.92	20883	75	1414	25	[Hist2h3c1 - histone cluster 2, h3c1, Mis18a - mis18 kinetochore protein homolog a (s. pombe), Itgb3bp - integrin beta 3 binding protein (beta3-endonexin), H1fx - h1 histone family, member x, Oip5 - opa interacting protein 5, Hist1h1b - histone cluster 1, h1b, Cenpp - centromere protein p, Hist1h1a - histone cluster 1, h1a, Chaf1a - chromatin assembly factor 1, subunit a (p150), Nasp - nuclear au…
GO:0006323	DNA packaging	9.64e-12	1.92e-09	6.15	20883	48	1414	20	[Ncaph - non-smc condensin i complex, subunit h, Hist1h1d - histone cluster 1, h1d, Nusap1 - nucleolar and spindle associated protein 1, Smc4 - structural maintenance of chromosomes 4, Cdk1 - cyclin-dependent kinase 1, Ncapd2 - non-smc condensin i complex, subunit d2, Cdca5 - cell division cycle associated 5, Ncapd3 - non-smc condensin ii complex, subunit d3, Ncaph2 - non-smc condensin ii complex…
GO:0033044	regulation of chromosome organization	9.85e-12	1.94e-09	2.54	20883	361	1414	62	[Mki67 - antigen identified by monoclonal antibody ki 67, Lmna - lamin a, Pou5f1 - pou domain, class 5, transcription factor 1, Rmi2 - rmi2, recq mediated genome instability 2, homolog (s. cerevisiae), Xrcc3 - x-ray repair complementing defective repair in chinese hamster cells 3, H1fx - h1 histone family, member x, Phf19 - phd finger protein 19, Nek2 - nima (never in mitosis gene a)-related expr…
GO:0048285	organelle fission	1.26e-11	2.44e-09	4.53	20883	88	1414	27	[Brca2 - breast cancer 2, Wee2 - wee1 homolog 2 (s. pombe), Cks2 - cdc28 protein kinase regulatory subunit 2, Fanca - fanconi anemia, complementation group a, Ncaph2 - non-smc condensin ii complex, subunit h2, Mtfr2 - mitochondrial fission regulator 2, Tdrd12 - tudor domain containing 12, Fignl1 - fidgetin-like 1, Tdrkh - tudor and kh domain containing protein, Bcl2l11 - bcl2-like 11 (apoptosis f…
GO:0070192	chromosome organization involved in meiotic cell cycle	1.53e-11	2.94e-09	5.23	20883	65	1414	23	[Mre11a - meiotic recombination 11 homolog a (s. cerevisiae), Rad51 - rad51 homolog, Rad50 - rad50 homolog (s. cerevisiae), Fancd2 - fanconi anemia, complementation group d2, Ndc1 - ndc1 transmembrane nucleoporin, Ncaph - non-smc condensin i complex, subunit h, Trip13 - thyroid hormone receptor interactor 13, Smc4 - structural maintenance of chromosomes 4, Ncapd2 - non-smc condensin i complex, su…
GO:0051985	negative regulation of chromosome segregation	1.69e-11	3.21e-09	7.17	20883	35	1414	17	[Zw10 - zw10 kinetochore protein, Aurkb - aurora kinase b, Recql4 - recq protein-like 4, Trip13 - thyroid hormone receptor interactor 13, Plk1 - polo-like kinase 1, Mtbp - mdm2, transformed 3t3 cell double minute p53 binding protein, Bub1b - budding uninhibited by benzimidazoles 1 homolog, beta (s. cerevisiae), Stil - scl/tal1 interrupting locus, Bub1 - budding uninhibited by benzimidazoles 1 hom…
GO:0000727	double-strand break repair via break-induced replication	2.03e-11	3.8e-09	13.43	20883	11	1414	10	[Cdc7 - cell division cycle 7 (s. cerevisiae), Mcm3 - minichromosome maintenance deficient 3 (s. cerevisiae), Mcm6 - minichromosome maintenance deficient 6 (mis5 homolog, s. pombe) (s. cerevisiae), Mcm2 - minichromosome maintenance deficient 2 mitotin (s. cerevisiae), Mcm7 - minichromosome maintenance deficient 7 (s. cerevisiae), Mcm4 - minichromosome maintenance deficient 4 homolog (s. cerevisia…
GO:1901988	negative regulation of cell cycle phase transition	3.4e-11	6.28e-09	3.61	20883	139	1414	34	[Mre11a - meiotic recombination 11 homolog a (s. cerevisiae), Brca1 - breast cancer 1, Clspn - claspin, Cdk2ap2 - cdk2-associated protein 2, Plk1 - polo-like kinase 1, Topbp1 - topoisomerase (dna) ii binding protein 1, Mtbp - mdm2, transformed 3t3 cell double minute p53 binding protein, Stil - scl/tal1 interrupting locus, Rbl1 - retinoblastoma-like 1 (p107), E2f7 - e2f transcription factor 7, Ttk…
GO:0045005	DNA-dependent DNA replication maintenance of fidelity	3.83e-11	6.99e-09	7.38	20883	32	1414	16	[Pcna - proliferating cell nuclear antigen, Rad51 - rad51 homolog, Brca2 - breast cancer 2, Donson - downstream neighbor of son, Pold1 - polymerase (dna directed), delta 1, catalytic subunit, Timeless - timeless circadian clock 1, Gen1 - gen homolog 1, endonuclease (drosophila), Mms22l - mms22-like, dna repair protein, Fancm - fanconi anemia, complementation group m, Tonsl - tonsoku-like, dna rep…
GO:0045841	negative regulation of mitotic metaphase/anaphase transition	4.34e-11	7.83e-09	7.91	20883	28	1414	15	[Zw10 - zw10 kinetochore protein, Aurkb - aurora kinase b, Trip13 - thyroid hormone receptor interactor 13, Plk1 - polo-like kinase 1, Mtbp - mdm2, transformed 3t3 cell double minute p53 binding protein, Bub1b - budding uninhibited by benzimidazoles 1 homolog, beta (s. cerevisiae), Stil - scl/tal1 interrupting locus, Bub1 - budding uninhibited by benzimidazoles 1 homolog (s. cerevisiae), Cenpe - …
GO:0090329	regulation of DNA-dependent DNA replication	6.03e-11	1.08e-08	5.97	20883	47	1414	19	[Rfc2 - replication factor c (activator 1) 2, Dscc1 - defective in sister chromatid cohesion 1 homolog (s. cerevisiae), Pcna - proliferating cell nuclear antigen, Cdc7 - cell division cycle 7 (s. cerevisiae), Brca2 - breast cancer 2, Cdt1 - chromatin licensing and dna replication factor 1, Donson - downstream neighbor of son, Ticrr - topbp1-interacting checkpoint and replication regulator, Timele…
GO:0009059	macromolecule biosynthetic process	6.11e-11	1.08e-08	1.86	20883	903	1414	114	[Rplp0 - ribosomal protein, large, p0, Wrap53 - wd repeat containing, antisense to trp53, Sars2 - seryl-aminoacyl-trna synthetase 2, Rtel1 - regulator of telomere elongation helicase 1, Lars - leucyl-trna synthetase, Hspa14 - heat shock protein 14, Polq - polymerase (dna directed), theta, Rpl28 - ribosomal protein l28, Gtf2e1 - general transcription factor ii e, polypeptide 1 (alpha subunit), Rpl…
GO:0006275	regulation of DNA replication	6.54e-11	1.14e-08	4	20883	107	1414	29	[Rfc2 - replication factor c (activator 1) 2, Pcna - proliferating cell nuclear antigen, Brca2 - breast cancer 2, Cdt1 - chromatin licensing and dna replication factor 1, Gmnn - geminin, Rnf219 - ring finger protein 219, Timeless - timeless circadian clock 1, Chek2 - checkpoint kinase 2, Dbf4 - dbf4 homolog (s. cerevisiae), Ccna2 - cyclin a2, E2f7 - e2f transcription factor 7, Gli2 - gli-kruppel …
GO:0033046	negative regulation of sister chromatid segregation	6.97e-11	1.2e-08	7.16	20883	33	1414	16	[Zw10 - zw10 kinetochore protein, Aurkb - aurora kinase b, Recql4 - recq protein-like 4, Trip13 - thyroid hormone receptor interactor 13, Plk1 - polo-like kinase 1, Mtbp - mdm2, transformed 3t3 cell double minute p53 binding protein, Bub1b - budding uninhibited by benzimidazoles 1 homolog, beta (s. cerevisiae), Stil - scl/tal1 interrupting locus, Bub1 - budding uninhibited by benzimidazoles 1 hom…
GO:2000816	negative regulation of mitotic sister chromatid separation	8.42e-11	1.44e-08	7.64	20883	29	1414	15	[Zw10 - zw10 kinetochore protein, Aurkb - aurora kinase b, Trip13 - thyroid hormone receptor interactor 13, Plk1 - polo-like kinase 1, Mtbp - mdm2, transformed 3t3 cell double minute p53 binding protein, Bub1b - budding uninhibited by benzimidazoles 1 homolog, beta (s. cerevisiae), Stil - scl/tal1 interrupting locus, Bub1 - budding uninhibited by benzimidazoles 1 homolog (s. cerevisiae), Birc5 - …
GO:1902100	negative regulation of metaphase/anaphase transition of cell cycle	8.42e-11	1.42e-08	7.64	20883	29	1414	15	[Zw10 - zw10 kinetochore protein, Aurkb - aurora kinase b, Trip13 - thyroid hormone receptor interactor 13, Plk1 - polo-like kinase 1, Mtbp - mdm2, transformed 3t3 cell double minute p53 binding protein, Bub1b - budding uninhibited by benzimidazoles 1 homolog, beta (s. cerevisiae), Stil - scl/tal1 interrupting locus, Bub1 - budding uninhibited by benzimidazoles 1 homolog (s. cerevisiae), Birc5 - …
GO:1905819	negative regulation of chromosome separation	1.58e-10	2.63e-08	7.38	20883	30	1414	15	[Zw10 - zw10 kinetochore protein, Aurkb - aurora kinase b, Trip13 - thyroid hormone receptor interactor 13, Plk1 - polo-like kinase 1, Mtbp - mdm2, transformed 3t3 cell double minute p53 binding protein, Bub1b - budding uninhibited by benzimidazoles 1 homolog, beta (s. cerevisiae), Stil - scl/tal1 interrupting locus, Bub1 - budding uninhibited by benzimidazoles 1 homolog (s. cerevisiae), Cenpe - …
GO:0071174	mitotic spindle checkpoint	1.78e-10	2.95e-08	7.95	20883	26	1414	14	[Zw10 - zw10 kinetochore protein, Aurkb - aurora kinase b, Trip13 - thyroid hormone receptor interactor 13, Plk1 - polo-like kinase 1, Mtbp - mdm2, transformed 3t3 cell double minute p53 binding protein, Bub1b - budding uninhibited by benzimidazoles 1 homolog, beta (s. cerevisiae), Stil - scl/tal1 interrupting locus, Bub1 - budding uninhibited by benzimidazoles 1 homolog (s. cerevisiae), Cenpe - …
GO:0031577	spindle checkpoint	1.78e-10	2.92e-08	7.95	20883	26	1414	14	[Zw10 - zw10 kinetochore protein, Aurkb - aurora kinase b, Trip13 - thyroid hormone receptor interactor 13, Plk1 - polo-like kinase 1, Mtbp - mdm2, transformed 3t3 cell double minute p53 binding protein, Bub1b - budding uninhibited by benzimidazoles 1 homolog, beta (s. cerevisiae), Stil - scl/tal1 interrupting locus, Bub1 - budding uninhibited by benzimidazoles 1 homolog (s. cerevisiae), Birc5 - …
GO:0043933	protein-containing complex subunit organization	1.99e-10	3.22e-08	1.72	20883	1188	1414	138	[Rplp0 - ribosomal protein, large, p0, Hist2h3c1 - histone cluster 2, h3c1, Swi5 - swi5 recombination repair homolog (yeast), Ndufa11 - nadh dehydrogenase (ubiquinone) 1 alpha subcomplex 11, Gpx4 - glutathione peroxidase 4, Nup210 - nucleoporin 210, Polq - polymerase (dna directed), theta, Cenpj - centromere protein j, Mlkl - mixed lineage kinase domain-like, Mapre1 - microtubule-associated prote…
GO:1902749	regulation of cell cycle G2/M phase transition	2.3e-10	3.68e-08	4.17	20883	92	1414	26	[Mre11a - meiotic recombination 11 homolog a (s. cerevisiae), Lmnb1 - lamin b1, Brca1 - breast cancer 1, Clspn - claspin, Cenpf - centromere protein f, Kif14 - kinesin family member 14, Plk1 - polo-like kinase 1, Topbp1 - topoisomerase (dna) ii binding protein 1, Dyrk3 - dual-specificity tyrosine-(y)-phosphorylation regulated kinase 3, Blm - bloom syndrome, recq helicase-like, Gpr132 - g protein-…
GO:0065003	protein-containing complex assembly	2.33e-10	3.69e-08	1.79	20883	1000	1414	121	[Rplp0 - ribosomal protein, large, p0, Hist2h3c1 - histone cluster 2, h3c1, Swi5 - swi5 recombination repair homolog (yeast), Ndufa11 - nadh dehydrogenase (ubiquinone) 1 alpha subcomplex 11, Gpx4 - glutathione peroxidase 4, Nup210 - nucleoporin 210, Polq - polymerase (dna directed), theta, Cenpj - centromere protein j, Mlkl - mixed lineage kinase domain-like, Mapre1 - microtubule-associated prote…
GO:0006261	DNA-dependent DNA replication	3.59e-10	5.63e-08	6.56	20883	36	1414	16	[Rfc2 - replication factor c (activator 1) 2, Donson - downstream neighbor of son, Pold1 - polymerase (dna directed), delta 1, catalytic subunit, Mcm6 - minichromosome maintenance deficient 6 (mis5 homolog, s. pombe) (s. cerevisiae), Wdhd1 - wd repeat and hmg-box dna binding protein 1, Atad5 - atpase family, aaa domain containing 5, Pold3 - polymerase (dna-directed), delta 3, accessory subunit, D…
GO:0031570	DNA integrity checkpoint	4.17e-10	6.47e-08	4.53	20883	75	1414	23	[Mre11a - meiotic recombination 11 homolog a (s. cerevisiae), Fancd2 - fanconi anemia, complementation group d2, Mbd4 - methyl-cpg binding domain protein 4, Cdt1 - chromatin licensing and dna replication factor 1, Donson - downstream neighbor of son, E2f1 - e2f transcription factor 1, Clspn - claspin, Cdk1 - cyclin-dependent kinase 1, Atrip - atr interacting protein, Ticrr - topbp1-interacting ch…
GO:0033048	negative regulation of mitotic sister chromatid segregation	5.06e-10	7.77e-08	6.92	20883	32	1414	15	[Zw10 - zw10 kinetochore protein, Aurkb - aurora kinase b, Trip13 - thyroid hormone receptor interactor 13, Plk1 - polo-like kinase 1, Mtbp - mdm2, transformed 3t3 cell double minute p53 binding protein, Bub1b - budding uninhibited by benzimidazoles 1 homolog, beta (s. cerevisiae), Stil - scl/tal1 interrupting locus, Bub1 - budding uninhibited by benzimidazoles 1 homolog (s. cerevisiae), Cenpe - …
GO:0009058	biosynthetic process	5.45e-10	8.3e-08	1.53	20883	1891	1414	196	[Ptgis - prostaglandin i2 (prostacyclin) synthase, Plch1 - phospholipase c, eta 1, Sars2 - seryl-aminoacyl-trna synthetase 2, Phgdh - 3-phosphoglycerate dehydrogenase, Fbp1 - fructose bisphosphatase 1, Rtel1 - regulator of telomere elongation helicase 1, Lars - leucyl-trna synthetase, Gtf2e1 - general transcription factor ii e, polypeptide 1 (alpha subunit), Rpl28 - ribosomal protein l28, Rpl29 -…
GO:2001251	negative regulation of chromosome organization	6.02e-10	9.07e-08	3.49	20883	131	1414	31	[Brca1 - breast cancer 1, Plk1 - polo-like kinase 1, H1fx - h1 histone family, member x, Mtbp - mdm2, transformed 3t3 cell double minute p53 binding protein, Stil - scl/tal1 interrupting locus, Rtel1 - regulator of telomere elongation helicase 1, Hist1h1b - histone cluster 1, h1b, Ttk - ttk protein kinase, Mad2l1 - mad2 mitotic arrest deficient-like 1, Hist1h1a - histone cluster 1, h1a, Spdl1 - s…
GO:1901576	organic substance biosynthetic process	9.57e-10	1.43e-07	1.53	20883	1831	1414	190	[Rplp0 - ribosomal protein, large, p0, Gpd2 - glycerol phosphate dehydrogenase 2, mitochondrial, Nt5m - 5',3'-nucleotidase, mitochondrial, Ptgis - prostaglandin i2 (prostacyclin) synthase, Wrap53 - wd repeat containing, antisense to trp53, Plch1 - phospholipase c, eta 1, Nudt5 - nudix (nucleoside diphosphate linked moiety x)-type motif 5, Umps - uridine monophosphate synthetase, Arg2 - arginase t…
GO:0044260	cellular macromolecule metabolic process	9.59e-10	1.42e-07	1.35	20883	3683	1414	336	[Magel2 - melanoma antigen, family l, 2, Mak - male germ cell-associated kinase, Arxes1 - adipocyte-related x-chromosome expressed sequence 1, Fanci - fanconi anemia, complementation group i, Clspn - claspin, Ndnf - neuron-derived neurotrophic factor, Ntrk3 - neurotrophic tyrosine kinase, receptor, type 3, Fancc - fanconi anemia, complementation group c, Camk4 - calcium/calmodulin-dependent prote…
GO:0010389	regulation of G2/M transition of mitotic cell cycle	9.92e-10	1.45e-07	4.35	20883	78	1414	23	[Mre11a - meiotic recombination 11 homolog a (s. cerevisiae), Cdc7 - cell division cycle 7 (s. cerevisiae), Lmnb1 - lamin b1, Mbd4 - methyl-cpg binding domain protein 4, Donson - downstream neighbor of son, Brca1 - breast cancer 1, Clspn - claspin, Cdc25b - cell division cycle 25b, Cdk1 - cyclin-dependent kinase 1, Cenpf - centromere protein f, Ticrr - topbp1-interacting checkpoint and replicatio…
GO:0051321	meiotic cell cycle	1.2e-09	1.74e-07	3.33	20883	142	1414	32	[Mre11a - meiotic recombination 11 homolog a (s. cerevisiae), Mki67 - antigen identified by monoclonal antibody ki 67, Xlr4b - x-linked lymphocyte-regulated 4b, Rbbp8 - retinoblastoma binding protein 8, Wee2 - wee1 homolog 2 (s. pombe), Psma8 - proteasome (prosome, macropain) subunit, alpha type, 8, Exo1 - exonuclease 1, H2afx - h2a histone family, member x, Tdrd1 - tudor domain containing 1, Nek…
GO:0044249	cellular biosynthetic process	1.49e-09	2.14e-07	1.55	20883	1708	1414	179	[Rplp0 - ribosomal protein, large, p0, Nt5m - 5',3'-nucleotidase, mitochondrial, Ptgis - prostaglandin i2 (prostacyclin) synthase, Wrap53 - wd repeat containing, antisense to trp53, Nudt5 - nudix (nucleoside diphosphate linked moiety x)-type motif 5, Umps - uridine monophosphate synthetase, Arg2 - arginase type ii, Sars2 - seryl-aminoacyl-trna synthetase 2, Phgdh - 3-phosphoglycerate dehydrogenas…
GO:0070925	organelle assembly	1.57e-09	2.24e-07	2.16	20883	466	1414	68	[Shank2 - sh3/ankyrin domain gene 2, Aaas - achalasia, adrenocortical insufficiency, alacrimia, Mak - male germ cell-associated kinase, Aspm - asp (abnormal spindle)-like, microcephaly associated (drosophila), Cenpn - centromere protein n, Wee2 - wee1 homolog 2 (s. pombe), Ahi1 - abelson helper integration site 1, Rcc1 - regulator of chromosome condensation 1, Ccp110 - centriolar coiled coil prot…
GO:0006325	chromatin organization	3.51e-09	4.96e-07	1.95	20883	629	1414	83	[Hist2h3c1 - histone cluster 2, h3c1, Mis18a - mis18 kinetochore protein homolog a (s. pombe), Nudt5 - nudix (nucleoside diphosphate linked moiety x)-type motif 5, H1fx - h1 histone family, member x, H2afx - h2a histone family, member x, Rbl1 - retinoblastoma-like 1 (p107), Phf19 - phd finger protein 19, Gpx4 - glutathione peroxidase 4, Hmgb2 - high mobility group box 2, Chaf1b - chromatin assemb…
GO:0045132	meiotic chromosome segregation	4.31e-09	6.03e-07	9.85	20883	15	1414	10	[Ncaph2 - non-smc condensin ii complex, subunit h2, Nuf2 - nuf2, ndc80 kinetochore complex component, homolog (s. cerevisiae), Espl1 - extra spindle poles-like 1 (s. cerevisiae), Sycp3 - synaptonemal complex protein 3, Ncaph - non-smc condensin i complex, subunit h, Smc4 - structural maintenance of chromosomes 4, Ttk - ttk protein kinase, Top2a - topoisomerase (dna) ii alpha, Smc2 - structural ma…
GO:0022412	cellular process involved in reproduction in multicellular organism	5.08e-09	7.04e-07	2.27	20883	371	1414	57	[Gdf9 - growth differentiation factor 9, Aspm - asp (abnormal spindle)-like, microcephaly associated (drosophila), Wee2 - wee1 homolog 2 (s. pombe), Fancc - fanconi anemia, complementation group c, Figla - folliculogenesis specific basic helix-loop-helix, Fanca - fanconi anemia, complementation group a, Ncaph2 - non-smc condensin ii complex, subunit h2, Efcab9 - ef-hand calcium binding domain 9, …
GO:0006950	response to stress	5.15e-09	7.07e-07	1.4	20883	2697	1414	256	[Ptgis - prostaglandin i2 (prostacyclin) synthase, Fanci - fanconi anemia, complementation group i, Clspn - claspin, Ndnf - neuron-derived neurotrophic factor, Camk4 - calcium/calmodulin-dependent protein kinase iv, Fancc - fanconi anemia, complementation group c, Creb3l3 - camp responsive element binding protein 3-like 3, Fanca - fanconi anemia, complementation group a, Ahcy - s-adenosylhomocyst…
GO:0045839	negative regulation of mitotic nuclear division	5.55e-09	7.55e-07	5.63	20883	42	1414	16	[Zw10 - zw10 kinetochore protein, Aurkb - aurora kinase b, Trip13 - thyroid hormone receptor interactor 13, Plk1 - polo-like kinase 1, Mtbp - mdm2, transformed 3t3 cell double minute p53 binding protein, Bub1b - budding uninhibited by benzimidazoles 1 homolog, beta (s. cerevisiae), Stil - scl/tal1 interrupting locus, Bub1 - budding uninhibited by benzimidazoles 1 homolog (s. cerevisiae), Birc5 - …
GO:0010032	meiotic chromosome condensation	6.44e-09	8.69e-07	14.77	20883	7	1414	7	[Ncaph2 - non-smc condensin ii complex, subunit h2, Ncapd3 - non-smc condensin ii complex, subunit d3, Ncaph - non-smc condensin i complex, subunit h, Smc4 - structural maintenance of chromosomes 4, Ncapd2 - non-smc condensin i complex, subunit d2, Smc2 - structural maintenance of chromosomes 2, Incenp - inner centromere protein]
GO:0006807	nitrogen compound metabolic process	7.25e-09	9.7e-07	1.25	20883	5576	1414	471	[Mak - male germ cell-associated kinase, Fanci - fanconi anemia, complementation group i, Clspn - claspin, Ndnf - neuron-derived neurotrophic factor, Slc25a25 - solute carrier family 25 (mitochondrial carrier, phosphate carrier), member 25, Sars2 - seryl-aminoacyl-trna synthetase 2, Ahcy - s-adenosylhomocysteine hydrolase, Alg3 - asparagine-linked glycosylation 3 (alpha-1,3-mannosyltransferase), …
GO:0071173	spindle assembly checkpoint	1.12e-08	1.48e-06	7.38	20883	24	1414	12	[Zw10 - zw10 kinetochore protein, Bub1b - budding uninhibited by benzimidazoles 1 homolog, beta (s. cerevisiae), Bub1 - budding uninhibited by benzimidazoles 1 homolog (s. cerevisiae), Aurkb - aurora kinase b, Trip13 - thyroid hormone receptor interactor 13, Cenpe - centromere protein e, Birc5 - baculoviral iap repeat-containing 5, Ttk - ttk protein kinase, Khdc3 - kh domain containing 3, subcort…
GO:0007094	mitotic spindle assembly checkpoint	1.12e-08	1.47e-06	7.38	20883	24	1414	12	[Zw10 - zw10 kinetochore protein, Bub1b - budding uninhibited by benzimidazoles 1 homolog, beta (s. cerevisiae), Bub1 - budding uninhibited by benzimidazoles 1 homolog (s. cerevisiae), Aurkb - aurora kinase b, Trip13 - thyroid hormone receptor interactor 13, Birc5 - baculoviral iap repeat-containing 5, Cenpe - centromere protein e, Ttk - ttk protein kinase, Mad2l1 - mad2 mitotic arrest deficient-…
GO:0046605	regulation of centrosome cycle	1.44e-08	1.87e-06	4.75	20883	56	1414	18	[Kifc1 - kinesin family member c1, Cep85 - centrosomal protein 85, Plk4 - polo-like kinase 4, Spice1 - spindle and centriole associated protein 1, Kif11 - kinesin family member 11, Poc1a - poc1 centriolar protein homolog a (chlamydomonas), Alms1 - alstrom syndrome 1, Xrcc3 - x-ray repair complementing defective repair in chinese hamster cells 3, Gen1 - gen homolog 1, endonuclease (drosophila), St…
GO:0032508	DNA duplex unwinding	1.45e-08	1.88e-06	6.62	20883	29	1414	13	[Mre11a - meiotic recombination 11 homolog a (s. cerevisiae), Rad51 - rad51 homolog, Rad50 - rad50 homolog (s. cerevisiae), Recql4 - recq protein-like 4, Mcm6 - minichromosome maintenance deficient 6 (mis5 homolog, s. pombe) (s. cerevisiae), Mcm7 - minichromosome maintenance deficient 7 (s. cerevisiae), Mcm2 - minichromosome maintenance deficient 2 mitotin (s. cerevisiae), Mcm4 - minichromosome m…
GO:0036297	interstrand cross-link repair	1.45e-08	1.86e-06	6.62	20883	29	1414	13	[Rad51ap1 - rad51 associated protein 1, Rad51 - rad51 homolog, Fancd2 - fanconi anemia, complementation group d2, Mcm8 - minichromosome maintenance deficient 8 (s. cerevisiae), Fancg - fanconi anemia, complementation group g, Fancl - fanconi anemia, complementation group l, Fancc - fanconi anemia, complementation group c, Fancb - fanconi anemia, complementation group b, BC030867 - cdna sequence b…
GO:0006268	DNA unwinding involved in DNA replication	1.63e-08	2.07e-06	10.22	20883	13	1414	9	[Rad51 - rad51 homolog, Recql4 - recq protein-like 4, Mcm6 - minichromosome maintenance deficient 6 (mis5 homolog, s. pombe) (s. cerevisiae), Mcm7 - minichromosome maintenance deficient 7 (s. cerevisiae), Mcm2 - minichromosome maintenance deficient 2 mitotin (s. cerevisiae), Mcm4 - minichromosome maintenance deficient 4 homolog (s. cerevisiae), Recql - recq protein-like, Blm - bloom syndrome, rec…
GO:0051310	metaphase plate congression	1.77e-08	2.24e-06	5.25	20883	45	1414	16	[Cenpq - centromere protein q, Kif22 - kinesin family member 22, Zw10 - zw10 kinetochore protein, Cdca8 - cell division cycle associated 8, Fam83d - family with sequence similarity 83, member d, Spice1 - spindle and centriole associated protein 1, Cenpf - centromere protein f, Kif18a - kinesin family member 18a, Kif14 - kinesin family member 14, Ccnb1 - cyclin b1, Cdca5 - cell division cycle asso…
GO:0034502	protein localization to chromosome	2.67e-08	3.35e-06	4.58	20883	58	1414	18	[Zw10 - zw10 kinetochore protein, Brca2 - breast cancer 2, Aurkb - aurora kinase b, Tinf2 - terf1 (trf1)-interacting nuclear factor 2, Mcm8 - minichromosome maintenance deficient 8 (s. cerevisiae), Cdk1 - cyclin-dependent kinase 1, Plk1 - polo-like kinase 1, Bub1b - budding uninhibited by benzimidazoles 1 homolog, beta (s. cerevisiae), Mtbp - mdm2, transformed 3t3 cell double minute p53 binding p…
GO:0051303	establishment of chromosome localization	2.67e-08	3.32e-06	4.58	20883	58	1414	18	[Kif22 - kinesin family member 22, Cenpq - centromere protein q, Zw10 - zw10 kinetochore protein, Cdca8 - cell division cycle associated 8, Spice1 - spindle and centriole associated protein 1, Fam83d - family with sequence similarity 83, member d, Cenpf - centromere protein f, Kif18a - kinesin family member 18a, Kif14 - kinesin family member 14, Ccnb1 - cyclin b1, Cdca5 - cell division cycle asso…
GO:0051784	negative regulation of nuclear division	2.71e-08	3.34e-06	4.83	20883	52	1414	17	[Zw10 - zw10 kinetochore protein, Aurkb - aurora kinase b, Trip13 - thyroid hormone receptor interactor 13, Plk1 - polo-like kinase 1, Bub1b - budding uninhibited by benzimidazoles 1 homolog, beta (s. cerevisiae), Mtbp - mdm2, transformed 3t3 cell double minute p53 binding protein, Bub1 - budding uninhibited by benzimidazoles 1 homolog (s. cerevisiae), Stil - scl/tal1 interrupting locus, Fbxo43 -…
GO:0070507	regulation of microtubule cytoskeleton organization	3.24e-08	3.96e-06	2.73	20883	195	1414	36	[Cdk2ap2 - cdk2-associated protein 2, Kif11 - kinesin family member 11, Poc1a - poc1 centriolar protein homolog a (chlamydomonas), Ckap2 - cytoskeleton associated protein 2, Mid1ip1 - mid1 interacting protein 1 (gastrulation specific g12-like (zebrafish)), Ska1 - spindle and kinetochore associated complex subunit 1, Plk1 - polo-like kinase 1, Spag5 - sperm associated antigen 5, Xrcc3 - x-ray repa…
GO:0000018	regulation of DNA recombination	4.7e-08	5.7e-06	3.51	20883	101	1414	24	[Rad51ap1 - rad51 associated protein 1, Ankle1 - ankyrin repeat and lem domain containing 1, Rad51 - rad51 homolog, Rad50 - rad50 homolog (s. cerevisiae), Hist1h1d - histone cluster 1, h1d, Wrap53 - wd repeat containing, antisense to trp53, Atad5 - atpase family, aaa domain containing 5, Fancb - fanconi anemia, complementation group b, Rmi2 - rmi2, recq mediated genome instability 2, homolog (s. …
GO:0000079	regulation of cyclin-dependent protein serine/threonine kinase activity	4.82e-08	5.81e-06	4.05	20883	73	1414	20	[Hhex - hematopoietically expressed homeobox, Ccno - cyclin o, Cdkn2c - cyclin-dependent kinase inhibitor 2c (p18, inhibits cdk4), Wee2 - wee1 homolog 2 (s. pombe), Ccnyl1 - cyclin y-like 1, Ccnb1 - cyclin b1, Cks2 - cdc28 protein kinase regulatory subunit 2, Cdk5rap1 - cdk5 regulatory subunit associated protein 1, Plk1 - polo-like kinase 1, Stil - scl/tal1 interrupting locus, Cdc6 - cell divisio…
GO:0050000	chromosome localization	6.42e-08	7.66e-06	4.36	20883	61	1414	18	[Kif22 - kinesin family member 22, Zw10 - zw10 kinetochore protein, Cenpq - centromere protein q, Cdca8 - cell division cycle associated 8, Spice1 - spindle and centriole associated protein 1, Fam83d - family with sequence similarity 83, member d, Cenpf - centromere protein f, Kif18a - kinesin family member 18a, Kif14 - kinesin family member 14, Ccnb1 - cyclin b1, Cdca5 - cell division cycle asso…
GO:0071897	DNA biosynthetic process	8.47e-08	1e-05	4.29	20883	62	1414	18	[Pcna - proliferating cell nuclear antigen, Rad50 - rad50 homolog (s. cerevisiae), Tk1 - thymidine kinase 1, Dkc1 - dyskeratosis congenita 1, dyskerin, Lin9 - lin-9 homolog (c. elegans), Pola1 - polymerase (dna directed), alpha 1, Pold1 - polymerase (dna directed), delta 1, catalytic subunit, Wrap53 - wd repeat containing, antisense to trp53, BC030867 - cdna sequence bc030867, Lig1 - ligase i, dn…
GO:0007076	mitotic chromosome condensation	1.01e-07	1.18e-05	8.86	20883	15	1414	9	[Ncapd3 - non-smc condensin ii complex, subunit d3, Ncaph2 - non-smc condensin ii complex, subunit h2, Ncapg - non-smc condensin i complex, subunit g, Ncaph - non-smc condensin i complex, subunit h, Nusap1 - nucleolar and spindle associated protein 1, Smc4 - structural maintenance of chromosomes 4, Ncapd2 - non-smc condensin i complex, subunit d2, Smc2 - structural maintenance of chromosomes 2, C…
GO:0031023	microtubule organizing center organization	1.11e-07	1.3e-05	4.22	20883	63	1414	18	[Xrcc2 - x-ray repair complementing defective repair in chinese hamster cells 2, Cetn4 - centrin 4, Aurka - aurora kinase a, Haus8 - 4haus augmin-like complex, subunit 8, Brca1 - breast cancer 1, Plk4 - polo-like kinase 4, Haus5 - haus augmin-like complex, subunit 5, Haus6 - haus augmin-like complex, subunit 6, Ulk4 - unc-51-like kinase 4, Cep152 - centrosomal protein 152, Plk1 - polo-like kinase…
GO:1904029	regulation of cyclin-dependent protein kinase activity	1.27e-07	1.48e-05	3.84	20883	77	1414	20	[Hhex - hematopoietically expressed homeobox, Ccno - cyclin o, Cdkn2c - cyclin-dependent kinase inhibitor 2c (p18, inhibits cdk4), Wee2 - wee1 homolog 2 (s. pombe), Ccnyl1 - cyclin y-like 1, Ccnb1 - cyclin b1, Cks2 - cdc28 protein kinase regulatory subunit 2, Cdk5rap1 - cdk5 regulatory subunit associated protein 1, Plk1 - polo-like kinase 1, Stil - scl/tal1 interrupting locus, Cdc6 - cell divisio…
GO:0044774	mitotic DNA integrity checkpoint	1.33e-07	1.54e-05	4.63	20883	51	1414	16	[Mre11a - meiotic recombination 11 homolog a (s. cerevisiae), Fancd2 - fanconi anemia, complementation group d2, Mbd4 - methyl-cpg binding domain protein 4, Donson - downstream neighbor of son, Clspn - claspin, Cdk1 - cyclin-dependent kinase 1, Ticrr - topbp1-interacting checkpoint and replication regulator, Orc1 - origin recognition complex, subunit 1, Topbp1 - topoisomerase (dna) ii binding pro…
GO:0043170	macromolecule metabolic process	1.46e-07	1.67e-05	1.25	20883	4859	1414	410	[Mak - male germ cell-associated kinase, Fanci - fanconi anemia, complementation group i, Clspn - claspin, Ndnf - neuron-derived neurotrophic factor, Sars2 - seryl-aminoacyl-trna synthetase 2, Alg3 - asparagine-linked glycosylation 3 (alpha-1,3-mannosyltransferase), Zbtb48 - zinc finger and btb domain containing 48, Adamts5 - a disintegrin-like and metallopeptidase (reprolysin type) with thrombos…
GO:0034723	DNA replication-dependent nucleosome organization	1.56e-07	1.77e-05	6.11	20883	29	1414	12	[Hist2h3c2 - histone cluster 2, h3c2, Nasp - nuclear autoantigenic sperm protein (histone-binding), Hist4h4 - histone cluster 4, h4, Chaf1b - chromatin assembly factor 1, subunit b (p60), Hist1h4i - histone cluster 1, h4i, Asf1b - asf1 anti-silencing function 1 homolog b (s. cerevisiae), Hist2h3c1 - histone cluster 2, h3c1, Hist1h3d - histone cluster 1, h3d, Hist1h3h - histone cluster 1, h3h, His…
GO:0006335	DNA replication-dependent nucleosome assembly	1.56e-07	1.75e-05	6.11	20883	29	1414	12	[Nasp - nuclear autoantigenic sperm protein (histone-binding), Hist2h3c2 - histone cluster 2, h3c2, Hist4h4 - histone cluster 4, h4, Chaf1b - chromatin assembly factor 1, subunit b (p60), Hist1h4i - histone cluster 1, h4i, Asf1b - asf1 anti-silencing function 1 homolog b (s. cerevisiae), Hist2h3c1 - histone cluster 2, h3c1, Hist1h3d - histone cluster 1, h3d, Hist1h3h - histone cluster 1, h3h, His…
GO:0007010	cytoskeleton organization	2.03e-07	2.26e-05	1.7	20883	834	1414	96	[Aaas - achalasia, adrenocortical insufficiency, alacrimia, Nuf2 - nuf2, ndc80 kinetochore complex component, homolog (s. cerevisiae), Aspm - asp (abnormal spindle)-like, microcephaly associated (drosophila), Lmna - lamin a, Clhc1 - clathrin heavy chain linker domain containing 1, Actn1 - actinin, alpha 1, Fscn1 - fascin homolog 1, actin bundling protein (strongylocentrotus purpuratus), Ccdc88c -…
GO:0032392	DNA geometric change	2.15e-07	2.38e-05	5.49	20883	35	1414	13	[Mre11a - meiotic recombination 11 homolog a (s. cerevisiae), Rad51 - rad51 homolog, Rad50 - rad50 homolog (s. cerevisiae), Recql4 - recq protein-like 4, Mcm6 - minichromosome maintenance deficient 6 (mis5 homolog, s. pombe) (s. cerevisiae), Mcm7 - minichromosome maintenance deficient 7 (s. cerevisiae), Mcm2 - minichromosome maintenance deficient 2 mitotin (s. cerevisiae), Mcm4 - minichromosome m…
GO:0051298	centrosome duplication	2.16e-07	2.38e-05	8.31	20883	16	1414	9	[Brca2 - breast cancer 2, Stil - scl/tal1 interrupting locus, Ccp110 - centriolar coiled coil protein 110, Brca1 - breast cancer 1, Nde1 - nuclear distribution gene e homolog 1 (a nidulans), Sac3d1 - sac3 domain containing 1, Sass6 - spindle assembly 6 homolog (c. elegans), Cep152 - centrosomal protein 152, Cenpj - centromere protein j]
GO:0000076	DNA replication checkpoint	2.16e-07	2.36e-05	8.31	20883	16	1414	9	[Timeless - timeless circadian clock 1, Orc1 - origin recognition complex, subunit 1, Topbp1 - topoisomerase (dna) ii binding protein 1, Cdc6 - cell division cycle 6, Cdt1 - chromatin licensing and dna replication factor 1, Clspn - claspin, Dna2 - dna replication helicase 2 homolog (yeast), Ticrr - topbp1-interacting checkpoint and replication regulator, Tipin - timeless interacting protein]
GO:0031297	replication fork processing	2.43e-07	2.63e-05	6.5	20883	25	1414	11	[Rad51 - rad51 homolog, Pcna - proliferating cell nuclear antigen, Gen1 - gen homolog 1, endonuclease (drosophila), Brca2 - breast cancer 2, Mms22l - mms22-like, dna repair protein, Fancm - fanconi anemia, complementation group m, Tonsl - tonsoku-like, dna repair protein, Eme1 - essential meiotic endonuclease 1 homolog 1 (s. pombe), Rtel1 - regulator of telomere elongation helicase 1, Dna2 - dna …
GO:0090307	mitotic spindle assembly	2.44e-07	2.63e-05	5.91	20883	30	1414	12	[Kifc1 - kinesin family member c1, Aaas - achalasia, adrenocortical insufficiency, alacrimia, Chek2 - checkpoint kinase 2, Nek2 - nima (never in mitosis gene a)-related expressed kinase 2, Cdc20 - cell division cycle 20, Spice1 - spindle and centriole associated protein 1, Mybl2 - myeloblastosis oncogene-like 2, Kif11 - kinesin family member 11, Birc5 - baculoviral iap repeat-containing 5, Tpx2 -…
GO:1901989	positive regulation of cell cycle phase transition	2.48e-07	2.65e-05	3.33	20883	102	1414	23	[Cdc7 - cell division cycle 7 (s. cerevisiae), Lmnb1 - lamin b1, Cdt1 - chromatin licensing and dna replication factor 1, Fam83d - family with sequence similarity 83, member d, Cdc25b - cell division cycle 25b, Cdk1 - cyclin-dependent kinase 1, Cdc25c - cell division cycle 25c, Atad5 - atpase family, aaa domain containing 5, Ccnb1 - cyclin b1, Cdc45 - cell division cycle 45, Anapc11 - anaphase pr…
GO:0010569	regulation of double-strand break repair via homologous recombination	2.48e-07	2.64e-05	5.04	20883	41	1414	14	[Rad51ap1 - rad51 associated protein 1, Rad51 - rad51 homolog, Wrap53 - wd repeat containing, antisense to trp53, Fancb - fanconi anemia, complementation group b, Rmi2 - rmi2, recq mediated genome instability 2, homolog (s. cerevisiae), Timeless - timeless circadian clock 1, Fignl1 - fidgetin-like 1, Rtel1 - regulator of telomere elongation helicase 1, Rpa2 - replication protein a2, Parpbp - parp…
GO:0010824	regulation of centrosome duplication	2.48e-07	2.62e-05	5.04	20883	41	1414	14	[Kifc1 - kinesin family member c1, Plk4 - polo-like kinase 4, Spice1 - spindle and centriole associated protein 1, Poc1a - poc1 centriolar protein homolog a (chlamydomonas), Alms1 - alstrom syndrome 1, Xrcc3 - x-ray repair complementing defective repair in chinese hamster cells 3, Gen1 - gen homolog 1, endonuclease (drosophila), Stil - scl/tal1 interrupting locus, Cdk5rap2 - cdk5 regulatory subun…
GO:0032200	telomere organization	2.52e-07	2.65e-05	3.84	20883	73	1414	19	[Mre11a - meiotic recombination 11 homolog a (s. cerevisiae), Rad51 - rad51 homolog, Pcna - proliferating cell nuclear antigen, Rad50 - rad50 homolog (s. cerevisiae), Brca2 - breast cancer 2, Dkc1 - dyskeratosis congenita 1, dyskerin, Recql4 - recq protein-like 4, Tinf2 - terf1 (trf1)-interacting nuclear factor 2, Wrap53 - wd repeat containing, antisense to trp53, Xrcc3 - x-ray repair complementi…
GO:0000723	telomere maintenance	2.52e-07	2.63e-05	3.84	20883	73	1414	19	[Mre11a - meiotic recombination 11 homolog a (s. cerevisiae), Rad51 - rad51 homolog, Pcna - proliferating cell nuclear antigen, Rad50 - rad50 homolog (s. cerevisiae), Brca2 - breast cancer 2, Dkc1 - dyskeratosis congenita 1, dyskerin, Recql4 - recq protein-like 4, Tinf2 - terf1 (trf1)-interacting nuclear factor 2, Wrap53 - wd repeat containing, antisense to trp53, Xrcc3 - x-ray repair complementi…
GO:0000281	mitotic cytokinesis	3.48e-07	3.6e-05	4.62	20883	48	1414	15	[Cep55 - centrosomal protein 55, Ank3 - ankyrin 3, epithelial, Nusap1 - nucleolar and spindle associated protein 1, Ckap2 - cytoskeleton associated protein 2, Kif23 - kinesin family member 23, Plk1 - polo-like kinase 1, Kif20a - kinesin family member 20a, Cit - citron, Ect2 - ect2 oncogene, Kif4 - kinesin family member 4, Birc5 - baculoviral iap repeat-containing 5, Anln - anillin, actin binding …
GO:0007140	male meiotic nuclear division	3.49e-07	3.59e-05	4.92	20883	42	1414	14	[Brca2 - breast cancer 2, Tex19.2 - testis expressed gene 19.2, Trip13 - thyroid hormone receptor interactor 13, Kif18a - kinesin family member 18a, Mybl1 - myeloblastosis oncogene-like 1, Fanca - fanconi anemia, complementation group a, Suv39h2 - suppressor of variegation 3-9 homolog 2 (drosophila), Ddx4 - dead (asp-glu-ala-asp) box polypeptide 4, Mael - maelstrom homolog (drosophila), Fignl1 - …
GO:0044237	cellular metabolic process	3.7e-07	3.77e-05	1.2	20883	6008	1414	490	[Mak - male germ cell-associated kinase, Ptgis - prostaglandin i2 (prostacyclin) synthase, Fanci - fanconi anemia, complementation group i, Clspn - claspin, Plch1 - phospholipase c, eta 1, Ndnf - neuron-derived neurotrophic factor, Slc25a25 - solute carrier family 25 (mitochondrial carrier, phosphate carrier), member 25, Sars2 - seryl-aminoacyl-trna synthetase 2, Ahcy - s-adenosylhomocysteine hyd…
GO:0051988	regulation of attachment of spindle microtubules to kinetochore	4.1e-07	4.16e-05	9.09	20883	13	1414	8	[Spag5 - sperm associated antigen 5, Aurkb - aurora kinase b, Nek2 - nima (never in mitosis gene a)-related expressed kinase 2, Knstrn - kinetochore-localized astrin/spag5 binding, Ect2 - ect2 oncogene, Cenpe - centromere protein e, Ccnb1 - cyclin b1, Racgap1 - rac gtpase-activating protein 1]
GO:0071459	protein localization to chromosome, centromeric region	4.31e-07	4.35e-05	7.82	20883	17	1414	9	[Zw10 - zw10 kinetochore protein, Mtbp - mdm2, transformed 3t3 cell double minute p53 binding protein, Bub1b - budding uninhibited by benzimidazoles 1 homolog, beta (s. cerevisiae), Aurkb - aurora kinase b, Cdk1 - cyclin-dependent kinase 1, Ttk - ttk protein kinase, Spdl1 - spindle apparatus coiled-coil protein 1, Mis12 - mis12 homolog (yeast), Cenpa - centromere protein a]
GO:1902750	negative regulation of cell cycle G2/M phase transition	4.7e-07	4.71e-05	4.52	20883	49	1414	15	[Mre11a - meiotic recombination 11 homolog a (s. cerevisiae), Mbd4 - methyl-cpg binding domain protein 4, Brca1 - breast cancer 1, Donson - downstream neighbor of son, Clspn - claspin, Cdk1 - cyclin-dependent kinase 1, Ticrr - topbp1-interacting checkpoint and replication regulator, Plk1 - polo-like kinase 1, Orc1 - origin recognition complex, subunit 1, Topbp1 - topoisomerase (dna) ii binding pr…
GO:0000910	cytokinesis	5.01e-07	4.99e-05	3.85	20883	69	1414	18	[Cep55 - centrosomal protein 55, Ank3 - ankyrin 3, epithelial, Nusap1 - nucleolar and spindle associated protein 1, Ckap2 - cytoskeleton associated protein 2, Pstpip1 - proline-serine-threonine phosphatase-interacting protein 1, Kif23 - kinesin family member 23, Plk1 - polo-like kinase 1, Prc1 - protein regulator of cytokinesis 1, Kif20a - kinesin family member 20a, Cit - citron, Ect2 - ect2 onco…
GO:0033043	regulation of organelle organization	5.4e-07	5.34e-05	1.54	20883	1240	1414	129	[Magel2 - melanoma antigen, family l, 2, Map2k1 - mitogen-activated protein kinase kinase 1, Mak - male germ cell-associated kinase, Syt7 - synaptotagmin vii, Cdk2ap2 - cdk2-associated protein 2, Ckap2 - cytoskeleton associated protein 2, Ntrk3 - neurotrophic tyrosine kinase, receptor, type 3, Fscn1 - fascin homolog 1, actin bundling protein (strongylocentrotus purpuratus), Siva1 - siva1, apoptos…
GO:1901976	regulation of cell cycle checkpoint	5.61e-07	5.51e-05	5.54	20883	32	1414	12	[Wdr76 - wd repeat domain 76, Xrcc3 - x-ray repair complementing defective repair in chinese hamster cells 3, Gen1 - gen homolog 1, endonuclease (drosophila), Chek2 - checkpoint kinase 2, Cdk5rap2 - cdk5 regulatory subunit associated protein 2, Cdt1 - chromatin licensing and dna replication factor 1, Rnaseh2b - ribonuclease h2, subunit b, Aurka - aurora kinase a, Rpa2 - replication protein a2, Nd…
GO:0051302	regulation of cell division	5.91e-07	5.77e-05	2.75	20883	156	1414	29	[Brca2 - breast cancer 2, Aspm - asp (abnormal spindle)-like, microcephaly associated (drosophila), Cdk2ap2 - cdk2-associated protein 2, Kif20b - kinesin family member 20b, Tgfb3 - transforming growth factor, beta 3, Kif14 - kinesin family member 14, Plk1 - polo-like kinase 1, Pou5f1 - pou domain, class 5, transcription factor 1, Prc1 - protein regulator of cytokinesis 1, Ccp110 - centriolar coil…
GO:1902299	pre-replicative complex assembly involved in cell cycle DNA replication	6.29e-07	6.11e-05	12.66	20883	7	1414	6	[Mcm6 - minichromosome maintenance deficient 6 (mis5 homolog, s. pombe) (s. cerevisiae), Mcm3 - minichromosome maintenance deficient 3 (s. cerevisiae), Mcm7 - minichromosome maintenance deficient 7 (s. cerevisiae), Mcm2 - minichromosome maintenance deficient 2 mitotin (s. cerevisiae), Mcm4 - minichromosome maintenance deficient 4 homolog (s. cerevisiae), Mcm5 - minichromosome maintenance deficien…
GO:0036388	pre-replicative complex assembly	6.29e-07	6.07e-05	12.66	20883	7	1414	6	[Mcm3 - minichromosome maintenance deficient 3 (s. cerevisiae), Mcm6 - minichromosome maintenance deficient 6 (mis5 homolog, s. pombe) (s. cerevisiae), Mcm2 - minichromosome maintenance deficient 2 mitotin (s. cerevisiae), Mcm7 - minichromosome maintenance deficient 7 (s. cerevisiae), Mcm4 - minichromosome maintenance deficient 4 homolog (s. cerevisiae), Mcm5 - minichromosome maintenance deficien…
GO:0006267	pre-replicative complex assembly involved in nuclear cell cycle DNA replication	6.29e-07	6.03e-05	12.66	20883	7	1414	6	[Mcm3 - minichromosome maintenance deficient 3 (s. cerevisiae), Mcm6 - minichromosome maintenance deficient 6 (mis5 homolog, s. pombe) (s. cerevisiae), Mcm2 - minichromosome maintenance deficient 2 mitotin (s. cerevisiae), Mcm7 - minichromosome maintenance deficient 7 (s. cerevisiae), Mcm4 - minichromosome maintenance deficient 4 homolog (s. cerevisiae), Mcm5 - minichromosome maintenance deficien…
GO:0016321	female meiosis chromosome segregation	6.29e-07	5.99e-05	12.66	20883	7	1414	6	[Ncaph2 - non-smc condensin ii complex, subunit h2, Sycp3 - synaptonemal complex protein 3, Ncaph - non-smc condensin i complex, subunit h, Ttk - ttk protein kinase, Top2a - topoisomerase (dna) ii alpha, Plk1 - polo-like kinase 1]
GO:0051307	meiotic chromosome separation	6.29e-07	5.96e-05	12.66	20883	7	1414	6	[Ncaph2 - non-smc condensin ii complex, subunit h2, Ncapd3 - non-smc condensin ii complex, subunit d3, Espl1 - extra spindle poles-like 1 (s. cerevisiae), Sycp3 - synaptonemal complex protein 3, Ncaph - non-smc condensin i complex, subunit h, Top2a - topoisomerase (dna) ii alpha]
GO:0051382	kinetochore assembly	6.44e-07	6.06e-05	10.34	20883	10	1414	7	[Cenpn - centromere protein n, Cenpe - centromere protein e, Cenpk - centromere protein k, Cenph - centromere protein h, Cenpw - centromere protein w, Cenpa - centromere protein a, Mis12 - mis12 homolog (yeast)]
GO:0045910	negative regulation of DNA recombination	6.68e-07	6.25e-05	4.7	20883	44	1414	14	[Ankle1 - ankyrin repeat and lem domain containing 1, Hist1h1d - histone cluster 1, h1d, Fancb - fanconi anemia, complementation group b, Rmi2 - rmi2, recq mediated genome instability 2, homolog (s. cerevisiae), H1fx - h1 histone family, member x, Hist1h1e - histone cluster 1, h1e, Rtel1 - regulator of telomere elongation helicase 1, Parpbp - parp1 binding protein, H1foo - h1 histone family, memb…
GO:0032886	regulation of microtubule-based process	7.82e-07	7.27e-05	2.38	20883	230	1414	37	[Cdk2ap2 - cdk2-associated protein 2, Kif11 - kinesin family member 11, Poc1a - poc1 centriolar protein homolog a (chlamydomonas), Ckap2 - cytoskeleton associated protein 2, Mid1ip1 - mid1 interacting protein 1 (gastrulation specific g12-like (zebrafish)), Ska1 - spindle and kinetochore associated complex subunit 1, Plk1 - polo-like kinase 1, Spag5 - sperm associated antigen 5, Xrcc3 - x-ray repa…
GO:0060968	regulation of gene silencing	7.96e-07	7.35e-05	3.33	20883	93	1414	21	[Hist2h3c2 - histone cluster 2, h3c2, Map2k1 - mitogen-activated protein kinase kinase 1, Bcdin3d - bcdin3 domain containing, Hist2h3c1 - histone cluster 2, h3c1, Hist1h1d - histone cluster 1, h1d, Hist1h3d - histone cluster 1, h3d, Dnd1 - dead end homolog 1 (zebrafish), Hist1h3h - histone cluster 1, h3h, Cdc45 - cell division cycle 45, Hist2h3b - histone cluster 2, h3b, Pou5f1 - pou domain, clas…
GO:0045931	positive regulation of mitotic cell cycle	8.12e-07	7.46e-05	2.65	20883	167	1414	30	[Lmnb1 - lamin b1, Brca2 - breast cancer 2, Cdt1 - chromatin licensing and dna replication factor 1, Kif20b - kinesin family member 20b, Cdca5 - cell division cycle associated 5, Usp2 - ubiquitin specific peptidase 2, Xrcc3 - x-ray repair complementing defective repair in chinese hamster cells 3, Mtbp - mdm2, transformed 3t3 cell double minute p53 binding protein, Gen1 - gen homolog 1, endonuclea…
GO:0006220	pyrimidine nucleotide metabolic process	8.27e-07	7.55e-05	5.37	20883	33	1414	12	[Dctpp1 - dctp pyrophosphatase 1, Dck - deoxycytidine kinase, Dtymk - deoxythymidylate kinase, Nt5m - 5',3'-nucleotidase, mitochondrial, Shmt1 - serine hydroxymethyltransferase 1 (soluble), Dut - deoxyuridine triphosphatase, Ctps - cytidine 5'-triphosphate synthase, Cad - carbamoyl-phosphate synthetase 2, aspartate transcarbamylase, and dihydroorotase, Tyms - thymidylate synthase, Nme2 - nme/nm23…
GO:0051053	negative regulation of DNA metabolic process	9.03e-07	8.2e-05	2.81	20883	142	1414	27	[Ankle1 - ankyrin repeat and lem domain containing 1, Brca2 - breast cancer 2, Gmnn - geminin, Clhc1 - clathrin heavy chain linker domain containing 1, Rmi2 - rmi2, recq mediated genome instability 2, homolog (s. cerevisiae), Timeless - timeless circadian clock 1, H1fx - h1 histone family, member x, Chek2 - checkpoint kinase 2, Rtel1 - regulator of telomere elongation helicase 1, Parpbp - parp1 b…
GO:0032465	regulation of cytokinesis	9.49e-07	8.57e-05	3.55	20883	79	1414	19	[Brca2 - breast cancer 2, Aurkb - aurora kinase b, Aurka - aurora kinase a, Plk4 - polo-like kinase 4, Cdc25b - cell division cycle 25b, Kif20b - kinesin family member 20b, Kif14 - kinesin family member 14, Kif23 - kinesin family member 23, Plk1 - polo-like kinase 1, Prc1 - protein regulator of cytokinesis 1, Cdc6 - cell division cycle 6, Ccp110 - centriolar coiled coil protein 110, Kif20a - kine…
GO:0010972	negative regulation of G2/M transition of mitotic cell cycle	1.27e-06	0.000114	4.8	20883	40	1414	13	[Mre11a - meiotic recombination 11 homolog a (s. cerevisiae), Mbd4 - methyl-cpg binding domain protein 4, Brca1 - breast cancer 1, Donson - downstream neighbor of son, Clspn - claspin, Cdk1 - cyclin-dependent kinase 1, Ticrr - topbp1-interacting checkpoint and replication regulator, Topbp1 - topoisomerase (dna) ii binding protein 1, Orc1 - origin recognition complex, subunit 1, Cdc6 - cell divisi…
GO:1901992	positive regulation of mitotic cell cycle phase transition	1.3e-06	0.000116	3.36	20883	88	1414	20	[Lmnb1 - lamin b1, Cdc7 - cell division cycle 7 (s. cerevisiae), Cdt1 - chromatin licensing and dna replication factor 1, Cdc25b - cell division cycle 25b, Cdk1 - cyclin-dependent kinase 1, Cdc25c - cell division cycle 25c, Ccnb1 - cyclin b1, Cdc45 - cell division cycle 45, Anapc11 - anaphase promoting complex subunit 11, Cdca5 - cell division cycle associated 5, Mtbp - mdm2, transformed 3t3 cell…
GO:0044818	mitotic G2/M transition checkpoint	1.46e-06	0.00013	5.6	20883	29	1414	11	[Orc1 - origin recognition complex, subunit 1, Topbp1 - topoisomerase (dna) ii binding protein 1, Mre11a - meiotic recombination 11 homolog a (s. cerevisiae), Cdc6 - cell division cycle 6, Mbd4 - methyl-cpg binding domain protein 4, Donson - downstream neighbor of son, Brca1 - breast cancer 1, Clspn - claspin, Cdk1 - cyclin-dependent kinase 1, Ticrr - topbp1-interacting checkpoint and replication…
GO:0034501	protein localization to kinetochore	1.67e-06	0.000147	9.4	20883	11	1414	7	[Zw10 - zw10 kinetochore protein, Mtbp - mdm2, transformed 3t3 cell double minute p53 binding protein, Aurkb - aurora kinase b, Cdk1 - cyclin-dependent kinase 1, Ttk - ttk protein kinase, Spdl1 - spindle apparatus coiled-coil protein 1, Mis12 - mis12 homolog (yeast)]
GO:0090231	regulation of spindle checkpoint	1.81e-06	0.000159	7.88	20883	15	1414	8	[Xrcc3 - x-ray repair complementing defective repair in chinese hamster cells 3, Gen1 - gen homolog 1, endonuclease (drosophila), Cdk5rap2 - cdk5 regulatory subunit associated protein 2, Cdt1 - chromatin licensing and dna replication factor 1, Aurka - aurora kinase a, Ndc80 - ndc80 homolog, kinetochore complex component (s. cerevisiae), Ccnb1 - cyclin b1, Mad2l1 - mad2 mitotic arrest deficient-li…
GO:0051304	chromosome separation	1.81e-06	0.000158	7.88	20883	15	1414	8	[Ncaph2 - non-smc condensin ii complex, subunit h2, Ncapd3 - non-smc condensin ii complex, subunit d3, Espl1 - extra spindle poles-like 1 (s. cerevisiae), Sycp3 - synaptonemal complex protein 3, Ncaph - non-smc condensin i complex, subunit h, Ncapd2 - non-smc condensin i complex, subunit d2, Ttk - ttk protein kinase, Top2a - topoisomerase (dna) ii alpha]
GO:0006282	regulation of DNA repair	1.98e-06	0.000171	2.98	20883	114	1414	23	[Rad51ap1 - rad51 associated protein 1, Rad51 - rad51 homolog, Pcna - proliferating cell nuclear antigen, 9630033F20Rik - riken cdna 9630033f20 gene, Rnf168 - ring finger protein 168, Brca1 - breast cancer 1, Foxm1 - forkhead box m1, Wrap53 - wd repeat containing, antisense to trp53, Clhc1 - clathrin heavy chain linker domain containing 1, Fancb - fanconi anemia, complementation group b, Rmi2 - r…
GO:0061640	cytoskeleton-dependent cytokinesis	3.09e-06	0.000267	3.96	20883	56	1414	15	[Cep55 - centrosomal protein 55, Ank3 - ankyrin 3, epithelial, Nusap1 - nucleolar and spindle associated protein 1, Ckap2 - cytoskeleton associated protein 2, Kif23 - kinesin family member 23, Plk1 - polo-like kinase 1, Kif20a - kinesin family member 20a, Cit - citron, Ect2 - ect2 oncogene, Kif4 - kinesin family member 4, Birc5 - baculoviral iap repeat-containing 5, Anln - anillin, actin binding …
GO:0044238	primary metabolic process	3.24e-06	0.000278	1.18	20883	6099	1414	489	[Mak - male germ cell-associated kinase, Ptgis - prostaglandin i2 (prostacyclin) synthase, Fanci - fanconi anemia, complementation group i, Clspn - claspin, Plch1 - phospholipase c, eta 1, Ndnf - neuron-derived neurotrophic factor, Slc25a25 - solute carrier family 25 (mitochondrial carrier, phosphate carrier), member 25, Sars2 - seryl-aminoacyl-trna synthetase 2, Ahcy - s-adenosylhomocysteine hyd…
GO:0007099	centriole replication	3.41e-06	0.000291	7.38	20883	16	1414	8	[Cetn4 - centrin 4, Cdk5rap2 - cdk5 regulatory subunit associated protein 2, Ccp110 - centriolar coiled coil protein 110, Plk4 - polo-like kinase 4, Wdr62 - wd repeat domain 62, Sass6 - spindle assembly 6 homolog (c. elegans), Cep152 - centrosomal protein 152, Cenpj - centromere protein j]
GO:0007276	gamete generation	4.06e-06	0.000345	1.84	20883	473	1414	59	[Aspm - asp (abnormal spindle)-like, microcephaly associated (drosophila), Jag2 - jagged 2, Fancc - fanconi anemia, complementation group c, Figla - folliculogenesis specific basic helix-loop-helix, Klf17 - kruppel-like factor 17, Gtsf1 - gametocyte specific factor 1, H2afx - h2a histone family, member x, Efcab9 - ef-hand calcium binding domain 9, Cit - citron, Tdrd12 - tudor domain containing 12…
GO:0071704	organic substance metabolic process	4.78e-06	0.000404	1.17	20883	6458	1414	513	[Ptgis - prostaglandin i2 (prostacyclin) synthase, Mak - male germ cell-associated kinase, Fanci - fanconi anemia, complementation group i, Clspn - claspin, Ndnf - neuron-derived neurotrophic factor, Plch1 - phospholipase c, eta 1, Slc25a25 - solute carrier family 25 (mitochondrial carrier, phosphate carrier), member 25, Sars2 - seryl-aminoacyl-trna synthetase 2, Ahcy - s-adenosylhomocysteine hyd…
GO:0000077	DNA damage checkpoint	6.05e-06	0.000508	3.58	20883	66	1414	16	[Mre11a - meiotic recombination 11 homolog a (s. cerevisiae), Fancd2 - fanconi anemia, complementation group d2, Mbd4 - methyl-cpg binding domain protein 4, Donson - downstream neighbor of son, E2f1 - e2f transcription factor 1, Clspn - claspin, Cdk1 - cyclin-dependent kinase 1, Atrip - atr interacting protein, Ints7 - integrator complex subunit 7, Topbp1 - topoisomerase (dna) ii binding protein …
GO:0051054	positive regulation of DNA metabolic process	6.98e-06	0.000582	2.2	20883	242	1414	36	[Rfc2 - replication factor c (activator 1) 2, Mre11a - meiotic recombination 11 homolog a (s. cerevisiae), Pcna - proliferating cell nuclear antigen, 9630033F20Rik - riken cdna 9630033f20 gene, Rnf168 - ring finger protein 168, Cdt1 - chromatin licensing and dna replication factor 1, Brca1 - breast cancer 1, Wrap53 - wd repeat containing, antisense to trp53, Endog - endonuclease g, Gnl3 - guanine…
GO:1903504	regulation of mitotic spindle checkpoint	7.68e-06	0.000637	7.95	20883	13	1414	7	[Xrcc3 - x-ray repair complementing defective repair in chinese hamster cells 3, Gen1 - gen homolog 1, endonuclease (drosophila), Cdk5rap2 - cdk5 regulatory subunit associated protein 2, Cdt1 - chromatin licensing and dna replication factor 1, Ndc80 - ndc80 homolog, kinetochore complex component (s. cerevisiae), Ccnb1 - cyclin b1, Mad2l1 - mad2 mitotic arrest deficient-like 1]
GO:0090266	regulation of mitotic cell cycle spindle assembly checkpoint	7.68e-06	0.000634	7.95	20883	13	1414	7	[Xrcc3 - x-ray repair complementing defective repair in chinese hamster cells 3, Gen1 - gen homolog 1, endonuclease (drosophila), Cdk5rap2 - cdk5 regulatory subunit associated protein 2, Cdt1 - chromatin licensing and dna replication factor 1, Ndc80 - ndc80 homolog, kinetochore complex component (s. cerevisiae), Ccnb1 - cyclin b1, Mad2l1 - mad2 mitotic arrest deficient-like 1]
GO:0034080	CENP-A containing nucleosome assembly	8.01e-06	0.000658	12.31	20883	6	1414	5	[Nasp - nuclear autoantigenic sperm protein (histone-binding), Oip5 - opa interacting protein 5, Mis18a - mis18 kinetochore protein homolog a (s. pombe), Cenpp - centromere protein p, Itgb3bp - integrin beta 3 binding protein (beta3-endonexin)]
GO:0001833	inner cell mass cell proliferation	1.03e-05	0.000838	6.56	20883	18	1414	8	[Sall4 - sal-like 4 (drosophila), Brca2 - breast cancer 2, Ncapg2 - non-smc condensin ii complex, subunit g2, Palb2 - partner and localizer of brca2, Dmbt1 - deleted in malignant brain tumors 1, Gins1 - gins complex subunit 1 (psf1 homolog), Gins4 - gins complex subunit 4 (sld5 homolog), Chek1 - checkpoint kinase 1]
GO:0007143	female meiotic nuclear division	1.03e-05	0.000834	6.56	20883	18	1414	8	[Ncaph2 - non-smc condensin ii complex, subunit h2, Ncaph - non-smc condensin i complex, subunit h, Trip13 - thyroid hormone receptor interactor 13, Cdc25b - cell division cycle 25b, Wee2 - wee1 homolog 2 (s. pombe), Mastl - microtubule associated serine/threonine kinase-like, Top2a - topoisomerase (dna) ii alpha, Dazl - deleted in azoospermia-like]
GO:0010639	negative regulation of organelle organization	1.1e-05	0.00089	1.89	20883	391	1414	50	[9630033F20Rik - riken cdna 9630033f20 gene, Mak - male germ cell-associated kinase, Lmna - lamin a, Ckap2 - cytoskeleton associated protein 2, Scfd1 - sec1 family domain containing 1, H1fx - h1 histone family, member x, Ccp110 - centriolar coiled coil protein 110, Nek2 - nima (never in mitosis gene a)-related expressed kinase 2, Rtel1 - regulator of telomere elongation helicase 1, Mad2l1 - mad2 …
GO:0000731	DNA synthesis involved in DNA repair	1.19e-05	0.000961	5.09	20883	29	1414	10	[Pcna - proliferating cell nuclear antigen, Pola1 - polymerase (dna directed), alpha 1, Sycp3 - synaptonemal complex protein 3, Pold1 - polymerase (dna directed), delta 1, catalytic subunit, Pole - polymerase (dna directed), epsilon, Polh - polymerase (dna directed), eta (rad 30 related), Pold3 - polymerase (dna-directed), delta 3, accessory subunit, Dtl - denticleless homolog (drosophila), Pole2…
GO:0044843	cell cycle G1/S phase transition	1.21e-05	0.000965	3.57	20883	62	1414	15	[Nasp - nuclear autoantigenic sperm protein (histone-binding), Cables1 - cdk5 and abl enzyme substrate 1, E2f3 - e2f transcription factor 3, Rbbp8 - retinoblastoma binding protein 8, Iqgap3 - iq motif containing gtpase activating protein 3, Cdkn2c - cyclin-dependent kinase inhibitor 2c (p18, inhibits cdk4), Skp2 - s-phase kinase-associated protein 2 (p45), Rcc1 - regulator of chromosome condensat…
GO:0006342	chromatin silencing	1.36e-05	0.00108	3.38	20883	70	1414	16	[Hist1h2ai - histone cluster 1, h2ai, Hist1h2ao - histone cluster 1, h2ao, Hist1h2af - histone cluster 1, h2af, Hist1h2ab - histone cluster 1, h2ab, H2afx - h2a histone family, member x, Hist2h2ac - histone cluster 2, h2ac, Hells - helicase, lymphoid specific, Hist1h2ad - histone cluster 1, h2ad, Hist2h2ab - histone cluster 2, h2ab, Hist1h2ac - histone cluster 1, h2ac, Hist1h2ag - histone cluster…
GO:0061982	meiosis I cell cycle process	1.57e-05	0.00124	3.69	20883	56	1414	14	[Mre11a - meiotic recombination 11 homolog a (s. cerevisiae), Brca2 - breast cancer 2, Bcl2l11 - bcl2-like 11 (apoptosis facilitator), Trip13 - thyroid hormone receptor interactor 13, Cdc25b - cell division cycle 25b, Cks2 - cdc28 protein kinase regulatory subunit 2, Msh5 - muts homolog 5 (e. coli), Mybl1 - myeloblastosis oncogene-like 1, Ddx4 - dead (asp-glu-ala-asp) box polypeptide 4, Espl1 - e…
GO:0009064	glutamine family amino acid metabolic process	1.57e-05	0.00123	3.69	20883	56	1414	14	[Amdhd1 - amidohydrolase domain containing 1, Fpgs - folylpolyglutamyl synthetase, Ctps - cytidine 5'-triphosphate synthase, Cad - carbamoyl-phosphate synthetase 2, aspartate transcarbamylase, and dihydroorotase, Nos1 - nitric oxide synthase 1, neuronal, Ass1 - argininosuccinate synthetase 1, Arg2 - arginase type ii, Asrgl1 - asparaginase like 1, Phgdh - 3-phosphoglycerate dehydrogenase, Aldh18a1…
GO:1900264	positive regulation of DNA-directed DNA polymerase activity	1.58e-05	0.00124	8.86	20883	10	1414	6	[Rfc2 - replication factor c (activator 1) 2, Dscc1 - defective in sister chromatid cohesion 1 homolog (s. cerevisiae), Pcna - proliferating cell nuclear antigen, Rfc4 - replication factor c (activator 1) 4, Chtf18 - ctf18, chromosome transmission fidelity factor 18, Rfc5 - replication factor c (activator 1) 5]
GO:1900262	regulation of DNA-directed DNA polymerase activity	1.58e-05	0.00123	8.86	20883	10	1414	6	[Dscc1 - defective in sister chromatid cohesion 1 homolog (s. cerevisiae), Rfc2 - replication factor c (activator 1) 2, Pcna - proliferating cell nuclear antigen, Chtf18 - ctf18, chromosome transmission fidelity factor 18, Rfc4 - replication factor c (activator 1) 4, Rfc5 - replication factor c (activator 1) 5]
GO:0031055	chromatin remodeling at centromere	1.58e-05	0.00123	8.86	20883	10	1414	6	[Nasp - nuclear autoantigenic sperm protein (histone-binding), Oip5 - opa interacting protein 5, Hells - helicase, lymphoid specific, Mis18a - mis18 kinetochore protein homolog a (s. pombe), Cenpp - centromere protein p, Itgb3bp - integrin beta 3 binding protein (beta3-endonexin)]
GO:0040001	establishment of mitotic spindle localization	1.63e-05	0.00126	4.51	20883	36	1414	11	[Zw10 - zw10 kinetochore protein, Cdk5rap2 - cdk5 regulatory subunit associated protein 2, Nde1 - nuclear distribution gene e homolog 1 (a nidulans), Gpsm2 - g-protein signalling modulator 2 (ags3-like, c. elegans), Nusap1 - nucleolar and spindle associated protein 1, Ndc80 - ndc80 homolog, kinetochore complex component (s. cerevisiae), Mad2l1 - mad2 mitotic arrest deficient-like 1, Spdl1 - spind…
GO:0098534	centriole assembly	1.67e-05	0.00128	6.22	20883	19	1414	8	[Cetn4 - centrin 4, Cdk5rap2 - cdk5 regulatory subunit associated protein 2, Ccp110 - centriolar coiled coil protein 110, Plk4 - polo-like kinase 4, Wdr62 - wd repeat domain 62, Sass6 - spindle assembly 6 homolog (c. elegans), Cep152 - centrosomal protein 152, Cenpj - centromere protein j]
GO:1902751	positive regulation of cell cycle G2/M phase transition	1.68e-05	0.00129	4.92	20883	30	1414	10	[Cdc7 - cell division cycle 7 (s. cerevisiae), Lmnb1 - lamin b1, Dyrk3 - dual-specificity tyrosine-(y)-phosphorylation regulated kinase 3, Cdc25b - cell division cycle 25b, Dtl - denticleless homolog (drosophila), Cdk1 - cyclin-dependent kinase 1, Cdc25c - cell division cycle 25c, Fbxo5 - f-box protein 5, Ccnb1 - cyclin b1, Atad5 - atpase family, aaa domain containing 5]
GO:2001020	regulation of response to DNA damage stimulus	1.75e-05	0.00133	2.26	20883	203	1414	31	[Ankle1 - ankyrin repeat and lem domain containing 1, Pcna - proliferating cell nuclear antigen, 9630033F20Rik - riken cdna 9630033f20 gene, Rnf168 - ring finger protein 168, Brca1 - breast cancer 1, Wrap53 - wd repeat containing, antisense to trp53, Clhc1 - clathrin heavy chain linker domain containing 1, Rmi2 - rmi2, recq mediated genome instability 2, homolog (s. cerevisiae), Timeless - timele…
GO:0009987	cellular process	1.79e-05	0.00136	1.08	20883	13491	1414	985	[Ptgis - prostaglandin i2 (prostacyclin) synthase, Fanci - fanconi anemia, complementation group i, Abcb7 - atp-binding cassette, sub-family b (mdr/tap), member 7, Hist2h3c1 - histone cluster 2, h3c1, Clspn - claspin, Plch1 - phospholipase c, eta 1, Creb3l3 - camp responsive element binding protein 3-like 3, Ahcy - s-adenosylhomocysteine hydrolase, Gtsf1 - gametocyte specific factor 1, Phgdh - 3-…
Mcm4 - minichromosome maintenance deficient 4 homolog (s. cerevisiae), Sncg - synuclein, gamma, Mcm5 - minichromosome maintenance deficient 5, cell division cycle 46 (s. cerevisiae), Cwc22 - cwc22 spliceosome-associated protein homolog (s. cerevisiae), Eftud2 - elongation factor tu gtp binding domain containing 2, Mid1ip1 - mid1 interacting protein 1 (gastrulation specific g12-like (zebrafish)), …
GO:2000779	regulation of double-strand break repair	1.98e-05	0.00149	3.28	20883	72	1414	16	[Rad51ap1 - rad51 associated protein 1, Rad51 - rad51 homolog, Foxm1 - forkhead box m1, Wrap53 - wd repeat containing, antisense to trp53, Clhc1 - clathrin heavy chain linker domain containing 1, Fancb - fanconi anemia, complementation group b, Rmi2 - rmi2, recq mediated genome instability 2, homolog (s. cerevisiae), Timeless - timeless circadian clock 1, Fignl1 - fidgetin-like 1, Rtel1 - regulat…
GO:0044271	cellular nitrogen compound biosynthetic process	1.99e-05	0.00149	1.48	20883	1085	1414	109	[Rplp0 - ribosomal protein, large, p0, Nt5m - 5',3'-nucleotidase, mitochondrial, Wrap53 - wd repeat containing, antisense to trp53, Nudt5 - nudix (nucleoside diphosphate linked moiety x)-type motif 5, Umps - uridine monophosphate synthetase, Arg2 - arginase type ii, Sars2 - seryl-aminoacyl-trna synthetase 2, Lars - leucyl-trna synthetase, Hspa14 - heat shock protein 14, Dctpp1 - dctp pyrophosphat…
GO:1902975	mitotic DNA replication initiation	2.09e-05	0.00156	14.77	20883	4	1414	4	[Pola1 - polymerase (dna directed), alpha 1, Mcm3 - minichromosome maintenance deficient 3 (s. cerevisiae), Mcm2 - minichromosome maintenance deficient 2 mitotin (s. cerevisiae), Mcm4 - minichromosome maintenance deficient 4 homolog (s. cerevisiae)]
GO:1902315	nuclear cell cycle DNA replication initiation	2.09e-05	0.00156	14.77	20883	4	1414	4	[Pola1 - polymerase (dna directed), alpha 1, Mcm3 - minichromosome maintenance deficient 3 (s. cerevisiae), Mcm2 - minichromosome maintenance deficient 2 mitotin (s. cerevisiae), Mcm4 - minichromosome maintenance deficient 4 homolog (s. cerevisiae)]
GO:1902292	cell cycle DNA replication initiation	2.09e-05	0.00155	14.77	20883	4	1414	4	[Pola1 - polymerase (dna directed), alpha 1, Mcm3 - minichromosome maintenance deficient 3 (s. cerevisiae), Mcm2 - minichromosome maintenance deficient 2 mitotin (s. cerevisiae), Mcm4 - minichromosome maintenance deficient 4 homolog (s. cerevisiae)]
GO:0008295	spermidine biosynthetic process	2.09e-05	0.00154	14.77	20883	4	1414	4	[Amd1 - s-adenosylmethionine decarboxylase 1, Srm - spermidine synthase, Agmat - agmatine ureohydrolase (agmatinase), Amd2 - s-adenosylmethionine decarboxylase 2]
GO:0006272	leading strand elongation	2.09e-05	0.00153	14.77	20883	4	1414	4	[Pcna - proliferating cell nuclear antigen, Pola1 - polymerase (dna directed), alpha 1, Pole - polymerase (dna directed), epsilon, Pole3 - polymerase (dna directed), epsilon 3 (p17 subunit)]
GO:0051309	female meiosis chromosome separation	2.09e-05	0.00153	14.77	20883	4	1414	4	[Ncaph2 - non-smc condensin ii complex, subunit h2, Sycp3 - synaptonemal complex protein 3, Ncaph - non-smc condensin i complex, subunit h, Top2a - topoisomerase (dna) ii alpha]
GO:0006221	pyrimidine nucleotide biosynthetic process	2.21e-05	0.0016	5.32	20883	25	1414	9	[Dtymk - deoxythymidylate kinase, Shmt1 - serine hydroxymethyltransferase 1 (soluble), Dut - deoxyuridine triphosphatase, Ctps - cytidine 5'-triphosphate synthase, Cad - carbamoyl-phosphate synthetase 2, aspartate transcarbamylase, and dihydroorotase, Tyms - thymidylate synthase, Nme2 - nme/nm23 nucleoside diphosphate kinase 2, Nme1 - nme/nm23 nucleoside diphosphate kinase 1, Umps - uridine monop…
GO:0007129	synapsis	2.33e-05	0.00169	4.76	20883	31	1414	10	[Mre11a - meiotic recombination 11 homolog a (s. cerevisiae), Fancd2 - fanconi anemia, complementation group d2, Brip1 - brca1 interacting protein c-terminal helicase 1, Mael - maelstrom homolog (drosophila), Sycp3 - synaptonemal complex protein 3, Ndc1 - ndc1 transmembrane nucleoporin, Ccne1 - cyclin e1, Msh5 - muts homolog 5 (e. coli), Tex15 - testis expressed gene 15, Ccne2 - cyclin e2]
GO:0045740	positive regulation of DNA replication	2.45e-05	0.00176	4.03	20883	44	1414	12	[Cdc7 - cell division cycle 7 (s. cerevisiae), Pcna - proliferating cell nuclear antigen, Dbf4 - dbf4 homolog (s. cerevisiae), Cdt1 - chromatin licensing and dna replication factor 1, E2f7 - e2f transcription factor 7, Gli2 - gli-kruppel family member gli2, Dna2 - dna replication helicase 2 homolog (yeast), Egfr - epidermal growth factor receptor, Cdk1 - cyclin-dependent kinase 1, Atad5 - atpase …
GO:0044773	mitotic DNA damage checkpoint	2.45e-05	0.00175	4.03	20883	44	1414	12	[Topbp1 - topoisomerase (dna) ii binding protein 1, Mre11a - meiotic recombination 11 homolog a (s. cerevisiae), Chek2 - checkpoint kinase 2, Mbd4 - methyl-cpg binding domain protein 4, Fancd2 - fanconi anemia, complementation group d2, Donson - downstream neighbor of son, Eme1 - essential meiotic endonuclease 1 homolog 1 (s. pombe), Rpa2 - replication protein a2, Clspn - claspin, Cdk1 - cyclin-d…
GO:0051653	spindle localization	2.5e-05	0.00178	3.76	20883	51	1414	13	[Zw10 - zw10 kinetochore protein, Aspm - asp (abnormal spindle)-like, microcephaly associated (drosophila), Nusap1 - nucleolar and spindle associated protein 1, Plk1 - polo-like kinase 1, Sapcd2 - suppressor apc domain containing 2, Spag5 - sperm associated antigen 5, Cdk5rap2 - cdk5 regulatory subunit associated protein 2, Nde1 - nuclear distribution gene e homolog 1 (a nidulans), Gpsm2 - g-prot…
GO:0046599	regulation of centriole replication	2.61e-05	0.00185	5.91	20883	20	1414	8	[Stil - scl/tal1 interrupting locus, Cdk5rap2 - cdk5 regulatory subunit associated protein 2, Plk4 - polo-like kinase 4, Spice1 - spindle and centriole associated protein 1, Cep76 - centrosomal protein 76, Alms1 - alstrom syndrome 1, Mdm1 - transformed mouse 3t3 cell double minute 1, Cenpj - centromere protein j]
GO:0008152	metabolic process	3.13e-05	0.00221	1.15	20883	6918	1414	538	[Ptgis - prostaglandin i2 (prostacyclin) synthase, Mak - male germ cell-associated kinase, Fanci - fanconi anemia, complementation group i, Clspn - claspin, Ndnf - neuron-derived neurotrophic factor, Plch1 - phospholipase c, eta 1, Slc25a25 - solute carrier family 25 (mitochondrial carrier, phosphate carrier), member 25, Sars2 - seryl-aminoacyl-trna synthetase 2, Ahcy - s-adenosylhomocysteine hyd…
GO:0007131	reciprocal meiotic recombination	3.17e-05	0.00223	5.11	20883	26	1414	9	[Topbp1 - topoisomerase (dna) ii binding protein 1, Rad51 - rad51 homolog, Psmc3ip - proteasome (prosome, macropain) 26s subunit, atpase 3, interacting protein, Rad54l - rad54 like (s. cerevisiae), Trip13 - thyroid hormone receptor interactor 13, Chtf18 - ctf18, chromosome transmission fidelity factor 18, Rad54b - rad54 homolog b (s. cerevisiae), Mnd1 - meiotic nuclear divisions 1 homolog (s. cer…
GO:0000212	meiotic spindle organization	3.28e-05	0.00229	8.06	20883	11	1414	6	[Espl1 - extra spindle poles-like 1 (s. cerevisiae), Tubg2 - tubulin, gamma 2, Aspm - asp (abnormal spindle)-like, microcephaly associated (drosophila), Aurka - aurora kinase a, Tubg1 - tubulin, gamma 1, Fbxo5 - f-box protein 5]
GO:0051315	attachment of mitotic spindle microtubules to kinetochore	3.28e-05	0.00228	8.06	20883	11	1414	6	[Nuf2 - nuf2, ndc80 kinetochore complex component, homolog (s. cerevisiae), Cdt1 - chromatin licensing and dna replication factor 1, Cenpe - centromere protein e, Ndc80 - ndc80 homolog, kinetochore complex component (s. cerevisiae), Kif2c - kinesin family member 2c, Mis12 - mis12 homolog (yeast)]
GO:0000082	G1/S transition of mitotic cell cycle	3.62e-05	0.00251	3.45	20883	60	1414	14	[Cables1 - cdk5 and abl enzyme substrate 1, Nasp - nuclear autoantigenic sperm protein (histone-binding), E2f3 - e2f transcription factor 3, Rbbp8 - retinoblastoma binding protein 8, Iqgap3 - iq motif containing gtpase activating protein 3, Cdkn2c - cyclin-dependent kinase inhibitor 2c (p18, inhibits cdk4), Skp2 - s-phase kinase-associated protein 2 (p45), Rcc1 - regulator of chromosome condensat…
GO:0051294	establishment of spindle orientation	3.78e-05	0.00261	4.17	20883	39	1414	11	[Zw10 - zw10 kinetochore protein, Spag5 - sperm associated antigen 5, Cdk5rap2 - cdk5 regulatory subunit associated protein 2, Nde1 - nuclear distribution gene e homolog 1 (a nidulans), Gpsm2 - g-protein signalling modulator 2 (ags3-like, c. elegans), Ndc80 - ndc80 homolog, kinetochore complex component (s. cerevisiae), Mad2l1 - mad2 mitotic arrest deficient-like 1, Spdl1 - spindle apparatus coil…
GO:0000086	G2/M transition of mitotic cell cycle	3.78e-05	0.0026	4.17	20883	39	1414	11	[Skp2 - s-phase kinase-associated protein 2 (p45), Chek2 - checkpoint kinase 2, Ccna2 - cyclin a2, Foxm1 - forkhead box m1, Cit - citron, Cdc25b - cell division cycle 25b, Birc5 - baculoviral iap repeat-containing 5, Cdc25c - cell division cycle 25c, Mastl - microtubule associated serine/threonine kinase-like, Chek1 - checkpoint kinase 1, Plk1 - polo-like kinase 1]
GO:0072527	pyrimidine-containing compound metabolic process	3.9e-05	0.00266	3.62	20883	53	1414	13	[Dctpp1 - dctp pyrophosphatase 1, Dck - deoxycytidine kinase, Tk1 - thymidine kinase 1, Nt5m - 5',3'-nucleotidase, mitochondrial, Dut - deoxyuridine triphosphatase, Ctps - cytidine 5'-triphosphate synthase, Cad - carbamoyl-phosphate synthetase 2, aspartate transcarbamylase, and dihydroorotase, Umps - uridine monophosphate synthetase, Dtymk - deoxythymidylate kinase, Shmt1 - serine hydroxymethyltr…
GO:0048232	male gamete generation	3.93e-05	0.00268	1.78	20883	432	1414	52	[Aspm - asp (abnormal spindle)-like, microcephaly associated (drosophila), Jag2 - jagged 2, Gtsf1 - gametocyte specific factor 1, H2afx - h2a histone family, member x, Efcab9 - ef-hand calcium binding domain 9, Cit - citron, Tdrd12 - tudor domain containing 12, Gpx4 - glutathione peroxidase 4, Hmgb2 - high mobility group box 2, Tdrkh - tudor and kh domain containing protein, Xlr4c - x-linked lymp…
GO:0051656	establishment of organelle localization	3.94e-05	0.00267	1.95	20883	303	1414	40	[Hhex - hematopoietically expressed homeobox, Map2k1 - mitogen-activated protein kinase kinase 1, Syt10 - synaptotagmin x, Syt7 - synaptotagmin vii, Fam83d - family with sequence similarity 83, member d, Myo5b - myosin vb, Cenpf - centromere protein f, Kif14 - kinesin family member 14, Cdca5 - cell division cycle associated 5, Plk1 - polo-like kinase 1, Sapcd2 - suppressor apc domain containing 2…
GO:0051293	establishment of spindle localization	3.98e-05	0.00269	3.85	20883	46	1414	12	[Zw10 - zw10 kinetochore protein, Spag5 - sperm associated antigen 5, Cdk5rap2 - cdk5 regulatory subunit associated protein 2, Nde1 - nuclear distribution gene e homolog 1 (a nidulans), Gpsm2 - g-protein signalling modulator 2 (ags3-like, c. elegans), Nusap1 - nucleolar and spindle associated protein 1, Ndc80 - ndc80 homolog, kinetochore complex component (s. cerevisiae), Mad2l1 - mad2 mitotic ar…
GO:0010212	response to ionizing radiation	4.03e-05	0.00271	2.63	20883	118	1414	21	[Xrcc2 - x-ray repair complementing defective repair in chinese hamster cells 2, Rad51ap1 - rad51 associated protein 1, Rad51 - rad51 homolog, Brca2 - breast cancer 2, 9630033F20Rik - riken cdna 9630033f20 gene, Fancd2 - fanconi anemia, complementation group d2, Rnf168 - ring finger protein 168, Rad54l - rad54 like (s. cerevisiae), Brca1 - breast cancer 1, Swi5 - swi5 recombination repair homolog…
GO:0009147	pyrimidine nucleoside triphosphate metabolic process	4.27e-05	0.00286	6.46	20883	16	1414	7	[Dctpp1 - dctp pyrophosphatase 1, Dtymk - deoxythymidylate kinase, Dut - deoxyuridine triphosphatase, Ctps - cytidine 5'-triphosphate synthase, Cad - carbamoyl-phosphate synthetase 2, aspartate transcarbamylase, and dihydroorotase, Nme2 - nme/nm23 nucleoside diphosphate kinase 2, Nme1 - nme/nm23 nucleoside diphosphate kinase 1]
GO:0000132	establishment of mitotic spindle orientation	4.3e-05	0.00287	4.48	20883	33	1414	10	[Zw10 - zw10 kinetochore protein, Cdk5rap2 - cdk5 regulatory subunit associated protein 2, Nde1 - nuclear distribution gene e homolog 1 (a nidulans), Gpsm2 - g-protein signalling modulator 2 (ags3-like, c. elegans), Ndc80 - ndc80 homolog, kinetochore complex component (s. cerevisiae), Mad2l1 - mad2 mitotic arrest deficient-like 1, Spdl1 - spindle apparatus coiled-coil protein 1, Cenpa - centromer…
GO:0006336	DNA replication-independent nucleosome assembly	4.47e-05	0.00297	4.92	20883	27	1414	9	[Nasp - nuclear autoantigenic sperm protein (histone-binding), Hist4h4 - histone cluster 4, h4, Hist1h4i - histone cluster 1, h4i, Oip5 - opa interacting protein 5, Asf1b - asf1 anti-silencing function 1 homolog b (s. cerevisiae), Mis18a - mis18 kinetochore protein homolog a (s. pombe), Cenpp - centromere protein p, Itgb3bp - integrin beta 3 binding protein (beta3-endonexin), Hist1h4c - histone c…
GO:0035825	homologous recombination	4.47e-05	0.00296	4.92	20883	27	1414	9	[Topbp1 - topoisomerase (dna) ii binding protein 1, Rad51 - rad51 homolog, Psmc3ip - proteasome (prosome, macropain) 26s subunit, atpase 3, interacting protein, Rad54l - rad54 like (s. cerevisiae), Trip13 - thyroid hormone receptor interactor 13, Chtf18 - ctf18, chromosome transmission fidelity factor 18, Rad54b - rad54 homolog b (s. cerevisiae), Mnd1 - meiotic nuclear divisions 1 homolog (s. cer…
GO:0045814	negative regulation of gene expression, epigenetic	4.77e-05	0.00314	3.07	20883	77	1414	16	[Hist1h2ai - histone cluster 1, h2ai, Hist1h2ao - histone cluster 1, h2ao, Hist1h2af - histone cluster 1, h2af, Hist1h2ab - histone cluster 1, h2ab, H2afx - h2a histone family, member x, Hist2h2ac - histone cluster 2, h2ac, Hells - helicase, lymphoid specific, Hist2h2ab - histone cluster 2, h2ab, Hist1h2ad - histone cluster 1, h2ad, Hist1h2ac - histone cluster 1, h2ac, Hist1h2ag - histone cluster…
GO:0051445	regulation of meiotic cell cycle	4.82e-05	0.00315	3.56	20883	54	1414	13	[Aspm - asp (abnormal spindle)-like, microcephaly associated (drosophila), Trip13 - thyroid hormone receptor interactor 13, Cdc25b - cell division cycle 25b, Wee2 - wee1 homolog 2 (s. pombe), Cdc25c - cell division cycle 25c, Psma8 - proteasome (prosome, macropain) subunit, alpha type, 8, Dazl - deleted in azoospermia-like, Npm2 - nucleophosmin/nucleoplasmin 2, Pde3a - phosphodiesterase 3a, cgmp …
GO:0051338	regulation of transferase activity	5.58e-05	0.00364	1.52	20883	856	1414	88	[Hhex - hematopoietically expressed homeobox, 9630033F20Rik - riken cdna 9630033f20 gene, Map2k1 - mitogen-activated protein kinase kinase 1, Iqgap3 - iq motif containing gtpase activating protein 3, Clspn - claspin, Wrap53 - wd repeat containing, antisense to trp53, Wee2 - wee1 homolog 2 (s. pombe), Itga1 - integrin alpha 1, Ntrk3 - neurotrophic tyrosine kinase, receptor, type 3, Pfkfb1 - 6-phos…
GO:0031497	chromatin assembly	5.73e-05	0.00372	4.34	20883	34	1414	10	[Chaf1b - chromatin assembly factor 1, subunit b (p60), H1fx - h1 histone family, member x, Hist1h1e - histone cluster 1, h1e, Hells - helicase, lymphoid specific, Hist1h1d - histone cluster 1, h1d, H1foo - h1 histone family, member o, oocyte-specific, Pole3 - polymerase (dna directed), epsilon 3 (p17 subunit), Hist1h1b - histone cluster 1, h1b, Hist1h1a - histone cluster 1, h1a, Chaf1a - chromat…
GO:0009219	pyrimidine deoxyribonucleotide metabolic process	6.18e-05	0.00399	7.38	20883	12	1414	6	[Dctpp1 - dctp pyrophosphatase 1, Dtymk - deoxythymidylate kinase, Nt5m - 5',3'-nucleotidase, mitochondrial, Shmt1 - serine hydroxymethyltransferase 1 (soluble), Dut - deoxyuridine triphosphatase, Tyms - thymidylate synthase]
GO:0034724	DNA replication-independent nucleosome organization	6.2e-05	0.00399	4.75	20883	28	1414	9	[Nasp - nuclear autoantigenic sperm protein (histone-binding), Hist4h4 - histone cluster 4, h4, Hist1h4i - histone cluster 1, h4i, Oip5 - opa interacting protein 5, Asf1b - asf1 anti-silencing function 1 homolog b (s. cerevisiae), Mis18a - mis18 kinetochore protein homolog a (s. pombe), Cenpp - centromere protein p, Itgb3bp - integrin beta 3 binding protein (beta3-endonexin), Hist1h4c - histone c…
GO:0072528	pyrimidine-containing compound biosynthetic process	6.2e-05	0.00398	4.75	20883	28	1414	9	[Dtymk - deoxythymidylate kinase, Shmt1 - serine hydroxymethyltransferase 1 (soluble), Dut - deoxyuridine triphosphatase, Ctps - cytidine 5'-triphosphate synthase, Cad - carbamoyl-phosphate synthetase 2, aspartate transcarbamylase, and dihydroorotase, Tyms - thymidylate synthase, Nme2 - nme/nm23 nucleoside diphosphate kinase 2, Nme1 - nme/nm23 nucleoside diphosphate kinase 1, Umps - uridine monop…
GO:0007127	meiosis I	6.2e-05	0.00396	4.75	20883	28	1414	9	[Ddx4 - dead (asp-glu-ala-asp) box polypeptide 4, Brca2 - breast cancer 2, Espl1 - extra spindle poles-like 1 (s. cerevisiae), Bcl2l11 - bcl2-like 11 (apoptosis facilitator), Trip13 - thyroid hormone receptor interactor 13, Cdc25b - cell division cycle 25b, Msh5 - muts homolog 5 (e. coli), Cks2 - cdc28 protein kinase regulatory subunit 2, Mybl1 - myeloblastosis oncogene-like 1]
GO:0044839	cell cycle G2/M phase transition	6.28e-05	0.004	3.96	20883	41	1414	11	[Skp2 - s-phase kinase-associated protein 2 (p45), Chek2 - checkpoint kinase 2, Ccna2 - cyclin a2, Foxm1 - forkhead box m1, Cit - citron, Cdc25b - cell division cycle 25b, Birc5 - baculoviral iap repeat-containing 5, Cdc25c - cell division cycle 25c, Mastl - microtubule associated serine/threonine kinase-like, Chek1 - checkpoint kinase 1, Plk1 - polo-like kinase 1]
GO:0051255	spindle midzone assembly	6.66e-05	0.00422	9.23	20883	8	1414	5	[Aurkb - aurora kinase b, Kif4 - kinesin family member 4, Kif23 - kinesin family member 23, Racgap1 - rac gtpase-activating protein 1, Incenp - inner centromere protein]
GO:0009162	deoxyribonucleoside monophosphate metabolic process	6.66e-05	0.0042	9.23	20883	8	1414	5	[Dnph1 - 2'-deoxynucleoside 5'-phosphate n-hydrolase 1, Nt5m - 5',3'-nucleotidase, mitochondrial, Shmt1 - serine hydroxymethyltransferase 1 (soluble), Dut - deoxyuridine triphosphatase, Tyms - thymidylate synthase]
GO:0008608	attachment of spindle microtubules to kinetochore	6.83e-05	0.0043	6.08	20883	17	1414	7	[Brca2 - breast cancer 2, Nuf2 - nuf2, ndc80 kinetochore complex component, homolog (s. cerevisiae), Cdt1 - chromatin licensing and dna replication factor 1, Cenpe - centromere protein e, Ndc80 - ndc80 homolog, kinetochore complex component (s. cerevisiae), Kif2c - kinesin family member 2c, Mis12 - mis12 homolog (yeast)]
GO:0040020	regulation of meiotic nuclear division	7.53e-05	0.00472	4.22	20883	35	1414	10	[Pde3a - phosphodiesterase 3a, cgmp inhibited, Cdc20 - cell division cycle 20, Trip13 - thyroid hormone receptor interactor 13, Fbxo43 - f-box protein 43, Wee2 - wee1 homolog 2 (s. pombe), Fbxo5 - f-box protein 5, Ttk - ttk protein kinase, Psma8 - proteasome (prosome, macropain) subunit, alpha type, 8, Npm2 - nucleophosmin/nucleoplasmin 2, Dazl - deleted in azoospermia-like]
GO:0007080	mitotic metaphase plate congression	7.53e-05	0.0047	4.22	20883	35	1414	10	[Zw10 - zw10 kinetochore protein, Kif22 - kinesin family member 22, Cdca8 - cell division cycle associated 8, Cenpe - centromere protein e, Kif18a - kinesin family member 18a, Ccnb1 - cyclin b1, Kif14 - kinesin family member 14, Kif2c - kinesin family member 2c, Cdca5 - cell division cycle associated 5, Spdl1 - spindle apparatus coiled-coil protein 1]
GO:0042558	pteridine-containing compound metabolic process	8.45e-05	0.00525	4.58	20883	29	1414	9	[Shmt1 - serine hydroxymethyltransferase 1 (soluble), Spr - sepiapterin reductase, Fpgs - folylpolyglutamyl synthetase, Mthfd1 - methylenetetrahydrofolate dehydrogenase (nadp+ dependent), methenyltetrahydrofolate cyclohydrolase, formyltetrahydrofolate synthase, Dhfr - dihydrofolate reductase, Aldh1l2 - aldehyde dehydrogenase 1 family, member l2, Tyms - thymidylate synthase, Mthfd2 - methylenetetr…
GO:0006760	folic acid-containing compound metabolic process	8.47e-05	0.00524	5.14	20883	23	1414	8	[Shmt1 - serine hydroxymethyltransferase 1 (soluble), Fpgs - folylpolyglutamyl synthetase, Mthfd1 - methylenetetrahydrofolate dehydrogenase (nadp+ dependent), methenyltetrahydrofolate cyclohydrolase, formyltetrahydrofolate synthase, Dhfr - dihydrofolate reductase, Aldh1l2 - aldehyde dehydrogenase 1 family, member l2, Tyms - thymidylate synthase, Mthfd2 - methylenetetrahydrofolate dehydrogenase (n…
GO:0031935	regulation of chromatin silencing	9.8e-05	0.00604	4.1	20883	36	1414	10	[Atad2 - atpase family, aaa domain containing 2, H1fx - h1 histone family, member x, Hist1h1e - histone cluster 1, h1e, Hist1h1d - histone cluster 1, h1d, H1foo - h1 histone family, member o, oocyte-specific, Hist1h1b - histone cluster 1, h1b, Dnmt1 - dna methyltransferase (cytosine-5) 1, Cdc45 - cell division cycle 45, Hist1h1a - histone cluster 1, h1a, Pou5f1 - pou domain, class 5, transcriptio…
GO:0051256	mitotic spindle midzone assembly	9.9e-05	0.00608	11.81	20883	5	1414	4	[Aurkb - aurora kinase b, Kif4 - kinesin family member 4, Kif23 - kinesin family member 23, Racgap1 - rac gtpase-activating protein 1]
GO:0001556	oocyte maturation	0.000105	0.00644	5.74	20883	18	1414	7	[Pde3a - phosphodiesterase 3a, cgmp inhibited, Brca2 - breast cancer 2, Trip13 - thyroid hormone receptor interactor 13, Cdc25b - cell division cycle 25b, Fbxo5 - f-box protein 5, Ccnb1 - cyclin b1, Dazl - deleted in azoospermia-like]
GO:0031936	negative regulation of chromatin silencing	0.000105	0.00641	5.74	20883	18	1414	7	[H1fx - h1 histone family, member x, Atad2 - atpase family, aaa domain containing 2, Hist1h1e - histone cluster 1, h1e, Hist1h1d - histone cluster 1, h1d, H1foo - h1 histone family, member o, oocyte-specific, Hist1h1b - histone cluster 1, h1b, Hist1h1a - histone cluster 1, h1a]
GO:0046653	tetrahydrofolate metabolic process	0.000105	0.00639	5.74	20883	18	1414	7	[Shmt1 - serine hydroxymethyltransferase 1 (soluble), Mthfd1 - methylenetetrahydrofolate dehydrogenase (nadp+ dependent), methenyltetrahydrofolate cyclohydrolase, formyltetrahydrofolate synthase, Dhfr - dihydrofolate reductase, Aldh1l2 - aldehyde dehydrogenase 1 family, member l2, Tyms - thymidylate synthase, Mthfd2 - methylenetetrahydrofolate dehydrogenase (nad+ dependent), methenyltetrahydrofol…
GO:2000104	negative regulation of DNA-dependent DNA replication	0.000108	0.00653	6.82	20883	13	1414	6	[Timeless - timeless circadian clock 1, Brca2 - breast cancer 2, Chek2 - checkpoint kinase 2, Donson - downstream neighbor of son, Fbxo5 - f-box protein 5, Tipin - timeless interacting protein]
GO:0009262	deoxyribonucleotide metabolic process	0.000114	0.00683	4.43	20883	30	1414	9	[Dctpp1 - dctp pyrophosphatase 1, Dtymk - deoxythymidylate kinase, Nt5m - 5',3'-nucleotidase, mitochondrial, Shmt1 - serine hydroxymethyltransferase 1 (soluble), Ada - adenosine deaminase, Dut - deoxyuridine triphosphatase, Tyms - thymidylate synthase, Rrm1 - ribonucleotide reductase m1, Rrm2 - ribonucleotide reductase m2]
GO:0006730	one-carbon metabolic process	0.00012	0.00716	4.92	20883	24	1414	8	[Gnmt - glycine n-methyltransferase, Shmt1 - serine hydroxymethyltransferase 1 (soluble), Fpgs - folylpolyglutamyl synthetase, Mthfd1 - methylenetetrahydrofolate dehydrogenase (nadp+ dependent), methenyltetrahydrofolate cyclohydrolase, formyltetrahydrofolate synthase, Dhfr - dihydrofolate reductase, Tyms - thymidylate synthase, Aldh1l2 - aldehyde dehydrogenase 1 family, member l2, Mthfd2 - methyl…
GO:0007283	spermatogenesis	0.000124	0.00739	1.72	20883	429	1414	50	[Aspm - asp (abnormal spindle)-like, microcephaly associated (drosophila), Jag2 - jagged 2, Gtsf1 - gametocyte specific factor 1, H2afx - h2a histone family, member x, Efcab9 - ef-hand calcium binding domain 9, Cit - citron, Tdrd12 - tudor domain containing 12, Gpx4 - glutathione peroxidase 4, Hmgb2 - high mobility group box 2, Tdrkh - tudor and kh domain containing protein, Xlr4c - x-linked lymp…
GO:0060969	negative regulation of gene silencing	0.000126	0.00751	3.99	20883	37	1414	10	[Atad2 - atpase family, aaa domain containing 2, H1fx - h1 histone family, member x, Hist1h1e - histone cluster 1, h1e, Bcdin3d - bcdin3 domain containing, Hist1h1d - histone cluster 1, h1d, H1foo - h1 histone family, member o, oocyte-specific, Dnd1 - dead end homolog 1 (zebrafish), Hist1h1b - histone cluster 1, h1b, Hist1h1a - histone cluster 1, h1a, Pou5f1 - pou domain, class 5, transcription f…
GO:0019438	aromatic compound biosynthetic process	0.00013	0.0077	1.53	20883	744	1414	77	[Tk1 - thymidine kinase 1, Nt5m - 5',3'-nucleotidase, mitochondrial, Dut - deoxyuridine triphosphatase, Wrap53 - wd repeat containing, antisense to trp53, Fpgs - folylpolyglutamyl synthetase, Ctps - cytidine 5'-triphosphate synthase, Nudt5 - nudix (nucleoside diphosphate linked moiety x)-type motif 5, Umps - uridine monophosphate synthetase, Pou5f1 - pou domain, class 5, transcription factor 1, S…
GO:1901605	alpha-amino acid metabolic process	0.000141	0.00831	2.18	20883	176	1414	26	[Fpgs - folylpolyglutamyl synthetase, Mthfd1 - methylenetetrahydrofolate dehydrogenase (nadp+ dependent), methenyltetrahydrofolate cyclohydrolase, formyltetrahydrofolate synthase, Ctps - cytidine 5'-triphosphate synthase, Nos1 - nitric oxide synthase 1, neuronal, Cdo1 - cysteine dioxygenase 1, cytosolic, Arg2 - arginase type ii, Ahcy - s-adenosylhomocysteine hydrolase, Gnmt - glycine n-methyltran…
GO:0009129	pyrimidine nucleoside monophosphate metabolic process	0.000141	0.00832	8.2	20883	9	1414	5	[Nt5m - 5',3'-nucleotidase, mitochondrial, Shmt1 - serine hydroxymethyltransferase 1 (soluble), Dut - deoxyuridine triphosphatase, Tyms - thymidylate synthase, Umps - uridine monophosphate synthetase]
GO:0097329	response to antimetabolite	0.000178	0.0104	6.33	20883	14	1414	6	[Timeless - timeless circadian clock 1, Rad51 - rad51 homolog, Cdk6 - cyclin-dependent kinase 6, Ddi2 - dna-damage inducible protein 2, Dhfr - dihydrofolate reductase, Blm - bloom syndrome, recq helicase-like]
GO:0009263	deoxyribonucleotide biosynthetic process	0.000178	0.0104	6.33	20883	14	1414	6	[Dtymk - deoxythymidylate kinase, Shmt1 - serine hydroxymethyltransferase 1 (soluble), Dut - deoxyuridine triphosphatase, Tyms - thymidylate synthase, Rrm1 - ribonucleotide reductase m1, Rrm2 - ribonucleotide reductase m2]
GO:0048609	multicellular organismal reproductive process	0.000214	0.0124	1.58	20883	589	1414	63	[Aspm - asp (abnormal spindle)-like, microcephaly associated (drosophila), Jag2 - jagged 2, Fancc - fanconi anemia, complementation group c, Figla - folliculogenesis specific basic helix-loop-helix, Klf17 - kruppel-like factor 17, Gtsf1 - gametocyte specific factor 1, H2afx - h2a histone family, member x, Efcab9 - ef-hand calcium binding domain 9, Cit - citron, Tdrd12 - tudor domain containing 12…
GO:0006520	cellular amino acid metabolic process	0.000217	0.0126	1.95	20883	242	1414	32	[Dars2 - aspartyl-trna synthetase 2 (mitochondrial), Lars2 - leucyl-trna synthetase, mitochondrial, Mthfd1 - methylenetetrahydrofolate dehydrogenase (nadp+ dependent), methenyltetrahydrofolate cyclohydrolase, formyltetrahydrofolate synthase, Fpgs - folylpolyglutamyl synthetase, Ctps - cytidine 5'-triphosphate synthase, Nos1 - nitric oxide synthase 1, neuronal, Cdo1 - cysteine dioxygenase 1, cytos…
GO:0007095	mitotic G2 DNA damage checkpoint	0.000227	0.0131	5.17	20883	20	1414	7	[Topbp1 - topoisomerase (dna) ii binding protein 1, Mre11a - meiotic recombination 11 homolog a (s. cerevisiae), Mbd4 - methyl-cpg binding domain protein 4, Donson - downstream neighbor of son, Clspn - claspin, Cdk1 - cyclin-dependent kinase 1, Blm - bloom syndrome, recq helicase-like]
GO:0007020	microtubule nucleation	0.000227	0.0131	5.17	20883	20	1414	7	[Tubg2 - tubulin, gamma 2, Nde1 - nuclear distribution gene e homolog 1 (a nidulans), Tubg1 - tubulin, gamma 1, Tpx2 - tpx2, microtubule-associated protein homolog (xenopus laevis), Tubgcp2 - tubulin, gamma complex associated protein 2, Cenpj - centromere protein j, Nin - ninein]
GO:0032467	positive regulation of cytokinesis	0.000254	0.0146	4.03	20883	33	1414	9	[Cdc6 - cell division cycle 6, Aurkb - aurora kinase b, Cit - citron, Cdc25b - cell division cycle 25b, Ect2 - ect2 oncogene, Kif20b - kinesin family member 20b, Kif14 - kinesin family member 14, Kif23 - kinesin family member 23, Racgap1 - rac gtpase-activating protein 1]
GO:0033314	mitotic DNA replication checkpoint	0.000267	0.0152	7.38	20883	10	1414	5	[Orc1 - origin recognition complex, subunit 1, Topbp1 - topoisomerase (dna) ii binding protein 1, Cdc6 - cell division cycle 6, Clspn - claspin, Ticrr - topbp1-interacting checkpoint and replication regulator]
GO:0009070	serine family amino acid biosynthetic process	0.00028	0.0159	5.91	20883	15	1414	6	[Phgdh - 3-phosphoglycerate dehydrogenase, Psat1 - phosphoserine aminotransferase 1, Shmt1 - serine hydroxymethyltransferase 1 (soluble), Sephs2 - selenophosphate synthetase 2, Cth - cystathionase (cystathionine gamma-lyase), Mthfd1 - methylenetetrahydrofolate dehydrogenase (nadp+ dependent), methenyltetrahydrofolate cyclohydrolase, formyltetrahydrofolate synthase]
GO:0009176	pyrimidine deoxyribonucleoside monophosphate metabolic process	0.000281	0.0159	9.85	20883	6	1414	4	[Nt5m - 5',3'-nucleotidase, mitochondrial, Shmt1 - serine hydroxymethyltransferase 1 (soluble), Dut - deoxyuridine triphosphatase, Tyms - thymidylate synthase]
GO:0010971	positive regulation of G2/M transition of mitotic cell cycle	0.000301	0.017	4.38	20883	27	1414	8	[Cdc7 - cell division cycle 7 (s. cerevisiae), Lmnb1 - lamin b1, Cdc25b - cell division cycle 25b, Dtl - denticleless homolog (drosophila), Cdk1 - cyclin-dependent kinase 1, Cdc25c - cell division cycle 25c, Fbxo5 - f-box protein 5, Ccnb1 - cyclin b1]
GO:1902990	mitotic telomere maintenance via semi-conservative replication	0.00031	0.0174	14.77	20883	3	1414	3	[Pcna - proliferating cell nuclear antigen, Rtel1 - regulator of telomere elongation helicase 1, Dna2 - dna replication helicase 2 homolog (yeast)]
GO:0045003	double-strand break repair via synthesis-dependent strand annealing	0.00031	0.0174	14.77	20883	3	1414	3	[Xrcc3 - x-ray repair complementing defective repair in chinese hamster cells 3, Rad54l - rad54 like (s. cerevisiae), Fancm - fanconi anemia, complementation group m]
GO:0021776	smoothened signaling pathway involved in spinal cord motor neuron cell fate specification	0.00031	0.0173	14.77	20883	3	1414	3	[Gli2 - gli-kruppel family member gli2, Gli3 - gli-kruppel family member gli3, Sufu - suppressor of fused homolog (drosophila)]
GO:0021775	smoothened signaling pathway involved in ventral spinal cord interneuron specification	0.00031	0.0172	14.77	20883	3	1414	3	[Gli2 - gli-kruppel family member gli2, Gli3 - gli-kruppel family member gli3, Sufu - suppressor of fused homolog (drosophila)]
GO:1904666	regulation of ubiquitin protein ligase activity	0.000321	0.0178	4.92	20883	21	1414	7	[Ube2s - ubiquitin-conjugating enzyme e2s, Cdc20 - cell division cycle 20, Rpl5 - ribosomal protein l5, Fbxo5 - f-box protein 5, Mastl - microtubule associated serine/threonine kinase-like, Mad2l1 - mad2 mitotic arrest deficient-like 1, Plk1 - polo-like kinase 1]
GO:0006298	mismatch repair	0.000321	0.0178	4.92	20883	21	1414	7	[Pcna - proliferating cell nuclear antigen, Rpa3 - replication protein a3, Rpa2 - replication protein a2, Mutyh - muty homolog (e. coli), Msh5 - muts homolog 5 (e. coli), Exo1 - exonuclease 1, Rpa1 - replication protein a1]
GO:0031572	G2 DNA damage checkpoint	0.000321	0.0177	4.92	20883	21	1414	7	[Topbp1 - topoisomerase (dna) ii binding protein 1, Mre11a - meiotic recombination 11 homolog a (s. cerevisiae), Mbd4 - methyl-cpg binding domain protein 4, Donson - downstream neighbor of son, Clspn - claspin, Cdk1 - cyclin-dependent kinase 1, Blm - bloom syndrome, recq helicase-like]
GO:0007281	germ cell development	0.000508	0.0279	1.98	20883	201	1414	27	[Taf4b - taf4b rna polymerase ii, tata box binding protein (tbp)-associated factor, Xlr4b - x-linked lymphocyte-regulated 4b, Aspm - asp (abnormal spindle)-like, microcephaly associated (drosophila), Spink2 - serine peptidase inhibitor, kazal type 2, Fancg - fanconi anemia, complementation group g, Fancc - fanconi anemia, complementation group c, Figla - folliculogenesis specific basic helix-loop…
GO:0018130	heterocycle biosynthetic process	0.000526	0.0288	1.48	20883	730	1414	73	[Tk1 - thymidine kinase 1, Nt5m - 5',3'-nucleotidase, mitochondrial, Dut - deoxyuridine triphosphatase, Wrap53 - wd repeat containing, antisense to trp53, Fpgs - folylpolyglutamyl synthetase, Ctps - cytidine 5'-triphosphate synthase, Nudt5 - nudix (nucleoside diphosphate linked moiety x)-type motif 5, Umps - uridine monophosphate synthetase, Pou5f1 - pou domain, class 5, transcription factor 1, S…
GO:0051640	organelle localization	0.000586	0.032	1.63	20883	435	1414	48	[Hhex - hematopoietically expressed homeobox, Map2k1 - mitogen-activated protein kinase kinase 1, Syt10 - synaptotagmin x, Aspm - asp (abnormal spindle)-like, microcephaly associated (drosophila), Fam83d - family with sequence similarity 83, member d, Syt7 - synaptotagmin vii, Myo5b - myosin vb, Cenpf - centromere protein f, Kif14 - kinesin family member 14, Cdca5 - cell division cycle associated…
GO:0006301	postreplication repair	0.000601	0.0326	4.49	20883	23	1414	7	[Pcna - proliferating cell nuclear antigen, Brca1 - breast cancer 1, Pold1 - polymerase (dna directed), delta 1, catalytic subunit, Polh - polymerase (dna directed), eta (rad 30 related), Dtl - denticleless homolog (drosophila), Pole2 - polymerase (dna directed), epsilon 2 (p59 subunit), Rad18 - rad18 homolog (s. cerevisiae)]
GO:0034587	piRNA metabolic process	0.000616	0.0333	5.21	20883	17	1414	6	[Ddx4 - dead (asp-glu-ala-asp) box polypeptide 4, Tdrd1 - tudor domain containing 1, Mael - maelstrom homolog (drosophila), Tdrd12 - tudor domain containing 12, Tdrkh - tudor and kh domain containing protein, Mybl1 - myeloblastosis oncogene-like 1]
GO:0016584	nucleosome positioning	0.000616	0.0332	5.21	20883	17	1414	6	[H1fx - h1 histone family, member x, Hist1h1e - histone cluster 1, h1e, Hist1h1d - histone cluster 1, h1d, H1foo - h1 histone family, member o, oocyte-specific, Hist1h1b - histone cluster 1, h1b, Hist1h1a - histone cluster 1, h1a]
GO:0007096	regulation of exit from mitosis	0.000616	0.0331	5.21	20883	17	1414	6	[Zw10 - zw10 kinetochore protein, Mir124a-2 - microrna 124a-2, Birc5 - baculoviral iap repeat-containing 5, Ube2c - ubiquitin-conjugating enzyme e2c, Cdca5 - cell division cycle associated 5, Npm2 - nucleophosmin/nucleoplasmin 2]
GO:0046112	nucleobase biosynthetic process	0.000616	0.033	5.21	20883	17	1414	6	[Shmt1 - serine hydroxymethyltransferase 1 (soluble), Ada - adenosine deaminase, Mthfd1 - methylenetetrahydrofolate dehydrogenase (nadp+ dependent), methenyltetrahydrofolate cyclohydrolase, formyltetrahydrofolate synthase, Ctps - cytidine 5'-triphosphate synthase, Cad - carbamoyl-phosphate synthetase 2, aspartate transcarbamylase, and dihydroorotase, Umps - uridine monophosphate synthetase]
GO:1904668	positive regulation of ubiquitin protein ligase activity	0.000621	0.0331	8.44	20883	7	1414	4	[Ube2s - ubiquitin-conjugating enzyme e2s, Cdc20 - cell division cycle 20, Mastl - microtubule associated serine/threonine kinase-like, Plk1 - polo-like kinase 1]
GO:0090267	positive regulation of mitotic cell cycle spindle assembly checkpoint	0.000621	0.033	8.44	20883	7	1414	4	[Xrcc3 - x-ray repair complementing defective repair in chinese hamster cells 3, Gen1 - gen homolog 1, endonuclease (drosophila), Ndc80 - ndc80 homolog, kinetochore complex component (s. cerevisiae), Mad2l1 - mad2 mitotic arrest deficient-like 1]
GO:0090232	positive regulation of spindle checkpoint	0.000621	0.0329	8.44	20883	7	1414	4	[Xrcc3 - x-ray repair complementing defective repair in chinese hamster cells 3, Gen1 - gen homolog 1, endonuclease (drosophila), Ndc80 - ndc80 homolog, kinetochore complex component (s. cerevisiae), Mad2l1 - mad2 mitotic arrest deficient-like 1]
GO:0051299	centrosome separation	0.000621	0.0328	8.44	20883	7	1414	4	[Aurka - aurora kinase a, Nek2 - nima (never in mitosis gene a)-related expressed kinase 2, Nde1 - nuclear distribution gene e homolog 1 (a nidulans), Kif11 - kinesin family member 11]
GO:0009069	serine family amino acid metabolic process	0.000642	0.0338	3.59	20883	37	1414	9	[Ahcy - s-adenosylhomocysteine hydrolase, Phgdh - 3-phosphoglycerate dehydrogenase, Psat1 - phosphoserine aminotransferase 1, Shmt1 - serine hydroxymethyltransferase 1 (soluble), Sephs2 - selenophosphate synthetase 2, Cth - cystathionase (cystathionine gamma-lyase), Mthfd1 - methylenetetrahydrofolate dehydrogenase (nadp+ dependent), methenyltetrahydrofolate cyclohydrolase, formyltetrahydrofolate …
GO:0051984	positive regulation of chromosome segregation	0.000661	0.0346	3.94	20883	30	1414	8	[Cdc6 - cell division cycle 6, Aurkb - aurora kinase b, Cdt1 - chromatin licensing and dna replication factor 1, Fen1 - flap structure specific endonuclease 1, Cenpe - centromere protein e, Ccnb1 - cyclin b1, Anapc11 - anaphase promoting complex subunit 11, Rad18 - rad18 homolog (s. cerevisiae)]
GO:1901607	alpha-amino acid biosynthetic process	0.000716	0.0374	3.07	20883	53	1414	11	[Phgdh - 3-phosphoglycerate dehydrogenase, Psat1 - phosphoserine aminotransferase 1, Aldh18a1 - aldehyde dehydrogenase 18 family, member a1, Shmt1 - serine hydroxymethyltransferase 1 (soluble), Sephs2 - selenophosphate synthetase 2, Mthfd1 - methylenetetrahydrofolate dehydrogenase (nadp+ dependent), methenyltetrahydrofolate cyclohydrolase, formyltetrahydrofolate synthase, Cth - cystathionase (cys…
GO:0003006	developmental process involved in reproduction	0.000739	0.0385	1.48	20883	690	1414	69	[Gdf9 - growth differentiation factor 9, Map2k1 - mitogen-activated protein kinase kinase 1, Ptgis - prostaglandin i2 (prostacyclin) synthase, Aspm - asp (abnormal spindle)-like, microcephaly associated (drosophila), Fancc - fanconi anemia, complementation group c, Figla - folliculogenesis specific basic helix-loop-helix, Fanca - fanconi anemia, complementation group a, Slc8a1 - solute carrier fa…
GO:2000105	positive regulation of DNA-dependent DNA replication	0.000748	0.0389	6.15	20883	12	1414	5	[Cdc7 - cell division cycle 7 (s. cerevisiae), Dbf4 - dbf4 homolog (s. cerevisiae), Cdt1 - chromatin licensing and dna replication factor 1, E2f7 - e2f transcription factor 7, E2f8 - e2f transcription factor 8]
GO:0007098	centrosome cycle	0.000791	0.041	3.5	20883	38	1414	9	[Xrcc2 - x-ray repair complementing defective repair in chinese hamster cells 2, Haus1 - haus augmin-like complex, subunit 1, Cdk5rap2 - cdk5 regulatory subunit associated protein 2, Haus8 - 4haus augmin-like complex, subunit 8, Aurka - aurora kinase a, Brca1 - breast cancer 1, Haus5 - haus augmin-like complex, subunit 5, Haus6 - haus augmin-like complex, subunit 6, Plk1 - polo-like kinase 1]
GO:0043486	histone exchange	0.000799	0.0412	4.31	20883	24	1414	7	[Nasp - nuclear autoantigenic sperm protein (histone-binding), Sycp3 - synaptonemal complex protein 3, Oip5 - opa interacting protein 5, Mis18a - mis18 kinetochore protein homolog a (s. pombe), Cenpp - centromere protein p, Anp32e - acidic (leucine-rich) nuclear phosphoprotein 32 family, member e, Itgb3bp - integrin beta 3 binding protein (beta3-endonexin)]
GO:0006306	DNA methylation	0.000846	0.0435	3.21	20883	46	1414	10	[Ddx4 - dead (asp-glu-ala-asp) box polypeptide 4, Tdrd1 - tudor domain containing 1, Mbd4 - methyl-cpg binding domain protein 4, Mael - maelstrom homolog (drosophila), Hells - helicase, lymphoid specific, Tdrd12 - tudor domain containing 12, Tdrkh - tudor and kh domain containing protein, Dnmt1 - dna methyltransferase (cytosine-5) 1, Hymai - hydatidiform mole associated and imprinted transcript, …
GO:0006305	DNA alkylation	0.000846	0.0434	3.21	20883	46	1414	10	[Ddx4 - dead (asp-glu-ala-asp) box polypeptide 4, Tdrd1 - tudor domain containing 1, Mbd4 - methyl-cpg binding domain protein 4, Mael - maelstrom homolog (drosophila), Hells - helicase, lymphoid specific, Tdrd12 - tudor domain containing 12, Tdrkh - tudor and kh domain containing protein, Hymai - hydatidiform mole associated and imprinted transcript, Dnmt1 - dna methyltransferase (cytosine-5) 1, …
GO:0060255	regulation of macromolecule metabolic process	0.000956	0.0488	1.14	20883	5456	1414	420	[Mak - male germ cell-associated kinase, Ptgis - prostaglandin i2 (prostacyclin) synthase, Hist2h3c1 - histone cluster 2, h3c1, Fanci - fanconi anemia, complementation group i, Clspn - claspin, Fam20a - family with sequence similarity 20, member a, Creb3l3 - camp responsive element binding protein 3-like 3, Phgdh - 3-phosphoglycerate dehydrogenase, Zbtb48 - zinc finger and btb domain containing 4…
GO:0007062	sister chromatid cohesion	0.000968	0.0493	3.41	20883	39	1414	9	[Kif22 - kinesin family member 22, Dscc1 - defective in sister chromatid cohesion 1 homolog (s. cerevisiae), Mre11a - meiotic recombination 11 homolog a (s. cerevisiae), Bub1b - budding uninhibited by benzimidazoles 1 homolog, beta (s. cerevisiae), Bub1 - budding uninhibited by benzimidazoles 1 homolog (s. cerevisiae), Sycp3 - synaptonemal complex protein 3, Cdc20 - cell division cycle 20, Esco2 …

## Sheet: GOrilla_PurpleCluster
GO Term	Description	P-value	FDR q-value	Enrichment	N	B	n	b	Genes
GO:0006910	phagocytosis, recognition	1.42e-10	2.21e-06	10.35	20883	40	656	13	[Ighv6-6 - immunoglobulin heavy variable 6-6, Igkc - immunoglobulin kappa constant, Igha - immunoglobulin heavy constant alpha, Igh-VJ558 - immunoglobulin heavy chain (j558 family), Ighv1-84 - immunoglobulin heavy variable 1-84, Ighg3 - immunoglobulin heavy constant gamma 3, Igh-VX24 - immunoglobulin heavy chain (x24 family), Igll1 - immunoglobulin lambda-like polypeptide 1, Ighm - immunoglobulin…
GO:0006911	phagocytosis, engulfment	7.37e-10	5.72e-06	7.58	20883	63	656	15	[Igkc - immunoglobulin kappa constant, Ighv6-6 - immunoglobulin heavy variable 6-6, Igha - immunoglobulin heavy constant alpha, Aif1 - allograft inflammatory factor 1, Igh-VJ558 - immunoglobulin heavy chain (j558 family), Ighv1-84 - immunoglobulin heavy variable 1-84, Ighg3 - immunoglobulin heavy constant gamma 3, Marco - macrophage receptor with collagenous structure, Itgb2 - integrin beta 2, Ig…
GO:0050853	B cell receptor signaling pathway	1.75e-09	9.08e-06	7.82	20883	57	656	14	[Igkc - immunoglobulin kappa constant, Ighv6-6 - immunoglobulin heavy variable 6-6, Igha - immunoglobulin heavy constant alpha, Igh-VJ558 - immunoglobulin heavy chain (j558 family), Ighv1-84 - immunoglobulin heavy variable 1-84, Ighg3 - immunoglobulin heavy constant gamma 3, Prkcb - protein kinase c, beta, Igh-VX24 - immunoglobulin heavy chain (x24 family), Igll1 - immunoglobulin lambda-like poly…
GO:0099024	plasma membrane invagination	5.37e-09	2.08e-05	6.63	20883	72	656	15	[Igkc - immunoglobulin kappa constant, Ighv6-6 - immunoglobulin heavy variable 6-6, Igha - immunoglobulin heavy constant alpha, Aif1 - allograft inflammatory factor 1, Igh-VJ558 - immunoglobulin heavy chain (j558 family), Ighv1-84 - immunoglobulin heavy variable 1-84, Ighg3 - immunoglobulin heavy constant gamma 3, Marco - macrophage receptor with collagenous structure, Itgb2 - integrin beta 2, Ig…
GO:0010324	membrane invagination	1.7e-08	5.29e-05	6.12	20883	78	656	15	[Igkc - immunoglobulin kappa constant, Ighv6-6 - immunoglobulin heavy variable 6-6, Igha - immunoglobulin heavy constant alpha, Aif1 - allograft inflammatory factor 1, Igh-VJ558 - immunoglobulin heavy chain (j558 family), Ighv1-84 - immunoglobulin heavy variable 1-84, Ighg3 - immunoglobulin heavy constant gamma 3, Marco - macrophage receptor with collagenous structure, Itgb2 - integrin beta 2, Ig…
GO:0002377	immunoglobulin production	3.42e-08	8.86e-05	6.9	20883	60	656	13	[Igkv4-68 - immunoglobulin kappa variable 4-68, Igkv4-91 - immunoglobulin kappa chain variable 4-91, Igkv2-112 - immunoglobulin kappa variable 2-112, Igkv15-103 - immunoglobulin kappa chain variable 15-103, Igkv9-120 - immunoglobulin kappa chain variable 9-120, Igkv8-19 - immunoglobulin kappa variable 8-19, Vpreb3 - pre-b lymphocyte gene 3, Igkv1-117 - immunoglobulin kappa variable 1-117, Igkv4-7…
GO:0006958	complement activation, classical pathway	8.56e-08	0.00019	7.07	20883	54	656	12	[Ighv6-6 - immunoglobulin heavy variable 6-6, Igkc - immunoglobulin kappa constant, Igh-VX24 - immunoglobulin heavy chain (x24 family), Igha - immunoglobulin heavy constant alpha, Igll1 - immunoglobulin lambda-like polypeptide 1, Igh-VJ558 - immunoglobulin heavy chain (j558 family), Ighv1-84 - immunoglobulin heavy variable 1-84, Ighm - immunoglobulin heavy constant mu, Ighv5-9 - immunoglobulin he…
GO:0006956	complement activation	1.14e-07	0.000221	6.27	20883	66	656	13	[Igkc - immunoglobulin kappa constant, Ighv6-6 - immunoglobulin heavy variable 6-6, Igha - immunoglobulin heavy constant alpha, Igh-VJ558 - immunoglobulin heavy chain (j558 family), Ighv1-84 - immunoglobulin heavy variable 1-84, Ighg3 - immunoglobulin heavy constant gamma 3, Igh-VX24 - immunoglobulin heavy chain (x24 family), Igll1 - immunoglobulin lambda-like polypeptide 1, Ighm - immunoglobulin…
GO:0072376	protein activation cascade	7.46e-07	0.00129	5.37	20883	77	656	13	[Igkc - immunoglobulin kappa constant, Ighv6-6 - immunoglobulin heavy variable 6-6, Igha - immunoglobulin heavy constant alpha, Igh-VJ558 - immunoglobulin heavy chain (j558 family), Ighv1-84 - immunoglobulin heavy variable 1-84, Ighg3 - immunoglobulin heavy constant gamma 3, Igh-VX24 - immunoglobulin heavy chain (x24 family), Igll1 - immunoglobulin lambda-like polypeptide 1, Ighm - immunoglobulin…
GO:0002440	production of molecular mediator of immune response	1.17e-06	0.00182	5.17	20883	80	656	13	[Igkv4-68 - immunoglobulin kappa variable 4-68, Igkv4-91 - immunoglobulin kappa chain variable 4-91, Igkv2-112 - immunoglobulin kappa variable 2-112, Igkv15-103 - immunoglobulin kappa chain variable 15-103, Igkv9-120 - immunoglobulin kappa chain variable 9-120, Igkv8-19 - immunoglobulin kappa variable 8-19, Vpreb3 - pre-b lymphocyte gene 3, Igkv1-117 - immunoglobulin kappa variable 1-117, Igkv4-7…
GO:0042742	defense response to bacterium	1.26e-06	0.00178	2.84	20883	303	656	27	[Ighv6-6 - immunoglobulin heavy variable 6-6, Defa26 - defensin, alpha, 26, Igha - immunoglobulin heavy constant alpha, Ighv1-84 - immunoglobulin heavy variable 1-84, Hist1h2bg - histone cluster 1, h2bg, Fgr - gardner-rasheed feline sarcoma viral (fgr) oncogene homolog, Igh-VX24 - immunoglobulin heavy chain (x24 family), Igll1 - immunoglobulin lambda-like polypeptide 1, Gbp9 - guanylate-binding p…
GO:0006959	humoral immune response	2.88e-06	0.00373	3.1	20883	226	656	22	[Igkc - immunoglobulin kappa constant, Ighv6-6 - immunoglobulin heavy variable 6-6, Defa26 - defensin, alpha, 26, Gm13271 - predicted gene 13271, Igha - immunoglobulin heavy constant alpha, Igh-VJ558 - immunoglobulin heavy chain (j558 family), Ighv1-84 - immunoglobulin heavy variable 1-84, Ifna4 - interferon alpha 4, Reg3b - regenerating islet-derived 3 beta, Hist1h2bg - histone cluster 1, h2bg, …
GO:0099502	calcium-dependent activation of synaptic vesicle fusion	4.71e-06	0.00562	25.47	20883	5	656	4	[Syt1 - synaptotagmin i, Syt9 - synaptotagmin ix, Syt2 - synaptotagmin ii, Prrt2 - proline-rich transmembrane protein 2]
GO:0031632	positive regulation of synaptic vesicle fusion to presynaptic active zone membrane	4.71e-06	0.00522	25.47	20883	5	656	4	[Syt9 - synaptotagmin ix, Syt1 - synaptotagmin i, Syt2 - synaptotagmin ii, Prrt2 - proline-rich transmembrane protein 2]
GO:0009617	response to bacterium	5.36e-06	0.00555	2.26	20883	508	656	36	[Ighv6-6 - immunoglobulin heavy variable 6-6, Mir30c-2 - microrna 30c-2, Defa26 - defensin, alpha, 26, Igha - immunoglobulin heavy constant alpha, Ighv1-84 - immunoglobulin heavy variable 1-84, Mir7-1 - microrna 7-1, Hist1h2bg - histone cluster 1, h2bg, Fgr - gardner-rasheed feline sarcoma viral (fgr) oncogene homolog, Mirlet7a-1 - microrna let7a-1, Igh-VX24 - immunoglobulin heavy chain (x24 fami…
GO:0006955	immune response	6.54e-06	0.00634	1.9	20883	890	656	53	[Tbkbp1 - tbk1 binding protein 1, Gm13271 - predicted gene 13271, Igkv2-112 - immunoglobulin kappa variable 2-112, Igkv15-103 - immunoglobulin kappa chain variable 15-103, Igkv8-19 - immunoglobulin kappa variable 8-19, Trim29 - tripartite motif-containing 29, Marco - macrophage receptor with collagenous structure, Prkcb - protein kinase c, beta, Igh-VX24 - immunoglobulin heavy chain (x24 family),…
GO:0050851	antigen receptor-mediated signaling pathway	7.88e-06	0.0072	3.66	20883	139	656	16	[Ighv6-6 - immunoglobulin heavy variable 6-6, Igkc - immunoglobulin kappa constant, Igha - immunoglobulin heavy constant alpha, Igh-VJ558 - immunoglobulin heavy chain (j558 family), Ighv1-84 - immunoglobulin heavy variable 1-84, Txk - txk tyrosine kinase, Ighg3 - immunoglobulin heavy constant gamma 3, Prkcb - protein kinase c, beta, Igh-VX24 - immunoglobulin heavy chain (x24 family), Igll1 - immu…
GO:0002429	immune response-activating cell surface receptor signaling pathway	1.55e-05	0.0134	3.32	20883	163	656	17	[Ighv6-6 - immunoglobulin heavy variable 6-6, Igkc - immunoglobulin kappa constant, Igha - immunoglobulin heavy constant alpha, Igh-VJ558 - immunoglobulin heavy chain (j558 family), Ighv1-84 - immunoglobulin heavy variable 1-84, Txk - txk tyrosine kinase, Mill2 - mhc i like leukocyte 2, Ighg3 - immunoglobulin heavy constant gamma 3, Prkcb - protein kinase c, beta, Igh-VX24 - immunoglobulin heavy …
GO:0050806	positive regulation of synaptic transmission	2.07e-05	0.0169	2.54	20883	313	656	25	[Mir30c-2 - microrna 30c-2, Mir7-1 - microrna 7-1, Ntrk2 - neurotrophic tyrosine kinase, receptor, type 2, Mir181a-2 - microrna 181a-2, Kctd13 - potassium channel tetramerisation domain containing 13, Syt9 - synaptotagmin ix, Mir328 - microrna 328, Mir539 - microrna 539, Mir19b-1 - microrna 19b-1, Wnt7a - wingless-related mmtv integration site 7a, Adora2a - adenosine a2a receptor, Syt1 - synaptot…
GO:1904321	response to forskolin	2.86e-05	0.0222	4.97	20883	64	656	10	[Mir30c-2 - microrna 30c-2, Adcy2 - adenylate cyclase 2, Mir31 - microrna 31, Mir93 - microrna 93, Mir7-1 - microrna 7-1, Mir30c-1 - microrna 30c-1, Mir7-2 - microrna 7-2, Mir92-1 - microrna 92-1, Mir327 - microrna 327, Mirlet7a-1 - microrna let7a-1]
GO:1904322	cellular response to forskolin	2.86e-05	0.0212	4.97	20883	64	656	10	[Mir30c-2 - microrna 30c-2, Adcy2 - adenylate cyclase 2, Mir31 - microrna 31, Mir93 - microrna 93, Mir7-1 - microrna 7-1, Mir30c-1 - microrna 30c-1, Mir7-2 - microrna 7-2, Mir92-1 - microrna 92-1, Mir327 - microrna 327, Mirlet7a-1 - microrna let7a-1]
GO:0061478	response to platelet aggregation inhibitor	3.29e-05	0.0232	4.9	20883	65	656	10	[Mir30c-2 - microrna 30c-2, Adcy2 - adenylate cyclase 2, Mir31 - microrna 31, Mir93 - microrna 93, Mir7-1 - microrna 7-1, Mir30c-1 - microrna 30c-1, Mir7-2 - microrna 7-2, Mir92-1 - microrna 92-1, Mir327 - microrna 327, Mirlet7a-1 - microrna let7a-1]
GO:0002768	immune response-regulating cell surface receptor signaling pathway	3.63e-05	0.0245	3.11	20883	174	656	17	[Ighv6-6 - immunoglobulin heavy variable 6-6, Igkc - immunoglobulin kappa constant, Igha - immunoglobulin heavy constant alpha, Igh-VJ558 - immunoglobulin heavy chain (j558 family), Ighv1-84 - immunoglobulin heavy variable 1-84, Txk - txk tyrosine kinase, Mill2 - mhc i like leukocyte 2, Ighg3 - immunoglobulin heavy constant gamma 3, Prkcb - protein kinase c, beta, Igh-VX24 - immunoglobulin heavy …
GO:0002757	immune response-activating signal transduction	8.5e-05	0.055	2.71	20883	223	656	19	[Igkc - immunoglobulin kappa constant, Ighv6-6 - immunoglobulin heavy variable 6-6, Igha - immunoglobulin heavy constant alpha, Igh-VJ558 - immunoglobulin heavy chain (j558 family), Ighv1-84 - immunoglobulin heavy variable 1-84, Txk - txk tyrosine kinase, Mill2 - mhc i like leukocyte 2, Ighg3 - immunoglobulin heavy constant gamma 3, Prkcb - protein kinase c, beta, Igh-VX24 - immunoglobulin heavy …
GO:0098542	defense response to other organism	9.94e-05	0.0617	2.06	20883	494	656	32	[Ighv6-6 - immunoglobulin heavy variable 6-6, Defa26 - defensin, alpha, 26, Slfn8 - schlafen 8, Igha - immunoglobulin heavy constant alpha, Ighv1-84 - immunoglobulin heavy variable 1-84, Hist1h2bg - histone cluster 1, h2bg, Fgr - gardner-rasheed feline sarcoma viral (fgr) oncogene homolog, Igh-VX24 - immunoglobulin heavy chain (x24 family), Tagap - t cell activation rho gtpase activating protein,…
GO:0050871	positive regulation of B cell activation	0.000136	0.0812	3.57	20883	107	656	12	[Igkc - immunoglobulin kappa constant, Ighv6-6 - immunoglobulin heavy variable 6-6, Igh-VX24 - immunoglobulin heavy chain (x24 family), Igha - immunoglobulin heavy constant alpha, Igll1 - immunoglobulin lambda-like polypeptide 1, Igh-VJ558 - immunoglobulin heavy chain (j558 family), Ighv1-84 - immunoglobulin heavy variable 1-84, Ighm - immunoglobulin heavy constant mu, Ighv5-9 - immunoglobulin he…
GO:0099171	presynaptic modulation of chemical synaptic transmission	0.000136	0.0783	9.36	20883	17	656	5	[Prkcb - protein kinase c, beta, Syt9 - synaptotagmin ix, Syt1 - synaptotagmin i, Syt2 - synaptotagmin ii, Prrt2 - proline-rich transmembrane protein 2]
GO:0001956	positive regulation of neurotransmitter secretion	0.000158	0.0877	7.07	20883	27	656	6	[Syt1 - synaptotagmin i, Syt9 - synaptotagmin ix, Tacr2 - tachykinin receptor 2, Syt2 - synaptotagmin ii, Adora2a - adenosine a2a receptor, Prrt2 - proline-rich transmembrane protein 2]
GO:0002764	immune response-regulating signaling pathway	0.000169	0.0905	2.57	20883	235	656	19	[Igkc - immunoglobulin kappa constant, Ighv6-6 - immunoglobulin heavy variable 6-6, Igha - immunoglobulin heavy constant alpha, Igh-VJ558 - immunoglobulin heavy chain (j558 family), Ighv1-84 - immunoglobulin heavy variable 1-84, Txk - txk tyrosine kinase, Mill2 - mhc i like leukocyte 2, Ighg3 - immunoglobulin heavy constant gamma 3, Prkcb - protein kinase c, beta, Igh-VX24 - immunoglobulin heavy …
GO:0002376	immune system process	0.000176	0.091	1.53	20883	1543	656	74	[Tbkbp1 - tbk1 binding protein 1, Gm13271 - predicted gene 13271, Igkv2-112 - immunoglobulin kappa variable 2-112, Aif1 - allograft inflammatory factor 1, Igkv15-103 - immunoglobulin kappa chain variable 15-103, Igkv8-19 - immunoglobulin kappa variable 8-19, Trim29 - tripartite motif-containing 29, Marco - macrophage receptor with collagenous structure, Dapk2 - death-associated protein kinase 2, …
GO:0051707	response to other organism	0.000178	0.0894	1.79	20883	765	656	43	[Ighv6-6 - immunoglobulin heavy variable 6-6, Mir30c-2 - microrna 30c-2, Defa26 - defensin, alpha, 26, Slfn8 - schlafen 8, Igha - immunoglobulin heavy constant alpha, Ighv1-84 - immunoglobulin heavy variable 1-84, Mir7-1 - microrna 7-1, Hist1h2bg - histone cluster 1, h2bg, Fgr - gardner-rasheed feline sarcoma viral (fgr) oncogene homolog, Mirlet7a-1 - microrna let7a-1, Igh-VX24 - immunoglobulin h…
GO:1901655	cellular response to ketone	0.000199	0.0966	3.23	20883	128	656	13	[Mir30c-2 - microrna 30c-2, Mir31 - microrna 31, Mir93 - microrna 93, Mettl21c - methyltransferase like 21c, Mir7-1 - microrna 7-1, Mir7-2 - microrna 7-2, Mirlet7a-1 - microrna let7a-1, Adcy2 - adenylate cyclase 2, Bmp4 - bone morphogenetic protein 4, Mir30c-1 - microrna 30c-1, Mir92-1 - microrna 92-1, Mir327 - microrna 327, Tfap4 - transcription factor ap4]
GO:0031630	regulation of synaptic vesicle fusion to presynaptic active zone membrane	0.000267	0.126	11.58	20883	11	656	4	[Syt1 - synaptotagmin i, Syt9 - synaptotagmin ix, Syt2 - synaptotagmin ii, Prrt2 - proline-rich transmembrane protein 2]
GO:0043207	response to external biotic stimulus	0.000321	0.146	1.65	20883	983	656	51	[Mir7-1 - microrna 7-1, Mirlet7a-1 - microrna let7a-1, Igh-VX24 - immunoglobulin heavy chain (x24 family), Ptafr - platelet-activating factor receptor, Igll1 - immunoglobulin lambda-like polypeptide 1, Gbp9 - guanylate-binding protein 9, Mir19b-1 - microrna 19b-1, Ighv5-9 - immunoglobulin heavy variable 5-9, Slamf8 - slam family member 8, Igkc - immunoglobulin kappa constant, Grpr - gastrin relea…
GO:2000302	positive regulation of synaptic vesicle exocytosis	0.00039	0.173	10.61	20883	12	656	4	[Syt1 - synaptotagmin i, Syt9 - synaptotagmin ix, Syt2 - synaptotagmin ii, Prrt2 - proline-rich transmembrane protein 2]
GO:1902805	positive regulation of synaptic vesicle transport	0.00055	0.237	9.8	20883	13	656	4	[Syt9 - synaptotagmin ix, Syt1 - synaptotagmin i, Syt2 - synaptotagmin ii, Prrt2 - proline-rich transmembrane protein 2]
GO:0009607	response to biotic stimulus	0.000557	0.234	1.61	20883	1007	656	51	[Mir7-1 - microrna 7-1, Mirlet7a-1 - microrna let7a-1, Igh-VX24 - immunoglobulin heavy chain (x24 family), Ptafr - platelet-activating factor receptor, Igll1 - immunoglobulin lambda-like polypeptide 1, Gbp9 - guanylate-binding protein 9, Mir19b-1 - microrna 19b-1, Ighv5-9 - immunoglobulin heavy variable 5-9, Slamf8 - slam family member 8, Igkc - immunoglobulin kappa constant, Grpr - gastrin relea…
GO:0021537	telencephalon development	0.000633	0.259	6.92	20883	23	656	5	[Rfx4 - regulatory factor x, 4 (influences hla class ii expression), Fgf8 - fibroblast growth factor 8, Emx1 - empty spiracles homeobox 1, Bmp4 - bone morphogenetic protein 4, Hes5 - hairy and enhancer of split 5 (drosophila)]
GO:0031340	positive regulation of vesicle fusion	0.000751	0.299	9.1	20883	14	656	4	[Syt9 - synaptotagmin ix, Syt1 - synaptotagmin i, Syt2 - synaptotagmin ii, Prrt2 - proline-rich transmembrane protein 2]
GO:0060291	long-term synaptic potentiation	0.000816	0.317	2.57	20883	186	656	15	[Mir30c-2 - microrna 30c-2, Mir23b - microrna 23b, Mir93 - microrna 93, Mir7-1 - microrna 7-1, Ntrk2 - neurotrophic tyrosine kinase, receptor, type 2, Mir7-2 - microrna 7-2, Mir181a-2 - microrna 181a-2, Mir328 - microrna 328, Mir19b-1 - microrna 19b-1, Mir539 - microrna 539, Mir98 - microrna 98, Mir30c-1 - microrna 30c-1, Mir92-1 - microrna 92-1, Htr7 - 5-hydroxytryptamine (serotonin) receptor 7,…
GO:1901654	response to ketone	0.000825	0.312	2.67	20883	167	656	14	[Mir30c-2 - microrna 30c-2, Mir31 - microrna 31, Mir93 - microrna 93, Mettl21c - methyltransferase like 21c, Mir7-1 - microrna 7-1, Mir7-2 - microrna 7-2, Mirlet7a-1 - microrna let7a-1, Adcy2 - adenylate cyclase 2, Bmp4 - bone morphogenetic protein 4, Mir30c-1 - microrna 30c-1, Mir92-1 - microrna 92-1, Mir327 - microrna 327, Htr7 - 5-hydroxytryptamine (serotonin) receptor 7, Tfap4 - transcription…
GO:0008037	cell recognition	0.000864	0.32	2.78	20883	149	656	13	[Ighv6-6 - immunoglobulin heavy variable 6-6, Igkc - immunoglobulin kappa constant, Igha - immunoglobulin heavy constant alpha, Igh-VJ558 - immunoglobulin heavy chain (j558 family), Ighv1-84 - immunoglobulin heavy variable 1-84, Ighg3 - immunoglobulin heavy constant gamma 3, Igh-VX24 - immunoglobulin heavy chain (x24 family), Igll1 - immunoglobulin lambda-like polypeptide 1, Ighm - immunoglobulin…
GO:0002253	activation of immune response	0.000865	0.312	2.2	20883	289	656	20	[Igkc - immunoglobulin kappa constant, Ighv6-6 - immunoglobulin heavy variable 6-6, Igha - immunoglobulin heavy constant alpha, Igh-VJ558 - immunoglobulin heavy chain (j558 family), Ighv1-84 - immunoglobulin heavy variable 1-84, Txk - txk tyrosine kinase, Mill2 - mhc i like leukocyte 2, Ighg3 - immunoglobulin heavy constant gamma 3, Prkcb - protein kinase c, beta, Igh-VX24 - immunoglobulin heavy …
GO:0045087	innate immune response	0.00089	0.314	1.94	20883	444	656	27	[Tbkbp1 - tbk1 binding protein 1, Ighv6-6 - immunoglobulin heavy variable 6-6, Defa26 - defensin, alpha, 26, Igha - immunoglobulin heavy constant alpha, Ighv1-84 - immunoglobulin heavy variable 1-84, Hist1h2bg - histone cluster 1, h2bg, Fgr - gardner-rasheed feline sarcoma viral (fgr) oncogene homolog, Trim29 - tripartite motif-containing 29, Marco - macrophage receptor with collagenous structure…
GO:2001023	regulation of response to drug	0.00093	0.321	3.07	20883	114	656	11	[Syt1 - synaptotagmin i, Syt9 - synaptotagmin ix, Prkcb - protein kinase c, beta, Kcna2 - potassium voltage-gated channel, shaker-related subfamily, member 2, Tacr2 - tachykinin receptor 2, Gabra4 - gamma-aminobutyric acid (gaba) a receptor, subunit alpha 4, Syt2 - synaptotagmin ii, Reg3b - regenerating islet-derived 3 beta, Adora2a - adenosine a2a receptor, Syt15 - synaptotagmin xv, Rab3b - rab3…

## Sheet: GOrilla_OrangeCluster
GO Term	Description	P-value	FDR q-value	Enrichment	N	B	n	b	Genes
[truncated: 241 more rows]

## Sheet: GOrilla_CyanCluster
GO Term	Description	P-value	FDR q-value	Enrichment	N	B	n	b	Genes
[truncated: 209 more rows]
