# Supplementary material for: Capitalizing on transcriptome profiling to optimize and identify targets for promoting early murine folliculogenesis in vitro
Source: Sci Rep. 2021 Jun 15;11:12517. doi: 10.1038/s41598-021-92036-y (PMC8206164; doi:10.1038/s41598-021-92036-y)
Supplement: Supplementary file 3 — Supplementary Information 3. [file 41598_2021_92036_MOESM3_ESM.xlsx]

## Sheet: GOrilla_YellowCluster
GO Term	Description	P-value	FDR q-value	Enrichment	N	B	n	b	Genes
GO:0070885	negative regulation of calcineurin-NFAT signaling cascade	0.000921	1	5.73	3827	4	668	4	[Prnp - prion protein, Rcan1 - regulator of calcineurin 1, Homer2 - homer homolog 2 (drosophila), Homer3 - homer homolog 3 (drosophila)]
GO:0106057	negative regulation of calcineurin-mediated signaling	0.000921	1	5.73	3827	4	668	4	[Prnp - prion protein, Rcan1 - regulator of calcineurin 1, Homer2 - homer homolog 2 (drosophila), Homer3 - homer homolog 3 (drosophila)]

## Sheet: GOrilla_GreenCluster
GO Term	Description	P-value	FDR q-value	Enrichment	N	B	n	b	Genes
GO:0007186	G protein-coupled receptor signaling pathway	2.27e-06	0.0232	2.34	3827	211	256	33	[Camk2a - calcium/calmodulin-dependent protein kinase ii alpha, Olfr1427 - olfactory receptor 1427, Olfr564 - olfactory receptor 564, Olfr330 - olfactory receptor 330, Olfr911-ps1 - olfactory receptor 911, pseudogene 1, Olfr706 - olfactory receptor 706, Tas2r139 - taste receptor, type 2, member 139, Drd1a - dopamine receptor d1a, Nmb - neuromedin b, Ltb4r1 - leukotriene b4 receptor 1, Olfr684 - o…
GO:0007606	sensory perception of chemical stimulus	4.7e-06	0.024	2.86	3827	115	256	22	[Olfr398 - olfactory receptor 398, Olfr1427 - olfactory receptor 1427, Olfr330 - olfactory receptor 330, Olfr564 - olfactory receptor 564, Olfr1377 - olfactory receptor 1377, Olfr911-ps1 - olfactory receptor 911, pseudogene 1, Olfr706 - olfactory receptor 706, Tas2r139 - taste receptor, type 2, member 139, Olfr901 - olfactory receptor 901, Olfr914 - olfactory receptor 914, Olfr1040 - olfactory re…
GO:0007608	sensory perception of smell	5.11e-06	0.0174	2.93	3827	107	256	21	[Olfr398 - olfactory receptor 398, Olfr1427 - olfactory receptor 1427, Olfr564 - olfactory receptor 564, Olfr330 - olfactory receptor 330, Olfr1377 - olfactory receptor 1377, Olfr911-ps1 - olfactory receptor 911, pseudogene 1, Olfr706 - olfactory receptor 706, Olfr901 - olfactory receptor 901, Olfr914 - olfactory receptor 914, Olfr1040 - olfactory receptor 1040, Olfr1420 - olfactory receptor 1420…
GO:0007600	sensory perception	0.000754	1	1.96	3827	191	256	25	[Olfr1427 - olfactory receptor 1427, Olfr330 - olfactory receptor 330, Olfr564 - olfactory receptor 564, Olfr911-ps1 - olfactory receptor 911, pseudogene 1, Olfr706 - olfactory receptor 706, Tas2r139 - taste receptor, type 2, member 139, Mir200b - microrna 200b, Kcna2 - potassium voltage-gated channel, shaker-related subfamily, member 2, Olfr684 - olfactory receptor 684, Olfr286 - olfactory recep…

## Sheet: GOrilla_CyanCluster
GO Term	Description	P-value	FDR q-value	Enrichment	N	B	n	b	Genes
GO:1903489	positive regulation of lactation	4.2e-06	0.0428	71.76	3827	4	40	3	[Prl2c3 - prolactin family 2, subfamily c, member 3, Prl2c2 - prolactin family 2, subfamily c, member 2, Prl2c5 - prolactin family 2, subfamily c, member 5]
GO:1903487	regulation of lactation	4.2e-06	0.0214	71.76	3827	4	40	3	[Prl2c3 - prolactin family 2, subfamily c, member 3, Prl2c2 - prolactin family 2, subfamily c, member 2, Prl2c5 - prolactin family 2, subfamily c, member 5]
GO:0046427	positive regulation of JAK-STAT cascade	5.72e-05	0.194	35.88	3827	8	40	3	[Prl2c3 - prolactin family 2, subfamily c, member 3, Prl2c2 - prolactin family 2, subfamily c, member 2, Prl2c5 - prolactin family 2, subfamily c, member 5]
GO:1904894	positive regulation of STAT cascade	0.000165	0.42	26.09	3827	11	40	3	[Prl2c3 - prolactin family 2, subfamily c, member 3, Prl2c2 - prolactin family 2, subfamily c, member 2, Prl2c5 - prolactin family 2, subfamily c, member 5]
GO:0030879	mammary gland development	0.000165	0.336	26.09	3827	11	40	3	[Prl2c3 - prolactin family 2, subfamily c, member 3, Prl2c2 - prolactin family 2, subfamily c, member 2, Prl2c5 - prolactin family 2, subfamily c, member 5]
GO:0007565	female pregnancy	0.000539	0.916	17.94	3827	16	40	3	[Prl2c3 - prolactin family 2, subfamily c, member 3, Prl2c2 - prolactin family 2, subfamily c, member 2, Prl2c5 - prolactin family 2, subfamily c, member 5]
GO:0051569	regulation of histone H3-K4 methylation	0.000631	0.919	47.84	3827	4	40	2	[Wdr61 - wd repeat domain 61, H2afy - h2a histone family, member y]
GO:0046425	regulation of JAK-STAT cascade	0.000913	1	15.11	3827	19	40	3	[Prl2c3 - prolactin family 2, subfamily c, member 3, Prl2c2 - prolactin family 2, subfamily c, member 2, Prl2c5 - prolactin family 2, subfamily c, member 5]

## Sheet: GOrilla_MagentaCluster
GO Term	Description	P-value	FDR q-value	Enrichment	N	B	n	b	Genes
GO:0007165	signal transduction	3.04e-07	0.00311	1.29	3983	795	969	249	[Hdac4 - histone deacetylase 4, Ptgir - prostaglandin i receptor (ip), Mrgpra2a - mas-related gpr, member a2a, Cap1 - cap, adenylate cyclase-associated protein 1 (yeast), Ptk2b - ptk2 protein tyrosine kinase 2 beta, Nucb1 - nucleobindin 1, Mirlet7a-1 - microrna let7a-1, Ppm1l - protein phosphatase 1 (formerly 2c)-like, Atg10 - autophagy related 10, Fcer1a - fc receptor, ige, high affinity i, alph…
GO:0003008	system process	4.42e-07	0.00227	1.45	3983	375	969	132	[Olfr670 - olfactory receptor 670, Olfr786 - olfactory receptor 786, Mirlet7a-1 - microrna let7a-1, Apoe - apolipoprotein e, Olfr466 - olfactory receptor 466, Olfr510 - olfactory receptor 510, Olfr629 - olfactory receptor 629, Chst10 - carbohydrate sulfotransferase 10, Reep2 - receptor accessory protein 2, Olfr1281 - olfactory receptor 1281, App - amyloid beta (a4) precursor protein, Pten - phosp…
GO:0034765	regulation of ion transmembrane transport	9.74e-07	0.00333	1.91	3983	99	969	46	[Dysf - dysferlin, Kcng1 - potassium voltage-gated channel, subfamily g, member 1, Ano9 - anoctamin 9, Slc9a3r2 - solute carrier family 9 (sodium/hydrogen exchanger), member 3 regulator 2, Clcn2 - chloride channel 2, Ehd3 - eh-domain containing 3, Ednra - endothelin receptor type a, Kcnc2 - potassium voltage gated channel, shaw-related subfamily, member 2, Ahnak - ahnak nucleoprotein (desmoyokin)…
GO:0032879	regulation of localization	1.02e-06	0.0026	1.32	3983	605	969	195	[Hdac4 - histone deacetylase 4, Kcng1 - potassium voltage-gated channel, subfamily g, member 1, Syt6 - synaptotagmin vi, Abcg1 - atp-binding cassette, sub-family g (white), member 1, Ptk2b - ptk2 protein tyrosine kinase 2 beta, Nucb1 - nucleobindin 1, Prl3c1 - prolactin family 3, subfamily c, member 1, Tmsb4x - thymosin, beta 4, x chromosome, Fcer1a - fc receptor, ige, high affinity i, alpha poly…
GO:0032501	multicellular organismal process	1.89e-06	0.00388	1.26	3983	818	969	251	[Abcg1 - atp-binding cassette, sub-family g (white), member 1, Rorc - rar-related orphan receptor gamma, Prl3c1 - prolactin family 3, subfamily c, member 1, Mirlet7a-1 - microrna let7a-1, Olfr466 - olfactory receptor 466, Dnaic2 - dynein, axonemal, intermediate chain 2, Olfr510 - olfactory receptor 510, Olfr629 - olfactory receptor 629, Agr2 - anterior gradient 2, Nrp2 - neuropilin 2, Wls - wntle…
GO:0034762	regulation of transmembrane transport	2.01e-06	0.00343	1.8	3983	119	969	52	[Kcng1 - potassium voltage-gated channel, subfamily g, member 1, Dysf - dysferlin, Ano9 - anoctamin 9, Clcn2 - chloride channel 2, Il1b - interleukin 1 beta, Kcnc2 - potassium voltage gated channel, shaw-related subfamily, member 2, Ahnak - ahnak nucleoprotein (desmoyokin), Ptk2b - ptk2 protein tyrosine kinase 2 beta, Klf15 - kruppel-like factor 15, App - amyloid beta (a4) precursor protein, Ramp…
GO:0050789	regulation of biological process	3.52e-06	0.00515	1.12	3983	2175	969	590	[Hdac4 - histone deacetylase 4, Cgnl1 - cingulin-like 1, Ptgir - prostaglandin i receptor (ip), Abcg1 - atp-binding cassette, sub-family g (white), member 1, St13 - suppression of tumorigenicity 13, Mirlet7c-1 - microrna let7c-1, Ptk2b - ptk2 protein tyrosine kinase 2 beta, Mirlet7a-1 - microrna let7a-1, Atg10 - autophagy related 10, Tmsb4x - thymosin, beta 4, x chromosome, Olfr466 - olfactory re…
GO:0040012	regulation of locomotion	3.94e-06	0.00505	1.53	3983	237	969	88	[Scg2 - secretogranin ii, Hdac4 - histone deacetylase 4, Dysf - dysferlin, Fam110c - family with sequence similarity 110, member c, Lpar1 - lysophosphatidic acid receptor 1, Il1b - interleukin 1 beta, Limch1 - lim and calponin homology domains 1, Ptk2b - ptk2 protein tyrosine kinase 2 beta, Neo1 - neogenin, Eng - endoglin, Tmsb4x - thymosin, beta 4, x chromosome, Apoe - apolipoprotein e, Mmp2 - m…
GO:0050678	regulation of epithelial cell proliferation	4.26e-06	0.00486	1.98	3983	77	969	37	[Scg2 - secretogranin ii, Dysf - dysferlin, Mtss1 - metastasis suppressor 1, Itga4 - integrin alpha 4, Glul - glutamate-ammonia ligase (glutamine synthetase), Ednra - endothelin receptor type a, Eng - endoglin, Nr4a3 - nuclear receptor subfamily 4, group a, member 3, Tgfa - transforming growth factor alpha, Dusp10 - dual specificity phosphatase 10, Hoxa5 - homeobox a5, Apoe - apolipoprotein e, Sm…
GO:0043269	regulation of ion transport	4.47e-06	0.00458	1.66	3983	156	969	63	[Kcng1 - potassium voltage-gated channel, subfamily g, member 1, Dysf - dysferlin, Ano9 - anoctamin 9, Clcn2 - chloride channel 2, Syt6 - synaptotagmin vi, Kcnc2 - potassium voltage gated channel, shaw-related subfamily, member 2, Il1b - interleukin 1 beta, Ahnak - ahnak nucleoprotein (desmoyokin), Agtr2 - angiotensin ii receptor, type 2, Ptk2b - ptk2 protein tyrosine kinase 2 beta, Apoe - apolip…
GO:2000145	regulation of cell motility	5.52e-06	0.00515	1.54	3983	222	969	83	[Hdac4 - histone deacetylase 4, Dysf - dysferlin, Fam110c - family with sequence similarity 110, member c, Lpar1 - lysophosphatidic acid receptor 1, Il1b - interleukin 1 beta, Limch1 - lim and calponin homology domains 1, Ptk2b - ptk2 protein tyrosine kinase 2 beta, Neo1 - neogenin, Eng - endoglin, Tmsb4x - thymosin, beta 4, x chromosome, Apoe - apolipoprotein e, Mmp2 - matrix metallopeptidase 2,…
GO:0043062	extracellular structure organization	6.52e-06	0.00557	1.93	3983	81	969	38	[Ramp2 - receptor (calcitonin) activity modifying protein 2, Col14a1 - collagen, type xiv, alpha 1, Soat2 - sterol o-acyltransferase 2, Col15a1 - collagen, type xv, alpha 1, Abcg1 - atp-binding cassette, sub-family g (white), member 1, Lcp1 - lymphocyte cytosolic protein 1, Eng - endoglin, Apoe - apolipoprotein e, Mmp2 - matrix metallopeptidase 2, Mmp11 - matrix metallopeptidase 11, Dag1 - dystro…
GO:0016477	cell migration	6.79e-06	0.00535	1.58	3983	190	969	73	[Scg2 - secretogranin ii, Cxcl3 - chemokine (c-x-c motif) ligand 3, Spns2 - spinster homolog 2, Cap1 - cap, adenylate cyclase-associated protein 1 (yeast), Lpar1 - lysophosphatidic acid receptor 1, Il1b - interleukin 1 beta, Ptk2b - ptk2 protein tyrosine kinase 2 beta, Neo1 - neogenin, Fap - fibroblast activation protein, Eng - endoglin, Il17ra - interleukin 17 receptor a, Myh10 - myosin, heavy p…
GO:0065007	biological regulation	9.86e-06	0.00722	1.1	3983	2309	969	619	[Hdac4 - histone deacetylase 4, Cgnl1 - cingulin-like 1, Ptgir - prostaglandin i receptor (ip), Abcg1 - atp-binding cassette, sub-family g (white), member 1, St13 - suppression of tumorigenicity 13, Mirlet7c-1 - microrna let7c-1, Ptk2b - ptk2 protein tyrosine kinase 2 beta, Mirlet7a-1 - microrna let7a-1, Atg10 - autophagy related 10, Tmsb4x - thymosin, beta 4, x chromosome, Olfr466 - olfactory re…
GO:0030334	regulation of cell migration	1.01e-05	0.00694	1.53	3983	215	969	80	[Hdac4 - histone deacetylase 4, Dysf - dysferlin, Fam110c - family with sequence similarity 110, member c, Lpar1 - lysophosphatidic acid receptor 1, Il1b - interleukin 1 beta, Limch1 - lim and calponin homology domains 1, Ptk2b - ptk2 protein tyrosine kinase 2 beta, Neo1 - neogenin, Eng - endoglin, Tmsb4x - thymosin, beta 4, x chromosome, Apoe - apolipoprotein e, Mmp2 - matrix metallopeptidase 2,…
GO:0030198	extracellular matrix organization	1.15e-05	0.00737	1.97	3983	71	969	34	[Ramp2 - receptor (calcitonin) activity modifying protein 2, Col14a1 - collagen, type xiv, alpha 1, Col15a1 - collagen, type xv, alpha 1, Lcp1 - lymphocyte cytosolic protein 1, Eng - endoglin, Mmp2 - matrix metallopeptidase 2, Mmp11 - matrix metallopeptidase 11, App - amyloid beta (a4) precursor protein, Dag1 - dystroglycan 1, Qsox1 - quiescin q6 sulfhydryl oxidase 1, Thsd4 - thrombospondin, type…
GO:0007155	cell adhesion	1.21e-05	0.00727	1.59	3983	173	969	67	[Cldn13 - claudin 13, Fbln7 - fibulin 7, Il1b - interleukin 1 beta, Ptk2b - ptk2 protein tyrosine kinase 2 beta, Neo1 - neogenin, Fap - fibroblast activation protein, Eng - endoglin, Pcdhb21 - protocadherin beta 21, Myh10 - myosin, heavy polypeptide 10, non-muscle, Cd9 - cd9 antigen, Nuak1 - nuak family, snf1-like kinase, 1, App - amyloid beta (a4) precursor protein, Dag1 - dystroglycan 1, Alcam …
GO:0050877	nervous system process	1.3e-05	0.00739	1.44	3983	291	969	102	[Olfr670 - olfactory receptor 670, Olfr786 - olfactory receptor 786, Mirlet7a-1 - microrna let7a-1, Apoe - apolipoprotein e, Olfr466 - olfactory receptor 466, Olfr510 - olfactory receptor 510, Olfr629 - olfactory receptor 629, Chst10 - carbohydrate sulfotransferase 10, Reep2 - receptor accessory protein 2, Olfr1281 - olfactory receptor 1281, App - amyloid beta (a4) precursor protein, Pten - phosp…
GO:0006928	movement of cell or subcellular component	1.32e-05	0.00711	1.43	3983	298	969	104	[Spns2 - spinster homolog 2, Mreg - melanoregulin, Cap1 - cap, adenylate cyclase-associated protein 1 (yeast), Ptk2b - ptk2 protein tyrosine kinase 2 beta, Fap - fibroblast activation protein, Slc22a16 - solute carrier family 22 (organic cation transporter), member 16, Dnaic2 - dynein, axonemal, intermediate chain 2, Nrp2 - neuropilin 2, Dag1 - dystroglycan 1, App - amyloid beta (a4) precursor pr…
GO:0051270	regulation of cellular component movement	1.52e-05	0.00781	1.48	3983	244	969	88	[Hdac4 - histone deacetylase 4, Dysf - dysferlin, Fam110c - family with sequence similarity 110, member c, Lpar1 - lysophosphatidic acid receptor 1, Limch1 - lim and calponin homology domains 1, Il1b - interleukin 1 beta, Ptk2b - ptk2 protein tyrosine kinase 2 beta, Neo1 - neogenin, Eng - endoglin, Tmsb4x - thymosin, beta 4, x chromosome, Apoe - apolipoprotein e, Mmp2 - matrix metallopeptidase 2,…
GO:0007600	sensory perception	1.73e-05	0.00846	1.53	3983	201	969	75	[Olfr670 - olfactory receptor 670, Gucy2f - guanylate cyclase 2f, Olfr786 - olfactory receptor 786, Gm11744 - predicted gene 11744, Mirlet7a-1 - microrna let7a-1, Olfr1467 - olfactory receptor 1467, Olfr1510 - olfactory receptor 1510, Olfr339 - olfactory receptor 339, Olfr466 - olfactory receptor 466, Olfr510 - olfactory receptor 510, Olfr733 - olfactory receptor 733, Olfr629 - olfactory receptor…
GO:0022610	biological adhesion	1.88e-05	0.00877	1.57	3983	175	969	67	[Cldn13 - claudin 13, Fbln7 - fibulin 7, Il1b - interleukin 1 beta, Ptk2b - ptk2 protein tyrosine kinase 2 beta, Neo1 - neogenin, Fap - fibroblast activation protein, Eng - endoglin, Pcdhb21 - protocadherin beta 21, Myh10 - myosin, heavy polypeptide 10, non-muscle, Cd9 - cd9 antigen, Nuak1 - nuak family, snf1-like kinase, 1, Dag1 - dystroglycan 1, App - amyloid beta (a4) precursor protein, Alcam …
GO:0045785	positive regulation of cell adhesion	2.61e-05	0.0116	1.81	3983	91	969	40	[Cd5 - cd5 antigen, Dysf - dysferlin, Itga4 - integrin alpha 4, Adam19 - a disintegrin and metallopeptidase domain 19 (meltrin beta), Card11 - caspase recruitment domain family, member 11, Il1b - interleukin 1 beta, Ptk2b - ptk2 protein tyrosine kinase 2 beta, Dmd - dystrophin, muscular dystrophy, Nr4a3 - nuclear receptor subfamily 4, group a, member 3, Dusp10 - dual specificity phosphatase 10, C…
GO:0048870	cell motility	2.95e-05	0.0126	1.51	3983	207	969	76	[Scg2 - secretogranin ii, Cxcl3 - chemokine (c-x-c motif) ligand 3, Spns2 - spinster homolog 2, Lpar1 - lysophosphatidic acid receptor 1, Cap1 - cap, adenylate cyclase-associated protein 1 (yeast), Il1b - interleukin 1 beta, Neo1 - neogenin, Ptk2b - ptk2 protein tyrosine kinase 2 beta, Eng - endoglin, Il17ra - interleukin 17 receptor a, Fap - fibroblast activation protein, Myh10 - myosin, heavy p…
GO:0032412	regulation of ion transmembrane transporter activity	3.17e-05	0.013	2.1	3983	51	969	26	[Dysf - dysferlin, Kcng1 - potassium voltage-gated channel, subfamily g, member 1, Ano9 - anoctamin 9, Ehd3 - eh-domain containing 3, Kcnc2 - potassium voltage gated channel, shaw-related subfamily, member 2, Ahnak - ahnak nucleoprotein (desmoyokin), Ptk2b - ptk2 protein tyrosine kinase 2 beta, Dmd - dystrophin, muscular dystrophy, Asph - aspartate-beta-hydroxylase, Pink1 - pten induced putative …
GO:0030155	regulation of cell adhesion	3.3e-05	0.013	1.62	3983	145	969	57	[Lrrc32 - leucine rich repeat containing 32, Cd5 - cd5 antigen, Dysf - dysferlin, Limch1 - lim and calponin homology domains 1, Il1b - interleukin 1 beta, Ptk2b - ptk2 protein tyrosine kinase 2 beta, Mmp2 - matrix metallopeptidase 2, Cd9 - cd9 antigen, Agr2 - anterior gradient 2, Dusp26 - dual specificity phosphatase 26 (putative), Nuak1 - nuak family, snf1-like kinase, 1, Dag1 - dystroglycan 1, …
GO:0007186	G protein-coupled receptor signaling pathway	3.33e-05	0.0127	1.5	3983	211	969	77	[Olfr670 - olfactory receptor 670, Ramp2 - receptor (calcitonin) activity modifying protein 2, Olfr786 - olfactory receptor 786, Ptgir - prostaglandin i receptor (ip), Mrgpra2a - mas-related gpr, member a2a, Spns2 - spinster homolog 2, Lpar1 - lysophosphatidic acid receptor 1, Agtr2 - angiotensin ii receptor, type 2, Ptk2b - ptk2 protein tyrosine kinase 2 beta, Olfr1467 - olfactory receptor 1467,…
GO:0051049	regulation of transport	3.52e-05	0.0129	1.35	3983	389	969	128	[Kcng1 - potassium voltage-gated channel, subfamily g, member 1, Clcn2 - chloride channel 2, Syt6 - synaptotagmin vi, Abcg1 - atp-binding cassette, sub-family g (white), member 1, Ahnak - ahnak nucleoprotein (desmoyokin), Ptk2b - ptk2 protein tyrosine kinase 2 beta, Prl3c1 - prolactin family 3, subfamily c, member 1, Nucb1 - nucleobindin 1, Apoe - apolipoprotein e, Fcer1a - fc receptor, ige, high…
GO:0009653	anatomical structure morphogenesis	3.77e-05	0.0133	1.4	3983	308	969	105	[Lats2 - large tumor suppressor 2, Cap1 - cap, adenylate cyclase-associated protein 1 (yeast), Dact1 - dapper homolog 1, antagonist of beta-catenin (xenopus), Apoe - apolipoprotein e, Agr2 - anterior gradient 2, Nrp2 - neuropilin 2, Pgf - placental growth factor, Dag1 - dystroglycan 1, App - amyloid beta (a4) precursor protein, Pten - phosphatase and tensin homolog, Axl - axl receptor tyrosine ki…
GO:0042127	regulation of cell proliferation	3.91e-05	0.0133	1.37	3983	347	969	116	[Hdac4 - histone deacetylase 4, Ptgir - prostaglandin i receptor (ip), Ptk2b - ptk2 protein tyrosine kinase 2 beta, Prl3c1 - prolactin family 3, subfamily c, member 1, Fap - fibroblast activation protein, Apoe - apolipoprotein e, Pgf - placental growth factor, Sh3bp4 - sh3-domain binding protein 4, App - amyloid beta (a4) precursor protein, Pten - phosphatase and tensin homolog, Nox4 - nadph oxid…
GO:0040011	locomotion	4.71e-05	0.0156	1.47	3983	223	969	80	[Scg2 - secretogranin ii, Cxcl3 - chemokine (c-x-c motif) ligand 3, Spns2 - spinster homolog 2, Lpar1 - lysophosphatidic acid receptor 1, Cap1 - cap, adenylate cyclase-associated protein 1 (yeast), Il1b - interleukin 1 beta, Neo1 - neogenin, Ptk2b - ptk2 protein tyrosine kinase 2 beta, Eng - endoglin, Il17ra - interleukin 17 receptor a, Fap - fibroblast activation protein, Myh10 - myosin, heavy p…
GO:1904062	regulation of cation transmembrane transport	4.88e-05	0.0156	1.86	3983	75	969	34	[Kcng1 - potassium voltage-gated channel, subfamily g, member 1, Dysf - dysferlin, Ehd3 - eh-domain containing 3, Ednra - endothelin receptor type a, Kcnc2 - potassium voltage gated channel, shaw-related subfamily, member 2, Ahnak - ahnak nucleoprotein (desmoyokin), Ptk2b - ptk2 protein tyrosine kinase 2 beta, Dmd - dystrophin, muscular dystrophy, Asph - aspartate-beta-hydroxylase, Pink1 - pten i…
GO:0032409	regulation of transporter activity	4.89e-05	0.0152	2.06	3983	52	969	26	[Kcng1 - potassium voltage-gated channel, subfamily g, member 1, Dysf - dysferlin, Ano9 - anoctamin 9, Ehd3 - eh-domain containing 3, Kcnc2 - potassium voltage gated channel, shaw-related subfamily, member 2, Ahnak - ahnak nucleoprotein (desmoyokin), Ptk2b - ptk2 protein tyrosine kinase 2 beta, Dmd - dystrophin, muscular dystrophy, Asph - aspartate-beta-hydroxylase, Pink1 - pten induced putative …
GO:0022898	regulation of transmembrane transporter activity	4.89e-05	0.0148	2.06	3983	52	969	26	[Dysf - dysferlin, Kcng1 - potassium voltage-gated channel, subfamily g, member 1, Ano9 - anoctamin 9, Ehd3 - eh-domain containing 3, Kcnc2 - potassium voltage gated channel, shaw-related subfamily, member 2, Ahnak - ahnak nucleoprotein (desmoyokin), Ptk2b - ptk2 protein tyrosine kinase 2 beta, Dmd - dystrophin, muscular dystrophy, Asph - aspartate-beta-hydroxylase, Pink1 - pten induced putative …
GO:0007606	sensory perception of chemical stimulus	5.22e-05	0.0153	1.68	3983	115	969	47	[Olfr670 - olfactory receptor 670, Olfr786 - olfactory receptor 786, Olfr832 - olfactory receptor 832, Olfr209 - olfactory receptor 209, Olfr495 - olfactory receptor 495, Olfr804 - olfactory receptor 804, Olfr1467 - olfactory receptor 1467, Olfr628 - olfactory receptor 628, Olfr339 - olfactory receptor 339, Olfr1510 - olfactory receptor 1510, Olfr970 - olfactory receptor 970, Olfr466 - olfactory …
GO:0014910	regulation of smooth muscle cell migration	7.56e-05	0.0215	2.57	3983	24	969	15	[Hdac4 - histone deacetylase 4, Slit2 - slit homolog 2 (drosophila), Sorl1 - sortilin-related receptor, ldlr class a repeats-containing, Lpar1 - lysophosphatidic acid receptor 1, Myc - myelocytomatosis oncogene, Itgb3 - integrin beta 3, Nr4a3 - nuclear receptor subfamily 4, group a, member 3, Tmsb4x - thymosin, beta 4, x chromosome, Arpc2 - actin related protein 2/3 complex, subunit 2, Pcsk5 - pr…
GO:0023014	signal transduction by protein phosphorylation	7.56e-05	0.0209	2.57	3983	24	969	15	[Scg2 - secretogranin ii, Mbp - myelin basic protein, Il1b - interleukin 1 beta, Ptk2b - ptk2 protein tyrosine kinase 2 beta, Myc - myelocytomatosis oncogene, Nrk - nik related kinase, Mapk13 - mitogen-activated protein kinase 13, Mapk10 - mitogen-activated protein kinase 10, Ppm1l - protein phosphatase 1 (formerly 2c)-like, Cryab - crystallin, alpha b, Irak1 - interleukin-1 receptor-associated k…
GO:0000165	MAPK cascade	7.56e-05	0.0204	2.57	3983	24	969	15	[Scg2 - secretogranin ii, Mbp - myelin basic protein, Il1b - interleukin 1 beta, Ptk2b - ptk2 protein tyrosine kinase 2 beta, Myc - myelocytomatosis oncogene, Nrk - nik related kinase, Mapk13 - mitogen-activated protein kinase 13, Ppm1l - protein phosphatase 1 (formerly 2c)-like, Mapk10 - mitogen-activated protein kinase 10, Cryab - crystallin, alpha b, Mir504 - microrna 504, Irak1 - interleukin-…
GO:0007608	sensory perception of smell	7.59e-05	0.02	1.69	3983	107	969	44	[Olfr670 - olfactory receptor 670, Olfr786 - olfactory receptor 786, Olfr832 - olfactory receptor 832, Olfr209 - olfactory receptor 209, Olfr495 - olfactory receptor 495, Olfr804 - olfactory receptor 804, Olfr1467 - olfactory receptor 1467, Olfr628 - olfactory receptor 628, Olfr339 - olfactory receptor 339, Olfr1510 - olfactory receptor 1510, Olfr970 - olfactory receptor 970, Olfr466 - olfactory …
GO:0050794	regulation of cellular process	0.000119	0.0305	1.1	3983	2038	969	546	[Hdac4 - histone deacetylase 4, Cgnl1 - cingulin-like 1, Ptgir - prostaglandin i receptor (ip), Abcg1 - atp-binding cassette, sub-family g (white), member 1, St13 - suppression of tumorigenicity 13, Mirlet7c-1 - microrna let7c-1, Ptk2b - ptk2 protein tyrosine kinase 2 beta, Mirlet7a-1 - microrna let7a-1, Atg10 - autophagy related 10, Tmsb4x - thymosin, beta 4, x chromosome, Olfr466 - olfactory re…
GO:0035239	tube morphogenesis	0.000129	0.0323	1.81	3983	75	969	33	[Mtss1 - metastasis suppressor 1, Ednra - endothelin receptor type a, Tcf21 - transcription factor 21, Eng - endoglin, Nr4a3 - nuclear receptor subfamily 4, group a, member 3, Hoxa5 - homeobox a5, Apoe - apolipoprotein e, Agr2 - anterior gradient 2, Smo - smoothened homolog (drosophila), Pgf - placental growth factor, Dag1 - dystroglycan 1, Cxcl12 - chemokine (c-x-c motif) ligand 12, Wnk4 - wnk l…
GO:0043270	positive regulation of ion transport	0.000129	0.0316	1.83	3983	72	969	32	[Slc9a3r2 - solute carrier family 9 (sodium/hydrogen exchanger), member 3 regulator 2, Ehd3 - eh-domain containing 3, Ednra - endothelin receptor type a, Il1b - interleukin 1 beta, Kcnc2 - potassium voltage gated channel, shaw-related subfamily, member 2, Dmd - dystrophin, muscular dystrophy, Asph - aspartate-beta-hydroxylase, Apoe - apolipoprotein e, Pink1 - pten induced putative kinase 1, Akap5…
GO:0014706	striated muscle tissue development	0.000169	0.0402	2.74	3983	18	969	12	[Col14a1 - collagen, type xiv, alpha 1, Dysf - dysferlin, Pten - phosphatase and tensin homolog, Gata6 - gata binding protein 6, Cav1 - caveolin 1, caveolae protein, Tcf21 - transcription factor 21, Bves - blood vessel epicardial substance, Pgm5 - phosphoglucomutase 5, Dmd - dystrophin, muscular dystrophy, Hspg2 - perlecan (heparan sulfate proteoglycan 2), Hdac6 - histone deacetylase 6, Adamts9 -…
GO:0008285	negative regulation of cell proliferation	0.000176	0.0409	1.55	3983	146	969	55	[Hdac4 - histone deacetylase 4, Lrrc32 - leucine rich repeat containing 32, Ptgir - prostaglandin i receptor (ip), Il1b - interleukin 1 beta, Agtr2 - angiotensin ii receptor, type 2, Ptk2b - ptk2 protein tyrosine kinase 2 beta, Fap - fibroblast activation protein, Eng - endoglin, Leprel1 - leprecan-like 1, Apoe - apolipoprotein e, Cd9 - cd9 antigen, App - amyloid beta (a4) precursor protein, Sh3b…
GO:0048588	developmental cell growth	0.000199	0.0452	2.5	3983	23	969	14	[Itga4 - integrin alpha 4, Slit2 - slit homolog 2 (drosophila), Dclk1 - doublecortin-like kinase 1, Agtr2 - angiotensin ii receptor, type 2, Sorbs2 - sorbin and sh3 domain containing 2, Usp9x - ubiquitin specific peptidase 9, x chromosome, Plxna3 - plexin a3, Smo - smoothened homolog (drosophila), Llph - llp homolog, long-term synaptic facilitation (aplysia), Nrp2 - neuropilin 2, App - amyloid be…
GO:0097435	supramolecular fiber organization	0.000219	0.0489	1.64	3983	108	969	43	[Espn - espin, Col14a1 - collagen, type xiv, alpha 1, Mtss1 - metastasis suppressor 1, Cgnl1 - cingulin-like 1, Arhgef2 - rho/rac guanine nucleotide exchange factor (gef) 2, Capg - capping protein (actin filament), gelsolin-like, Lcp1 - lymphocyte cytosolic protein 1, Pgm5 - phosphoglucomutase 5, Cst3 - cystatin c, Ptk2b - ptk2 protein tyrosine kinase 2 beta, Nckap5l - nck-associated protein 5-li…
GO:0034329	cell junction assembly	0.000244	0.0532	2.25	3983	31	969	17	[Cldn13 - claudin 13, Dlg5 - discs, large homolog 5 (drosophila), Ophn1 - oligophrenin 1, Ocln - occludin, Ramp2 - receptor (calcitonin) activity modifying protein 2, Cdh11 - cadherin 11, Ptk2b - ptk2 protein tyrosine kinase 2 beta, Ptprk - protein tyrosine phosphatase, receptor type, k, Itgb3 - integrin beta 3, Cd9 - cd9 antigen, Lsr - lipolysis stimulated lipoprotein receptor, Heg1 - heg homolo…
GO:0016049	cell growth	0.00027	0.0576	2.37	3983	26	969	15	[Itga4 - integrin alpha 4, Slit2 - slit homolog 2 (drosophila), Emp3 - epithelial membrane protein 3, Dclk1 - doublecortin-like kinase 1, Agtr2 - angiotensin ii receptor, type 2, Sorbs2 - sorbin and sh3 domain containing 2, Usp9x - ubiquitin specific peptidase 9, x chromosome, Plxna3 - plexin a3, Smo - smoothened homolog (drosophila), Nrp2 - neuropilin 2, Llph - llp homolog, long-term synaptic fa…
GO:0051094	positive regulation of developmental process	0.000276	0.0578	1.35	3983	304	969	100	[Nckipsd - nck interacting protein with sh3 domain, Ptk2b - ptk2 protein tyrosine kinase 2 beta, Prl3c1 - prolactin family 3, subfamily c, member 1, Dact1 - dapper homolog 1, antagonist of beta-catenin (xenopus), Tmsb4x - thymosin, beta 4, x chromosome, Apoe - apolipoprotein e, Agr2 - anterior gradient 2, Pgf - placental growth factor, Dag1 - dystroglycan 1, App - amyloid beta (a4) precursor prot…
GO:0002682	regulation of immune system process	0.000279	0.0571	1.4	3983	244	969	83	[Lrrc32 - leucine rich repeat containing 32, Cd5 - cd5 antigen, Klrc1 - killer cell lectin-like receptor subfamily c, member 1, Dysf - dysferlin, Bcl2a1d - b cell leukemia/lymphoma 2 related protein a1d, Spns2 - spinster homolog 2, Rorc - rar-related orphan receptor gamma, Il1b - interleukin 1 beta, Ptk2b - ptk2 protein tyrosine kinase 2 beta, Fcer1a - fc receptor, ige, high affinity i, alpha pol…
GO:0010942	positive regulation of cell death	0.00028	0.0562	1.49	3983	165	969	60	[Hdac4 - histone deacetylase 4, Nsmaf - neutral sphingomyelinase (n-smase) activation associated factor, Lats2 - large tumor suppressor 2, Lpar1 - lysophosphatidic acid receptor 1, Il1b - interleukin 1 beta, Agtr2 - angiotensin ii receptor, type 2, Fap - fibroblast activation protein, Apoe - apolipoprotein e, Chchd10 - coiled-coil-helix-coiled-coil-helix domain containing 10, Mmp2 - matrix metall…
GO:0065009	regulation of molecular function	0.000287	0.0567	1.25	3983	531	969	162	[Hdac4 - histone deacetylase 4, Gtf2b - general transcription factor iib, Kcng1 - potassium voltage-gated channel, subfamily g, member 1, Lats2 - large tumor suppressor 2, Cap1 - cap, adenylate cyclase-associated protein 1 (yeast), Ahnak - ahnak nucleoprotein (desmoyokin), Ptk2b - ptk2 protein tyrosine kinase 2 beta, Dact1 - dapper homolog 1, antagonist of beta-catenin (xenopus), Arap2 - arfgap w…
GO:0002684	positive regulation of immune system process	0.000299	0.0579	1.5	3983	162	969	59	[Cd5 - cd5 antigen, Dysf - dysferlin, Bcl2a1d - b cell leukemia/lymphoma 2 related protein a1d, Il1b - interleukin 1 beta, Ptk2b - ptk2 protein tyrosine kinase 2 beta, Fcer1a - fc receptor, ige, high affinity i, alpha polypeptide, Mmp2 - matrix metallopeptidase 2, 5430435G22Rik - riken cdna 5430435g22 gene, Igh-VX24 - immunoglobulin heavy chain (x24 family), Pgf - placental growth factor, Stxbp2 …
GO:0090183	regulation of kidney development	0.000307	0.0582	3.08	3983	12	969	9	[Smo - smoothened homolog (drosophila), Ednra - endothelin receptor type a, Cited1 - cbp/p300-interacting transactivator with glu/asp-rich carboxy-terminal domain 1, Ctnnb1 - catenin (cadherin associated protein), beta 1, Agtr2 - angiotensin ii receptor, type 2, Wwtr1 - ww domain containing transcription regulator 1, Myc - myelocytomatosis oncogene, Itgb3 - integrin beta 3, Serpinb7 - serine (or …
GO:0046903	secretion	0.000308	0.0573	1.64	3983	103	969	41	[Anxa3 - annexin a3, Cklf - chemokine-like factor, Syt6 - synaptotagmin vi, Ednra - endothelin receptor type a, Lgi3 - leucine-rich repeat lgi family, member 3, Agtr2 - angiotensin ii receptor, type 2, Nr4a3 - nuclear receptor subfamily 4, group a, member 3, Eng - endoglin, Syn3 - synapsin iii, Slc22a16 - solute carrier family 22 (organic cation transporter), member 16, Myh10 - myosin, heavy poly…
GO:0090025	regulation of monocyte chemotaxis	0.000313	0.0573	3.6	3983	8	969	7	[Ccl2 - chemokine (c-c motif) ligand 2, Ano6 - anoctamin 6, Lgmn - legumain, Cxcl10 - chemokine (c-x-c motif) ligand 10, Slit2 - slit homolog 2 (drosophila), Cxcl12 - chemokine (c-x-c motif) ligand 12, App - amyloid beta (a4) precursor protein]
GO:0043068	positive regulation of programmed cell death	0.000345	0.0621	1.52	3983	146	969	54	[Hdac4 - histone deacetylase 4, Nsmaf - neutral sphingomyelinase (n-smase) activation associated factor, Lats2 - large tumor suppressor 2, Lpar1 - lysophosphatidic acid receptor 1, Il1b - interleukin 1 beta, Agtr2 - angiotensin ii receptor, type 2, Fap - fibroblast activation protein, Chchd10 - coiled-coil-helix-coiled-coil-helix domain containing 10, Mmp2 - matrix metallopeptidase 2, App - amylo…
GO:0014911	positive regulation of smooth muscle cell migration	0.000357	0.0631	2.6	3983	19	969	12	[Hdac4 - histone deacetylase 4, Arpc2 - actin related protein 2/3 complex, subunit 2, Pcsk5 - proprotein convertase subtilisin/kexin type 5, Smo - smoothened homolog (drosophila), Lpar1 - lysophosphatidic acid receptor 1, Nox4 - nadph oxidase 4, F3 - coagulation factor iii, Myc - myelocytomatosis oncogene, Atp7a - atpase, cu++ transporting, alpha polypeptide, Nr4a3 - nuclear receptor subfamily 4,…
GO:0006897	endocytosis	0.000367	0.0637	1.67	3983	91	969	37	[Mrc2 - mannose receptor, c type 2, Anxa3 - annexin a3, Ramp2 - receptor (calcitonin) activity modifying protein 2, Itga4 - integrin alpha 4, Cd302 - cd302 antigen, Cebpe - ccaat/enhancer binding protein (c/ebp), epsilon, Ehd3 - eh-domain containing 3, Cap1 - cap, adenylate cyclase-associated protein 1 (yeast), Fcho2 - fch domain only 2, Apoe - apolipoprotein e, Cd9 - cd9 antigen, Synrg - synergi…
GO:0043065	positive regulation of apoptotic process	0.000369	0.063	1.52	3983	143	969	53	[Hdac4 - histone deacetylase 4, Nsmaf - neutral sphingomyelinase (n-smase) activation associated factor, Lats2 - large tumor suppressor 2, Lpar1 - lysophosphatidic acid receptor 1, Il1b - interleukin 1 beta, Agtr2 - angiotensin ii receptor, type 2, Fap - fibroblast activation protein, Chchd10 - coiled-coil-helix-coiled-coil-helix domain containing 10, Mmp2 - matrix metallopeptidase 2, App - amylo…
GO:0051050	positive regulation of transport	0.000369	0.0621	1.42	3983	211	969	73	[Abcg1 - atp-binding cassette, sub-family g (white), member 1, Sirt3 - sirtuin 3, Kcnc2 - potassium voltage gated channel, shaw-related subfamily, member 2, Il1b - interleukin 1 beta, Agtr2 - angiotensin ii receptor, type 2, Prl3c1 - prolactin family 3, subfamily c, member 1, Klf15 - kruppel-like factor 15, Myh10 - myosin, heavy polypeptide 10, non-muscle, Chchd10 - coiled-coil-helix-coiled-coil-…
GO:0002690	positive regulation of leukocyte chemotaxis	0.000371	0.0613	2.4	3983	24	969	14	[Ccl2 - chemokine (c-c motif) ligand 2, Ano6 - anoctamin 6, Dysf - dysferlin, C5ar1 - complement component 5a receptor 1, Ednra - endothelin receptor type a, Il1b - interleukin 1 beta, Ptk2b - ptk2 protein tyrosine kinase 2 beta, Lgmn - legumain, Cxcl10 - chemokine (c-x-c motif) ligand 10, Pgf - placental growth factor, Cxcl12 - chemokine (c-x-c motif) ligand 12, App - amyloid beta (a4) precursor…
GO:0042391	regulation of membrane potential	0.000372	0.0605	1.61	3983	107	969	42	[Ehd3 - eh-domain containing 3, Kcnc2 - potassium voltage gated channel, shaw-related subfamily, member 2, Ptk2b - ptk2 protein tyrosine kinase 2 beta, Dmd - dystrophin, muscular dystrophy, Chchd10 - coiled-coil-helix-coiled-coil-helix domain containing 10, Pink1 - pten induced putative kinase 1, Cux2 - cut-like homeobox 2, P2rx2 - purinergic receptor p2x, ligand-gated ion channel, 2, Gabra6 - ga…
GO:2001257	regulation of cation channel activity	0.000461	0.0739	2.11	3983	35	969	18	[Ccl2 - chemokine (c-c motif) ligand 2, Sri - sorcin, Chrna4 - cholinergic receptor, nicotinic, alpha polypeptide 4, Kcng1 - potassium voltage-gated channel, subfamily g, member 1, Dysf - dysferlin, Ehd3 - eh-domain containing 3, Kcnc2 - potassium voltage gated channel, shaw-related subfamily, member 2, Ahnak - ahnak nucleoprotein (desmoyokin), Ptk2b - ptk2 protein tyrosine kinase 2 beta, Asph - …
GO:0002688	regulation of leukocyte chemotaxis	0.000472	0.0744	2.28	3983	27	969	15	[Ccl2 - chemokine (c-c motif) ligand 2, Ano6 - anoctamin 6, Dysf - dysferlin, C5ar1 - complement component 5a receptor 1, Slit2 - slit homolog 2 (drosophila), Ednra - endothelin receptor type a, Il1b - interleukin 1 beta, Ptk2b - ptk2 protein tyrosine kinase 2 beta, Lgmn - legumain, Cxcl10 - chemokine (c-x-c motif) ligand 10, Pgf - placental growth factor, Cxcl12 - chemokine (c-x-c motif) ligand …
GO:0043244	regulation of protein complex disassembly	0.000509	0.079	2.43	3983	22	969	13	[Map2 - microtubule-associated protein 2, Dysf - dysferlin, Vill - villin-like, Arhgef2 - rho/rac guanine nucleotide exchange factor (gef) 2, Capg - capping protein (actin filament), gelsolin-like, Mphosph8 - m-phase phosphoprotein 8, Asph - aspartate-beta-hydroxylase, Tpm1 - tropomyosin 1, alpha, Cln3 - ceroid lipofuscinosis, neuronal 3, juvenile (batten, spielmeyer-vogt disease), Arpc2 - actin …
GO:0060537	muscle tissue development	0.000509	0.0778	2.43	3983	22	969	13	[Col14a1 - collagen, type xiv, alpha 1, Dysf - dysferlin, Gata6 - gata binding protein 6, Tcf21 - transcription factor 21, Pgm5 - phosphoglucomutase 5, Dmd - dystrophin, muscular dystrophy, Eng - endoglin, Hspg2 - perlecan (heparan sulfate proteoglycan 2), Adamts9 - a disintegrin-like and metallopeptidase (reprolysin type) with thrombospondin type 1 motif, 9, Pten - phosphatase and tensin homolog…
GO:0050793	regulation of developmental process	0.000513	0.0774	1.24	3983	548	969	165	[Hdac4 - histone deacetylase 4, Lats2 - large tumor suppressor 2, Abcg1 - atp-binding cassette, sub-family g (white), member 1, Nckipsd - nck interacting protein with sh3 domain, Rorc - rar-related orphan receptor gamma, Mir669a-3 - microrna 669a-3, Ptk2b - ptk2 protein tyrosine kinase 2 beta, Prl3c1 - prolactin family 3, subfamily c, member 1, Csmd3 - cub and sushi multiple domains 3, Dact1 - da…
GO:0032940	secretion by cell	0.000554	0.0823	1.7	3983	80	969	33	[Cklf - chemokine-like factor, Anxa3 - annexin a3, Syt6 - synaptotagmin vi, Lgi3 - leucine-rich repeat lgi family, member 3, Agtr2 - angiotensin ii receptor, type 2, Eng - endoglin, Nr4a3 - nuclear receptor subfamily 4, group a, member 3, Syn3 - synapsin iii, Myh10 - myosin, heavy polypeptide 10, non-muscle, Fcer1a - fc receptor, ige, high affinity i, alpha polypeptide, Cckar - cholecystokinin a …
GO:0050680	negative regulation of epithelial cell proliferation	0.000564	0.0827	2.19	3983	30	969	16	[Klf9 - kruppel-like factor 9, Mtss1 - metastasis suppressor 1, Ift52 - intraflagellar transport 52, Ptprk - protein tyrosine phosphatase, receptor type, k, Eng - endoglin, Dusp10 - dual specificity phosphatase 10, Apoe - apolipoprotein e, Sox2 - sry-box containing gene 2, Efnb2 - ephrin b2, Pten - phosphatase and tensin homolog, Atpif1 - atpase inhibitory factor 1, Cav1 - caveolin 1, caveolae pr…
GO:0040017	positive regulation of locomotion	0.000584	0.0843	1.51	3983	142	969	52	[Hdac4 - histone deacetylase 4, Scg2 - secretogranin ii, Dysf - dysferlin, Fam110c - family with sequence similarity 110, member c, Lpar1 - lysophosphatidic acid receptor 1, Il1b - interleukin 1 beta, Ptk2b - ptk2 protein tyrosine kinase 2 beta, Tmsb4x - thymosin, beta 4, x chromosome, Mmp2 - matrix metallopeptidase 2, Smo - smoothened homolog (drosophila), Pgf - placental growth factor, App - am…
GO:0034332	adherens junction organization	0.000614	0.0874	2.74	3983	15	969	10	[Dlg5 - discs, large homolog 5 (drosophila), Cdh11 - cadherin 11, Ramp2 - receptor (calcitonin) activity modifying protein 2, Mtss1 - metastasis suppressor 1, Efnb2 - ephrin b2, Ctnnb1 - catenin (cadherin associated protein), beta 1, Ptk2b - ptk2 protein tyrosine kinase 2 beta, Ptprk - protein tyrosine phosphatase, receptor type, k, Cdh8 - cadherin 8, Cdh22 - cadherin 22]
GO:0007167	enzyme linked receptor protein signaling pathway	0.000691	0.0971	1.56	3983	113	969	43	[Gucy2f - guanylate cyclase 2f, Lrrc32 - leucine rich repeat containing 32, Ptk2b - ptk2 protein tyrosine kinase 2 beta, Kif16b - kinesin family member 16b, Nr4a3 - nuclear receptor subfamily 4, group a, member 3, Mirlet7a-1 - microrna let7a-1, Eng - endoglin, Tgfa - transforming growth factor alpha, Ppm1l - protein phosphatase 1 (formerly 2c)-like, Nrp2 - neuropilin 2, Pgf - placental growth fac…
GO:1901879	regulation of protein depolymerization	0.000696	0.0964	2.47	3983	20	969	12	[Map2 - microtubule-associated protein 2, Vill - villin-like, Dysf - dysferlin, Arpc2 - actin related protein 2/3 complex, subunit 2, Arhgef2 - rho/rac guanine nucleotide exchange factor (gef) 2, Avil - advillin, Capg - capping protein (actin filament), gelsolin-like, Mphosph8 - m-phase phosphoprotein 8, Asph - aspartate-beta-hydroxylase, Stmn2 - stathmin-like 2, Hdac6 - histone deacetylase 6, Tp…
GO:0050921	positive regulation of chemotaxis	0.000715	0.0978	2.06	3983	36	969	18	[Ccl2 - chemokine (c-c motif) ligand 2, Scg2 - secretogranin ii, Ano6 - anoctamin 6, Dysf - dysferlin, C5ar1 - complement component 5a receptor 1, Slit2 - slit homolog 2 (drosophila), Ednra - endothelin receptor type a, Lpar1 - lysophosphatidic acid receptor 1, Il1b - interleukin 1 beta, Ptk2b - ptk2 protein tyrosine kinase 2 beta, Lgmn - legumain, Cxcl10 - chemokine (c-x-c motif) ligand 10, Pgf …
GO:0001525	angiogenesis	0.000749	0.101	1.69	3983	78	969	32	[Scg2 - secretogranin ii, Ramp2 - receptor (calcitonin) activity modifying protein 2, Dysf - dysferlin, Col15a1 - collagen, type xv, alpha 1, Glul - glutamate-ammonia ligase (glutamine synthetase), Tcf21 - transcription factor 21, Thsd7a - thrombospondin, type i, domain containing 7a, Ptk2b - ptk2 protein tyrosine kinase 2 beta, Fap - fibroblast activation protein, Eng - endoglin, Tgfa - transfor…
GO:0071675	regulation of mononuclear cell migration	0.000782	0.104	2.85	3983	13	969	9	[Ccl2 - chemokine (c-c motif) ligand 2, Ano6 - anoctamin 6, Lgmn - legumain, Cxcl10 - chemokine (c-x-c motif) ligand 10, C5ar1 - complement component 5a receptor 1, Slit2 - slit homolog 2 (drosophila), Cxcl12 - chemokine (c-x-c motif) ligand 12, App - amyloid beta (a4) precursor protein, Csf1 - colony stimulating factor 1 (macrophage)]
GO:0034767	positive regulation of ion transmembrane transport	0.000849	0.112	1.92	3983	45	969	21	[Ccl2 - chemokine (c-c motif) ligand 2, Sri - sorcin, Ano6 - anoctamin 6, Ryr2 - ryanodine receptor 2, cardiac, Slc9a3r2 - solute carrier family 9 (sodium/hydrogen exchanger), member 3 regulator 2, Ehd3 - eh-domain containing 3, Ednra - endothelin receptor type a, Kcnc2 - potassium voltage gated channel, shaw-related subfamily, member 2, Asph - aspartate-beta-hydroxylase, Dmd - dystrophin, muscul…
GO:0008284	positive regulation of cell proliferation	0.000867	0.112	1.4	3983	206	969	70	[Scg2 - secretogranin ii, Hdac4 - histone deacetylase 4, Dysf - dysferlin, Fnta - farnesyltransferase, caax box, alpha, Il1b - interleukin 1 beta, Agtr2 - angiotensin ii receptor, type 2, Ptk2b - ptk2 protein tyrosine kinase 2 beta, Prl3c1 - prolactin family 3, subfamily c, member 1, Mmp2 - matrix metallopeptidase 2, Smo - smoothened homolog (drosophila), Pgf - placental growth factor, Pten - pho…
GO:2000146	negative regulation of cell motility	0.000883	0.113	1.85	3983	51	969	23	[Dlg5 - discs, large homolog 5 (drosophila), Olfm1 - olfactomedin 1, Arap3 - arfgap with rhogap domain, ankyrin repeat and ph domain 3, Slit2 - slit homolog 2 (drosophila), Limch1 - lim and calponin homology domains 1, Ptprk - protein tyrosine phosphatase, receptor type, k, Eng - endoglin, Adamts9 - a disintegrin-like and metallopeptidase (reprolysin type) with thrombospondin type 1 motif, 9, Dus…
GO:0034764	positive regulation of transmembrane transport	0.000885	0.112	1.8	3983	57	969	25	[Slc9a3r2 - solute carrier family 9 (sodium/hydrogen exchanger), member 3 regulator 2, Ehd3 - eh-domain containing 3, Ednra - endothelin receptor type a, Kcnc2 - potassium voltage gated channel, shaw-related subfamily, member 2, Dmd - dystrophin, muscular dystrophy, Asph - aspartate-beta-hydroxylase, Klf15 - kruppel-like factor 15, Nr4a3 - nuclear receptor subfamily 4, group a, member 3, Pink1 - …
GO:0032970	regulation of actin filament-based process	0.000891	0.111	1.64	3983	85	969	34	[Cgnl1 - cingulin-like 1, Mtss1 - metastasis suppressor 1, Lpar1 - lysophosphatidic acid receptor 1, Capg - capping protein (actin filament), gelsolin-like, Limch1 - lim and calponin homology domains 1, Mphosph8 - m-phase phosphoprotein 8, Ptk2b - ptk2 protein tyrosine kinase 2 beta, Rhobtb1 - rho-related btb domain containing 1, Tmsb4x - thymosin, beta 4, x chromosome, Nox4 - nadph oxidase 4, Kc…
GO:0071346	cellular response to interferon-gamma	0.000912	0.113	2.32	3983	23	969	13	[Ccl2 - chemokine (c-c motif) ligand 2, Vim - vimentin, Rab11fip5 - rab11 family interacting protein 5 (class i), Capg - capping protein (actin filament), gelsolin-like, Kif16b - kinesin family member 16b, 5430435G22Rik - riken cdna 5430435g22 gene, Stxbp2 - syntaxin binding protein 2, Vamp8 - vesicle-associated membrane protein 8, Rab20 - rab20, member ras oncogene family, Gbp11 - guanylate bind…
GO:0044093	positive regulation of molecular function	0.000936	0.114	1.32	3983	299	969	96	[Hdac4 - histone deacetylase 4, Ramp2 - receptor (calcitonin) activity modifying protein 2, Gtf2b - general transcription factor iib, Fnta - farnesyltransferase, caax box, alpha, Sirt3 - sirtuin 3, Lpar1 - lysophosphatidic acid receptor 1, Kcnc2 - potassium voltage gated channel, shaw-related subfamily, member 2, Il1b - interleukin 1 beta, Agtr2 - angiotensin ii receptor, type 2, Ptk2b - ptk2 pro…

## Sheet: GOrilla_BlueCluster
GO Term	Description	P-value	FDR q-value	Enrichment	N	B	n	b	Genes
GO:0007049	cell cycle	1.8e-21	1.84e-17	1.9	3983	190	1466	133	[Mcph1 - microcephaly, primary autosomal recessive 1, Map2k1 - mitogen-activated protein kinase kinase 1, Aspm - asp (abnormal spindle)-like, microcephaly associated (drosophila), Epb4.1 - erythrocyte protein band 4.1, Fanci - fanconi anemia, complementation group i, Clspn - claspin, Cenpf - centromere protein f, Poc5 - poc5 centriolar protein homolog (chlamydomonas), Reep3 - receptor accessory p…
GO:0022402	cell cycle process	8.71e-21	4.47e-17	1.88	3983	194	1466	134	[Mcph1 - microcephaly, primary autosomal recessive 1, Rock1 - rho-associated coiled-coil containing protein kinase 1, Map2k1 - mitogen-activated protein kinase kinase 1, Aspm - asp (abnormal spindle)-like, microcephaly associated (drosophila), Calm1 - calmodulin 1, Clspn - claspin, Poc1b - poc1 centriolar protein homolog b (chlamydomonas), Spire1 - spire homolog 1 (drosophila), Fbxl22 - f-box and…
GO:1903047	mitotic cell cycle process	2.29e-20	7.83e-17	2.09	3983	125	1466	96	[Mcph1 - microcephaly, primary autosomal recessive 1, Rock1 - rho-associated coiled-coil containing protein kinase 1, Chmp5 - charged multivesicular body protein 5, Nuf2 - nuf2, ndc80 kinetochore complex component, homolog (s. cerevisiae), Calm1 - calmodulin 1, Clspn - claspin, Wee2 - wee1 homolog 2 (s. pombe), Smc4 - structural maintenance of chromosomes 4, Fbxl22 - f-box and leucine-rich repeat…
GO:0051301	cell division	9.3e-14	2.38e-10	1.93	3983	111	1466	79	[Nuf2 - nuf2, ndc80 kinetochore complex component, homolog (s. cerevisiae), Haus3 - haus augmin-like complex, subunit 3, Aspm - asp (abnormal spindle)-like, microcephaly associated (drosophila), Epb4.1 - erythrocyte protein band 4.1, Smc4 - structural maintenance of chromosomes 4, Cdca3 - cell division cycle associated 3, Kif14 - kinesin family member 14, Ppp1ca - protein phosphatase 1, catalytic…
GO:0051726	regulation of cell cycle	2.81e-12	5.77e-09	1.62	3983	217	1466	129	[Mcph1 - microcephaly, primary autosomal recessive 1, Calr - calreticulin, Map2k1 - mitogen-activated protein kinase kinase 1, Fntb - farnesyltransferase, caax box, beta, Aspm - asp (abnormal spindle)-like, microcephaly associated (drosophila), Clspn - claspin, Fbxl22 - f-box and leucine-rich repeat protein 22, Cenpf - centromere protein f, Kif14 - kinesin family member 14, Npr2 - natriuretic pep…
GO:0010564	regulation of cell cycle process	9.69e-12	1.66e-08	1.74	3983	145	1466	93	[Mcph1 - microcephaly, primary autosomal recessive 1, Slc25a33 - solute carrier family 25, member 33, Chmp5 - charged multivesicular body protein 5, Calr - calreticulin, Aicda - activation-induced cytidine deaminase, Mki67 - antigen identified by monoclonal antibody ki 67, Clspn - claspin, Wiz - widely-interspaced zinc finger motifs, Wee2 - wee1 homolog 2 (s. pombe), Cenpf - centromere protein f,…
GO:0006139	nucleobase-containing compound metabolic process	1.15e-11	1.69e-08	1.42	3983	407	1466	213	[Fasn - fatty acid synthase, H6pd - hexose-6-phosphate dehydrogenase (glucose 1-dehydrogenase), Fanci - fanconi anemia, complementation group i, Nthl1 - nth (endonuclease iii)-like 1 (e.coli), Clspn - claspin, Mirlet7b - microrna let7b, Gtpbp3 - gtp binding protein 3, Fanca - fanconi anemia, complementation group a, Paf1 - paf1, rna polymerase ii associated factor, homolog (s. cerevisiae), Esco2 …
GO:0044260	cellular macromolecule metabolic process	1.29e-11	1.66e-08	1.29	3983	775	1466	367	[Rock1 - rho-associated coiled-coil containing protein kinase 1, Fntb - farnesyltransferase, caax box, beta, Fau - finkel-biskis-reilly murine sarcoma virus (fbr-musv) ubiquitously expressed (fox derived), Nthl1 - nth (endonuclease iii)-like 1 (e.coli), Fanci - fanconi anemia, complementation group i, Csnk1g2 - casein kinase 1, gamma 2, Clspn - claspin, Josd2 - josephin domain containing 2, Fbxl2…
GO:0000226	microtubule cytoskeleton organization	3.21e-11	3.66e-08	1.9	3983	96	1466	67	[Mcph1 - microcephaly, primary autosomal recessive 1, Nuf2 - nuf2, ndc80 kinetochore complex component, homolog (s. cerevisiae), Haus3 - haus augmin-like complex, subunit 3, Aspm - asp (abnormal spindle)-like, microcephaly associated (drosophila), Llgl1 - lethal giant larvae homolog 1 (drosophila), Lmna - lamin a, Spire1 - spire homolog 1 (drosophila), Tubb6 - tubulin, beta 6 class v, Capn6 - cal…
GO:0007059	chromosome segregation	8.27e-11	8.48e-08	2.25	3983	47	1466	39	[Ppp1r7 - protein phosphatase 1, regulatory (inhibitor) subunit 7, Nuf2 - nuf2, ndc80 kinetochore complex component, homolog (s. cerevisiae), Slc25a5 - solute carrier family 25 (mitochondrial carrier, adenine nucleotide translocator), member 5, Brca1 - breast cancer 1, Cenpn - centromere protein n, Smc4 - structural maintenance of chromosomes 4, Cenpf - centromere protein f, Plk1 - polo-like kina…
GO:0090304	nucleic acid metabolic process	1.42e-10	1.32e-07	1.46	3983	310	1466	167	[Elp4 - elongation protein 4 homolog (s. cerevisiae), Pnkp - polynucleotide kinase 3'- phosphatase, Sart3 - squamous cell carcinoma antigen recognized by t cells 3, Nthl1 - nth (endonuclease iii)-like 1 (e.coli), Fanci - fanconi anemia, complementation group i, Clspn - claspin, Snrpf - small nuclear ribonucleoprotein polypeptide f, Mirlet7b - microrna let7b, Gtpbp3 - gtp binding protein 3, Celf4 …
GO:0046483	heterocycle metabolic process	1.74e-10	1.48e-07	1.38	3983	437	1466	222	[Fasn - fatty acid synthase, H6pd - hexose-6-phosphate dehydrogenase (glucose 1-dehydrogenase), Fanci - fanconi anemia, complementation group i, Nthl1 - nth (endonuclease iii)-like 1 (e.coli), Clspn - claspin, Mirlet7b - microrna let7b, Gtpbp3 - gtp binding protein 3, Fanca - fanconi anemia, complementation group a, Paf1 - paf1, rna polymerase ii associated factor, homolog (s. cerevisiae), Esco2 …
GO:0051276	chromosome organization	1.96e-10	1.55e-07	2.05	3983	65	1466	49	[Nuf2 - nuf2, ndc80 kinetochore complex component, homolog (s. cerevisiae), Cenpn - centromere protein n, Smc4 - structural maintenance of chromosomes 4, Ncaph2 - non-smc condensin ii complex, subunit h2, Ncapg - non-smc condensin i complex, subunit g, Fshr - follicle stimulating hormone receptor, Cit - citron, Esco2 - establishment of cohesion 1 homolog 2 (s. cerevisiae), Mad2l1 - mad2 mitotic a…
GO:0006725	cellular aromatic compound metabolic process	3.59e-10	2.63e-07	1.37	3983	449	1466	226	[Fasn - fatty acid synthase, H6pd - hexose-6-phosphate dehydrogenase (glucose 1-dehydrogenase), Fanci - fanconi anemia, complementation group i, Nthl1 - nth (endonuclease iii)-like 1 (e.coli), Clspn - claspin, Mirlet7b - microrna let7b, Gtpbp3 - gtp binding protein 3, Fanca - fanconi anemia, complementation group a, Paf1 - paf1, rna polymerase ii associated factor, homolog (s. cerevisiae), Esco2 …
GO:0006281	DNA repair	3.94e-10	2.69e-07	1.88	3983	88	1466	61	[Mcrs1 - microspherule protein 1, Pnkp - polynucleotide kinase 3'- phosphatase, Fanci - fanconi anemia, complementation group i, Nthl1 - nth (endonuclease iii)-like 1 (e.coli), Clspn - claspin, Swsap1 - swim type zinc finger 7 associated protein 1, Smc4 - structural maintenance of chromosomes 4, Fanca - fanconi anemia, complementation group a, Mpg - n-methylpurine-dna glycosylase, Bard1 - brca1 a…
GO:0007017	microtubule-based process	6.67e-10	4.28e-07	1.64	3983	157	1466	95	[Mcph1 - microcephaly, primary autosomal recessive 1, Nuf2 - nuf2, ndc80 kinetochore complex component, homolog (s. cerevisiae), Map2k1 - mitogen-activated protein kinase kinase 1, Haus3 - haus augmin-like complex, subunit 3, Llgl1 - lethal giant larvae homolog 1 (drosophila), Trak2 - trafficking protein, kinesin binding 2, Aspm - asp (abnormal spindle)-like, microcephaly associated (drosophila),…
GO:0006996	organelle organization	6.8e-10	4.1e-07	1.35	3983	475	1466	236	[Rock1 - rho-associated coiled-coil containing protein kinase 1, Rhobtb2 - rho-related btb domain containing 2, Calr - calreticulin, Mapkap1 - mitogen-activated protein kinase associated protein 1, Epb4.1 - erythrocyte protein band 4.1, Aspm - asp (abnormal spindle)-like, microcephaly associated (drosophila), Spire1 - spire homolog 1 (drosophila), Poc1b - poc1 centriolar protein homolog b (chlamy…
GO:1901360	organic cyclic compound metabolic process	7.41e-10	4.22e-07	1.33	3983	511	1466	251	[Fasn - fatty acid synthase, H6pd - hexose-6-phosphate dehydrogenase (glucose 1-dehydrogenase), Fanci - fanconi anemia, complementation group i, Nthl1 - nth (endonuclease iii)-like 1 (e.coli), Clspn - claspin, Mirlet7b - microrna let7b, Gtpbp3 - gtp binding protein 3, Fanca - fanconi anemia, complementation group a, Paf1 - paf1, rna polymerase ii associated factor, homolog (s. cerevisiae), Nsdhl …
GO:0044237	cellular metabolic process	1.07e-09	5.75e-07	1.18	3983	1264	1466	551	[Fntb - farnesyltransferase, caax box, beta, H6pd - hexose-6-phosphate dehydrogenase (glucose 1-dehydrogenase), Fanci - fanconi anemia, complementation group i, Clspn - claspin, Fbxl22 - f-box and leucine-rich repeat protein 22, Alg14 - asparagine-linked glycosylation 14, Mirlet7b - microrna let7b, Gtpbp3 - gtp binding protein 3, Alg3 - asparagine-linked glycosylation 3 (alpha-1,3-mannosyltransfe…
GO:0043170	macromolecule metabolic process	1.14e-09	5.82e-07	1.22	3983	977	1466	439	[Fntb - farnesyltransferase, caax box, beta, Fanci - fanconi anemia, complementation group i, Clspn - claspin, Fbxl22 - f-box and leucine-rich repeat protein 22, Mirlet7b - microrna let7b, Gtpbp3 - gtp binding protein 3, Alg3 - asparagine-linked glycosylation 3 (alpha-1,3-mannosyltransferase), Esco2 - establishment of cohesion 1 homolog 2 (s. cerevisiae), Brd4 - bromodomain containing 4, Nsun2 - …
GO:0016043	cellular component organization	1.84e-09	9e-07	1.21	3983	1000	1466	447	[Rhobtb2 - rho-related btb domain containing 2, Epb4.1 - erythrocyte protein band 4.1, Mapkap1 - mitogen-activated protein kinase associated protein 1, Hist2h3c1 - histone cluster 2, h3c1, Spire1 - spire homolog 1 (drosophila), Rcc1 - regulator of chromosome condensation 1, Reep3 - receptor accessory protein 3, Dab1 - disabled 1, Sec16a - sec16 homolog a (s. cerevisiae), Esco2 - establishment of …
GO:0006259	DNA metabolic process	3.35e-09	1.56e-06	1.7	3983	123	1466	77	[Aicda - activation-induced cytidine deaminase, Mcrs1 - microspherule protein 1, Tk1 - thymidine kinase 1, Pnkp - polynucleotide kinase 3'- phosphatase, Nthl1 - nth (endonuclease iii)-like 1 (e.coli), Fanci - fanconi anemia, complementation group i, Clspn - claspin, Tet1 - tet methylcytosine dioxygenase 1, Swsap1 - swim type zinc finger 7 associated protein 1, Smc4 - structural maintenance of chr…
GO:0071840	cellular component organization or biogenesis	9.33e-09	4.16e-06	1.2	3983	1017	1466	450	[Rhobtb2 - rho-related btb domain containing 2, Epb4.1 - erythrocyte protein band 4.1, Mapkap1 - mitogen-activated protein kinase associated protein 1, Hist2h3c1 - histone cluster 2, h3c1, Spire1 - spire homolog 1 (drosophila), Rcc1 - regulator of chromosome condensation 1, Reep3 - receptor accessory protein 3, Dab1 - disabled 1, Sec16a - sec16 homolog a (s. cerevisiae), Esco2 - establishment of …
GO:0006807	nitrogen compound metabolic process	1.74e-08	7.45e-06	1.18	3983	1157	1466	503	[Fntb - farnesyltransferase, caax box, beta, H6pd - hexose-6-phosphate dehydrogenase (glucose 1-dehydrogenase), Fanci - fanconi anemia, complementation group i, Clspn - claspin, Fbxl22 - f-box and leucine-rich repeat protein 22, Mirlet7b - microrna let7b, Gtpbp3 - gtp binding protein 3, Alg3 - asparagine-linked glycosylation 3 (alpha-1,3-mannosyltransferase), Esco2 - establishment of cohesion 1 h…
GO:0051983	regulation of chromosome segregation	2.62e-08	1.08e-05	2.25	3983	35	1466	29	[Mki67 - antigen identified by monoclonal antibody ki 67, Cdca5 - cell division cycle associated 5, Plk1 - polo-like kinase 1, Stil - scl/tal1 interrupting locus, Cit - citron, Ect2 - ect2 oncogene, Ttk - ttk protein kinase, Mad2l1 - mad2 mitotic arrest deficient-like 1, Racgap1 - rac gtpase-activating protein 1, Spdl1 - spindle apparatus coiled-coil protein 1, Mad1l1 - mad1 mitotic arrest defici…
GO:1903046	meiotic cell cycle process	2.64e-08	1.04e-05	2.08	3983	47	1466	36	[Nuf2 - nuf2, ndc80 kinetochore complex component, homolog (s. cerevisiae), Aspm - asp (abnormal spindle)-like, microcephaly associated (drosophila), Spire1 - spire homolog 1 (drosophila), Wee2 - wee1 homolog 2 (s. pombe), Smc4 - structural maintenance of chromosomes 4, Dmc1 - dmc1 dosage suppressor of mck1 homolog, meiosis-specific homologous recombination, Plk1 - polo-like kinase 1, Fanca - fan…
GO:0006260	DNA replication	2.73e-08	1.04e-05	2.42	3983	27	1466	24	[Ssrp1 - structure specific recognition protein 1, Fam111a - family with sequence similarity 111, member a, Poln - dna polymerase n, Pcna - proliferating cell nuclear antigen, Adra2a - adrenergic receptor, alpha 2a, Pola1 - polymerase (dna directed), alpha 1, Mcm3 - minichromosome maintenance deficient 3 (s. cerevisiae), Wrnip1 - werner helicase interacting protein 1, Mcm2 - minichromosome mainte…
GO:0034641	cellular nitrogen compound metabolic process	3.73e-08	1.37e-05	1.28	3983	557	1466	263	[Fasn - fatty acid synthase, Fau - finkel-biskis-reilly murine sarcoma virus (fbr-musv) ubiquitously expressed (fox derived), H6pd - hexose-6-phosphate dehydrogenase (glucose 1-dehydrogenase), Fanci - fanconi anemia, complementation group i, Nthl1 - nth (endonuclease iii)-like 1 (e.coli), Clspn - claspin, Mirlet7b - microrna let7b, Gtpbp3 - gtp binding protein 3, Fanca - fanconi anemia, complemen…
GO:0007051	spindle organization	3.81e-08	1.35e-05	2.29	3983	32	1466	27	[Nuf2 - nuf2, ndc80 kinetochore complex component, homolog (s. cerevisiae), Pcnt - pericentrin (kendrin), Haus3 - haus augmin-like complex, subunit 3, Aspm - asp (abnormal spindle)-like, microcephaly associated (drosophila), Tubgcp3 - tubulin, gamma complex associated protein 3, Tubgcp4 - tubulin, gamma complex associated protein 4, Kif11 - kinesin family member 11, Rcc1 - regulator of chromosome…
GO:0008152	metabolic process	4.77e-08	1.63e-05	1.15	3983	1430	1466	605	[Fntb - farnesyltransferase, caax box, beta, H6pd - hexose-6-phosphate dehydrogenase (glucose 1-dehydrogenase), Fanci - fanconi anemia, complementation group i, Clspn - claspin, Fbxl22 - f-box and leucine-rich repeat protein 22, Alg14 - asparagine-linked glycosylation 14, Mirlet7b - microrna let7b, Gtpbp3 - gtp binding protein 3, Alg3 - asparagine-linked glycosylation 3 (alpha-1,3-mannosyltransfe…
GO:0006974	cellular response to DNA damage stimulus	4.8e-08	1.59e-05	1.6	3983	143	1466	84	[Mcrs1 - microspherule protein 1, Pnkp - polynucleotide kinase 3'- phosphatase, Nthl1 - nth (endonuclease iii)-like 1 (e.coli), Fanci - fanconi anemia, complementation group i, Clspn - claspin, Hipk2 - homeodomain interacting protein kinase 2, Swsap1 - swim type zinc finger 7 associated protein 1, Smc4 - structural maintenance of chromosomes 4, Fanca - fanconi anemia, complementation group a, Mpg…
GO:0044238	primary metabolic process	5.04e-08	1.61e-05	1.16	3983	1260	1466	540	[Fntb - farnesyltransferase, caax box, beta, H6pd - hexose-6-phosphate dehydrogenase (glucose 1-dehydrogenase), Fanci - fanconi anemia, complementation group i, Clspn - claspin, Fbxl22 - f-box and leucine-rich repeat protein 22, Alg14 - asparagine-linked glycosylation 14, Mirlet7b - microrna let7b, Gtpbp3 - gtp binding protein 3, Alg3 - asparagine-linked glycosylation 3 (alpha-1,3-mannosyltransfe…
GO:0065003	protein-containing complex assembly	1.49e-07	4.63e-05	1.46	3983	216	1466	116	[Slc2a1 - solute carrier family 2 (facilitated glucose transporter), member 1, Calr - calreticulin, Sart3 - squamous cell carcinoma antigen recognized by t cells 3, Epb4.1 - erythrocyte protein band 4.1, Hist2h3c1 - histone cluster 2, h3c1, Spire1 - spire homolog 1 (drosophila), Snrpf - small nuclear ribonucleoprotein polypeptide f, Celf4 - cugbp, elav-like family member 4, Dr1 - down-regulator o…
GO:0010965	regulation of mitotic sister chromatid separation	1.62e-07	4.89e-05	2.39	3983	25	1466	22	[Mad1l1 - mad1 mitotic arrest deficient 1-like 1, Pcid2 - pci domain containing 2, Aurkb - aurora kinase b, Pttg1 - pituitary tumor-transforming gene 1, Tacc3 - transforming, acidic coiled-coil containing protein 3, Cdc27 - cell division cycle 27, Lcmt1 - leucine carboxyl methyltransferase 1, Ccnb1 - cyclin b1, Bub3 - budding uninhibited by benzimidazoles 3 homolog (s. cerevisiae), Anapc7 - anaph…
GO:1905818	regulation of chromosome separation	1.62e-07	4.75e-05	2.39	3983	25	1466	22	[Mad1l1 - mad1 mitotic arrest deficient 1-like 1, Pcid2 - pci domain containing 2, Aurkb - aurora kinase b, Pttg1 - pituitary tumor-transforming gene 1, Tacc3 - transforming, acidic coiled-coil containing protein 3, Cdc27 - cell division cycle 27, Lcmt1 - leucine carboxyl methyltransferase 1, Ccnb1 - cyclin b1, Bub3 - budding uninhibited by benzimidazoles 3 homolog (s. cerevisiae), Anapc7 - anaph…
GO:0034622	cellular protein-containing complex assembly	1.64e-07	4.66e-05	1.56	3983	148	1466	85	[Slc25a33 - solute carrier family 25, member 33, Calr - calreticulin, Coa3 - cytochrome c oxidase assembly factor 3, Sart3 - squamous cell carcinoma antigen recognized by t cells 3, Foxred1 - fad-dependent oxidoreductase domain containing 1, Cenpn - centromere protein n, Hist2h3c1 - histone cluster 2, h3c1, Dnaaf2 - dynein, axonemal assembly factor 2, Spire1 - spire homolog 1 (drosophila), Snrpf …
GO:0071704	organic substance metabolic process	1.67e-07	4.64e-05	1.15	3983	1339	1466	567	[Fntb - farnesyltransferase, caax box, beta, H6pd - hexose-6-phosphate dehydrogenase (glucose 1-dehydrogenase), Fanci - fanconi anemia, complementation group i, Clspn - claspin, Fbxl22 - f-box and leucine-rich repeat protein 22, Alg14 - asparagine-linked glycosylation 14, Mirlet7b - microrna let7b, Gtpbp3 - gtp binding protein 3, Alg3 - asparagine-linked glycosylation 3 (alpha-1,3-mannosyltransfe…
GO:0098813	nuclear chromosome segregation	1.89e-07	5.09e-05	2.47	3983	22	1466	20	[Cdca8 - cell division cycle associated 8, Nuf2 - nuf2, ndc80 kinetochore complex component, homolog (s. cerevisiae), Pttg1 - pituitary tumor-transforming gene 1, Knstrn - kinetochore-localized astrin/spag5 binding, Nusap1 - nucleolar and spindle associated protein 1, Kif18a - kinesin family member 18a, Smc4 - structural maintenance of chromosomes 4, Sgol1 - shugoshin-like 1 (s. pombe), Bub3 - bu…
GO:0033554	cellular response to stress	2.66e-07	6.99e-05	1.36	3983	319	1466	160	[Slc2a1 - solute carrier family 2 (facilitated glucose transporter), member 1, Calr - calreticulin, Map2k1 - mitogen-activated protein kinase kinase 1, Pnkp - polynucleotide kinase 3'- phosphatase, Fanci - fanconi anemia, complementation group i, Nthl1 - nth (endonuclease iii)-like 1 (e.coli), Ero1l - ero1-like (s. cerevisiae), Clspn - claspin, Nprl3 - nitrogen permease regulator-like 3, Creb3l3 …
GO:0007346	regulation of mitotic cell cycle	2.81e-07	7.19e-05	1.59	3983	130	1466	76	[Mcph1 - microcephaly, primary autosomal recessive 1, Chmp5 - charged multivesicular body protein 5, Mki67 - antigen identified by monoclonal antibody ki 67, Btg4 - b cell translocation gene 4, Clspn - claspin, Wee2 - wee1 homolog 2 (s. pombe), Cenpf - centromere protein f, Kif14 - kinesin family member 14, Rcc1 - regulator of chromosome condensation 1, Rbl1 - retinoblastoma-like 1 (p107), E2f7 -…
GO:0033047	regulation of mitotic sister chromatid segregation	2.93e-07	7.34e-05	2.31	3983	27	1466	23	[Mad1l1 - mad1 mitotic arrest deficient 1-like 1, Pcid2 - pci domain containing 2, Aurkb - aurora kinase b, Pttg1 - pituitary tumor-transforming gene 1, Tacc3 - transforming, acidic coiled-coil containing protein 3, Cdc27 - cell division cycle 27, Lcmt1 - leucine carboxyl methyltransferase 1, Ccnb1 - cyclin b1, Bub3 - budding uninhibited by benzimidazoles 3 homolog (s. cerevisiae), Anapc7 - anaph…
GO:0051641	cellular localization	4.05e-07	9.87e-05	1.31	3983	418	1466	201	[Rock1 - rho-associated coiled-coil containing protein kinase 1, Calr - calreticulin, Aspm - asp (abnormal spindle)-like, microcephaly associated (drosophila), Spire1 - spire homolog 1 (drosophila), Unc93b1 - unc-93 homolog b1 (c. elegans), Paf1 - paf1, rna polymerase ii associated factor, homolog (s. cerevisiae), Nup188 - nucleoporin 188, Creb3l2 - camp responsive element binding protein 3-like …
GO:0043933	protein-containing complex subunit organization	4.31e-07	0.000103	1.39	3983	265	1466	136	[Slc2a1 - solute carrier family 2 (facilitated glucose transporter), member 1, Calr - calreticulin, Sart3 - squamous cell carcinoma antigen recognized by t cells 3, Epb4.1 - erythrocyte protein band 4.1, Hist2h3c1 - histone cluster 2, h3c1, Spire1 - spire homolog 1 (drosophila), Snrpf - small nuclear ribonucleoprotein polypeptide f, Celf4 - cugbp, elav-like family member 4, Dr1 - down-regulator o…
GO:0033045	regulation of sister chromatid segregation	4.7e-07	0.000109	2.25	3983	29	1466	24	[Mad1l1 - mad1 mitotic arrest deficient 1-like 1, Pcid2 - pci domain containing 2, Aurkb - aurora kinase b, Pttg1 - pituitary tumor-transforming gene 1, Tacc3 - transforming, acidic coiled-coil containing protein 3, Cdc27 - cell division cycle 27, Lcmt1 - leucine carboxyl methyltransferase 1, Ccnb1 - cyclin b1, Bub3 - budding uninhibited by benzimidazoles 3 homolog (s. cerevisiae), Cdca5 - cell d…
GO:0051179	localization	5.13e-07	0.000117	1.19	3983	876	1466	385	[Spire1 - spire homolog 1 (drosophila), Apba3 - amyloid beta (a4) precursor protein-binding, family a, member 3, Nup188 - nucleoporin 188, Creb3l2 - camp responsive element binding protein 3-like 2, Dab1 - disabled 1, Sec16a - sec16 homolog a (s. cerevisiae), Esco2 - establishment of cohesion 1 homolog 2 (s. cerevisiae), Spdl1 - spindle apparatus coiled-coil protein 1, Aurkb - aurora kinase b, Ld…
GO:0051783	regulation of nuclear division	5.56e-07	0.000124	1.87	3983	58	1466	40	[Chmp5 - charged multivesicular body protein 5, Mki67 - antigen identified by monoclonal antibody ki 67, Calr - calreticulin, Rps6ka2 - ribosomal protein s6 kinase, polypeptide 2, Wee2 - wee1 homolog 2 (s. pombe), Kif11 - kinesin family member 11, Cdca5 - cell division cycle associated 5, Plk1 - polo-like kinase 1, Stil - scl/tal1 interrupting locus, Rcc1 - regulator of chromosome condensation 1,…
GO:0009987	cellular process	6.62e-07	0.000144	1.07	3983	2718	1466	1069	[H6pd - hexose-6-phosphate dehydrogenase (glucose 1-dehydrogenase), Epb4.1 - erythrocyte protein band 4.1, Hist2h3c1 - histone cluster 2, h3c1, Fanci - fanconi anemia, complementation group i, Clspn - claspin, Fbxl22 - f-box and leucine-rich repeat protein 22, Alg14 - asparagine-linked glycosylation 14, Creb3l3 - camp responsive element binding protein 3-like 3, Gtpbp3 - gtp binding protein 3, Al…
er family 4 (anion exchanger), member 8, Dr1 - down-regulator of transcription 1, Slc9a1 - solute carrier family 9 (sodium/hydrogen exchanger), member 1, Ipo4 - importin 4, Kat8 - k(lysine) acetyltransferase 8, Slc4a2 - solute carrier family 4 (anion exchanger), member 2, Slc4a3 - solute carrier family 4 (anion exchanger), member 3, Edf1 - endothelial differentiation-related factor 1, Slc31a1 - s…
GO:1902850	microtubule cytoskeleton organization involved in mitosis	6.88e-07	0.000147	2.3	3983	26	1466	22	[Mcph1 - microcephaly, primary autosomal recessive 1, Kifc1 - kinesin family member c1, Pcnt - pericentrin (kendrin), Nuf2 - nuf2, ndc80 kinetochore complex component, homolog (s. cerevisiae), Aurkb - aurora kinase b, Tacc3 - transforming, acidic coiled-coil containing protein 3, Pafah1b1 - platelet-activating factor acetylhydrolase, isoform 1b, subunit 1, Nusap1 - nucleolar and spindle associate…
GO:0000278	mitotic cell cycle	6.88e-07	0.000144	2.19	3983	31	1466	25	[Mcph1 - microcephaly, primary autosomal recessive 1, Map2k1 - mitogen-activated protein kinase kinase 1, Tuba4a - tubulin, alpha 4a, Tubgcp3 - tubulin, gamma complex associated protein 3, Tubgcp4 - tubulin, gamma complex associated protein 4, Wee2 - wee1 homolog 2 (s. pombe), Cenpf - centromere protein f, Cdca5 - cell division cycle associated 5, Plk1 - polo-like kinase 1, Tubb6 - tubulin, beta …
GO:0033044	regulation of chromosome organization	1.25e-06	0.000256	1.71	3983	81	1466	51	[Mcph1 - microcephaly, primary autosomal recessive 1, Mcrs1 - microspherule protein 1, Mki67 - antigen identified by monoclonal antibody ki 67, Aicda - activation-induced cytidine deaminase, Pnkp - polynucleotide kinase 3'- phosphatase, Sart3 - squamous cell carcinoma antigen recognized by t cells 3, Lmna - lamin a, Tet1 - tet methylcytosine dioxygenase 1, Paf1 - paf1, rna polymerase ii associate…
GO:1901990	regulation of mitotic cell cycle phase transition	1.26e-06	0.000254	1.78	3983	67	1466	44	[Brca1 - breast cancer 1, Clspn - claspin, Cenpf - centromere protein f, Kif14 - kinesin family member 14, Cdca5 - cell division cycle associated 5, Plk1 - polo-like kinase 1, Hyal1 - hyaluronoglucosaminidase 1, Stil - scl/tal1 interrupting locus, Rbl1 - retinoblastoma-like 1 (p107), E2f7 - e2f transcription factor 7, Anp32b - acidic (leucine-rich) nuclear phosphoprotein 32 family, member b, Pkd1…
GO:1901987	regulation of cell cycle phase transition	1.29e-06	0.000254	1.74	3983	75	1466	48	[Brca1 - breast cancer 1, Clspn - claspin, Fam83d - family with sequence similarity 83, member d, Cenpf - centromere protein f, Kif14 - kinesin family member 14, Cdca5 - cell division cycle associated 5, Babam1 - brisc and brca1 a complex member 1, Plk1 - polo-like kinase 1, Hyal1 - hyaluronoglucosaminidase 1, Stil - scl/tal1 interrupting locus, Rbl1 - retinoblastoma-like 1 (p107), Paf1 - paf1, r…
GO:2001251	negative regulation of chromosome organization	2.05e-06	0.000396	2.12	3983	32	1466	25	[Aicda - activation-induced cytidine deaminase, Mcrs1 - microspherule protein 1, Xrcc4 - x-ray repair complementing defective repair in chinese hamster cells 4, Brca1 - breast cancer 1, Tet1 - tet methylcytosine dioxygenase 1, Plk1 - polo-like kinase 1, Stil - scl/tal1 interrupting locus, Hist1h1b - histone cluster 1, h1b, Ttk - ttk protein kinase, Mad2l1 - mad2 mitotic arrest deficient-like 1, S…
GO:1902099	regulation of metaphase/anaphase transition of cell cycle	2.26e-06	0.000429	2.35	3983	22	1466	19	[Mad1l1 - mad1 mitotic arrest deficient 1-like 1, Pcid2 - pci domain containing 2, Aurkb - aurora kinase b, Cdc27 - cell division cycle 27, Lcmt1 - leucine carboxyl methyltransferase 1, Ccnb1 - cyclin b1, Bub3 - budding uninhibited by benzimidazoles 3 homolog (s. cerevisiae), Anapc7 - anaphase promoting complex subunit 7, Plk1 - polo-like kinase 1, Bub1b - budding uninhibited by benzimidazoles 1 …
GO:0030071	regulation of mitotic metaphase/anaphase transition	2.26e-06	0.000421	2.35	3983	22	1466	19	[Mad1l1 - mad1 mitotic arrest deficient 1-like 1, Pcid2 - pci domain containing 2, Aurkb - aurora kinase b, Cdc27 - cell division cycle 27, Lcmt1 - leucine carboxyl methyltransferase 1, Ccnb1 - cyclin b1, Bub3 - budding uninhibited by benzimidazoles 3 homolog (s. cerevisiae), Anapc7 - anaphase promoting complex subunit 7, Plk1 - polo-like kinase 1, Bub1b - budding uninhibited by benzimidazoles 1 …
GO:0044770	cell cycle phase transition	2.61e-06	0.000477	2.08	3983	34	1466	26	[Calm1 - calmodulin 1, Cdkn2c - cyclin-dependent kinase inhibitor 2c (p18, inhibits cdk4), Fbxl22 - f-box and leucine-rich repeat protein 22, Plk1 - polo-like kinase 1, Taf10 - taf10 rna polymerase ii, tata box binding protein (tbp)-associated factor, Rcc1 - regulator of chromosome condensation 1, Ccnb2 - cyclin b2, Anp32b - acidic (leucine-rich) nuclear phosphoprotein 32 family, member b, Ccna2 …
GO:0033365	protein localization to organelle	2.63e-06	0.000474	1.57	3983	116	1466	67	[Mcph1 - microcephaly, primary autosomal recessive 1, Calr - calreticulin, Lmna - lamin a, Dcp1a - dcp1 decapping enzyme homolog a (s. cerevisiae), Ipo4 - importin 4, Paf1 - paf1, rna polymerase ii associated factor, homolog (s. cerevisiae), Cd81 - cd81 antigen, Mapre2 - microtubule-associated protein, rp/eb family, member 2, Nup188 - nucleoporin 188, Hk2 - hexokinase 2, Lhcgr - luteinizing hormo…
GO:0000819	sister chromatid segregation	3.1e-06	0.000547	2.55	3983	16	1466	15	[Cdca8 - cell division cycle associated 8, Knstrn - kinetochore-localized astrin/spag5 binding, Nusap1 - nucleolar and spindle associated protein 1, Kif18a - kinesin family member 18a, Sgol1 - shugoshin-like 1 (s. pombe), Bub3 - budding uninhibited by benzimidazoles 3 homolog (s. cerevisiae), Plk1 - polo-like kinase 1, Espl1 - extra spindle poles-like 1 (s. cerevisiae), Cit - citron, Ncapg2 - non…
GO:0044772	mitotic cell cycle phase transition	5.51e-06	0.000957	2.06	3983	33	1466	25	[Calm1 - calmodulin 1, Cdkn2c - cyclin-dependent kinase inhibitor 2c (p18, inhibits cdk4), Fbxl22 - f-box and leucine-rich repeat protein 22, Taf10 - taf10 rna polymerase ii, tata box binding protein (tbp)-associated factor, Plk1 - polo-like kinase 1, Rcc1 - regulator of chromosome condensation 1, Ccnb2 - cyclin b2, Anp32b - acidic (leucine-rich) nuclear phosphoprotein 32 family, member b, Ccna2 …
GO:0045786	negative regulation of cell cycle	5.74e-06	0.00098	1.58	3983	105	1466	61	[Mcph1 - microcephaly, primary autosomal recessive 1, Calr - calreticulin, Map2k1 - mitogen-activated protein kinase kinase 1, Btg4 - b cell translocation gene 4, Clspn - claspin, Wee2 - wee1 homolog 2 (s. pombe), Npr2 - natriuretic peptide receptor 2, Ccp110 - centriolar coiled coil protein 110, Rbl1 - retinoblastoma-like 1 (p107), Fzr1 - fizzy/cell division cycle 20 related 1 (drosophila), E2f7…
GO:0006323	DNA packaging	6.01e-06	0.00101	2.72	3983	12	1466	12	[Ncaph2 - non-smc condensin ii complex, subunit h2, Ncapg - non-smc condensin i complex, subunit g, Fshr - follicle stimulating hormone receptor, Ncapg2 - non-smc condensin ii complex, subunit g2, Hist1h1t - histone cluster 1, h1t, Nusap1 - nucleolar and spindle associated protein 1, Hist1h1b - histone cluster 1, h1b, Smc4 - structural maintenance of chromosomes 4, Ncapd2 - non-smc condensin i co…
GO:0022607	cellular component assembly	6.63e-06	0.0011	1.27	3983	429	1466	200	[Rock1 - rho-associated coiled-coil containing protein kinase 1, Calr - calreticulin, Aspm - asp (abnormal spindle)-like, microcephaly associated (drosophila), Epb4.1 - erythrocyte protein band 4.1, Hist2h3c1 - histone cluster 2, h3c1, Poc1b - poc1 centriolar protein homolog b (chlamydomonas), Spire1 - spire homolog 1 (drosophila), Capza1 - capping protein (actin filament) muscle z-line, alpha 1,…
GO:0010948	negative regulation of cell cycle process	7.5e-06	0.00122	1.75	3983	62	1466	40	[Calr - calreticulin, Rps6ka2 - ribosomal protein s6 kinase, polypeptide 2, Brca1 - breast cancer 1, Clspn - claspin, Rbm14 - rna binding motif protein 14, Babam1 - brisc and brca1 a complex member 1, Plk1 - polo-like kinase 1, Stil - scl/tal1 interrupting locus, Rbl1 - retinoblastoma-like 1 (p107), Ccp110 - centriolar coiled coil protein 110, Fzr1 - fizzy/cell division cycle 20 related 1 (drosop…
GO:0000070	mitotic sister chromatid segregation	7.95e-06	0.00127	2.54	3983	15	1466	14	[Cdca8 - cell division cycle associated 8, Knstrn - kinetochore-localized astrin/spag5 binding, Nusap1 - nucleolar and spindle associated protein 1, Kif18a - kinesin family member 18a, Sgol1 - shugoshin-like 1 (s. pombe), Bub3 - budding uninhibited by benzimidazoles 3 homolog (s. cerevisiae), Plk1 - polo-like kinase 1, Espl1 - extra spindle poles-like 1 (s. cerevisiae), Cit - citron, Ncapg2 - non…
GO:0043412	macromolecule modification	8.3e-06	0.00131	1.25	3983	462	1466	213	[Rock1 - rho-associated coiled-coil containing protein kinase 1, Fntb - farnesyltransferase, caax box, beta, Csnk1g2 - casein kinase 1, gamma 2, Clspn - claspin, Josd2 - josephin domain containing 2, Gtpbp3 - gtp binding protein 3, Nus1 - nuclear undecaprenyl pyrophosphate synthase 1 homolog (s. cerevisiae), Alg3 - asparagine-linked glycosylation 3 (alpha-1,3-mannosyltransferase), Paf1 - paf1, rn…
GO:0050000	chromosome localization	8.5e-06	0.00132	2.24	3983	23	1466	19	[Kif22 - kinesin family member 22, Cdca8 - cell division cycle associated 8, Chmp5 - charged multivesicular body protein 5, Lmna - lamin a, Fam83d - family with sequence similarity 83, member d, Cenpf - centromere protein f, Kif18a - kinesin family member 18a, Ccnb1 - cyclin b1, Kif14 - kinesin family member 14, Cdca5 - cell division cycle associated 5, Seh1l - seh1-like (s. cerevisiae, Sun1 - sa…
GO:0065004	protein-DNA complex assembly	1.12e-05	0.00172	1.87	3983	45	1466	31	[Sart3 - squamous cell carcinoma antigen recognized by t cells 3, Hist2h3c1 - histone cluster 2, h3c1, Hist1h2bk - histone cluster 1, h2bk, Hist1h2bh - histone cluster 1, h2bh, Polr1e - polymerase (rna) i polypeptide e, Mcm5 - minichromosome maintenance deficient 5, cell division cycle 46 (s. cerevisiae), Hist1h2bp - histone cluster 1, h2bp, Dmc1 - dmc1 dosage suppressor of mck1 homolog, meiosis-…
GO:0033036	macromolecule localization	1.18e-05	0.00178	1.27	3983	393	1466	184	[Mcph1 - microcephaly, primary autosomal recessive 1, Rock1 - rho-associated coiled-coil containing protein kinase 1, Calr - calreticulin, Trak2 - trafficking protein, kinesin binding 2, Spire1 - spire homolog 1 (drosophila), Unc93b1 - unc-93 homolog b1 (c. elegans), Cenpf - centromere protein f, Pitpnm1 - phosphatidylinositol transfer protein, membrane-associated 1, Kif14 - kinesin family member…
GO:0051649	establishment of localization in cell	1.53e-05	0.00227	1.3	3983	317	1466	152	[Mcph1 - microcephaly, primary autosomal recessive 1, Calr - calreticulin, Map2k1 - mitogen-activated protein kinase kinase 1, Clcn3 - chloride channel 3, Trak2 - trafficking protein, kinesin binding 2, Ero1l - ero1-like (s. cerevisiae), Spire1 - spire homolog 1 (drosophila), Unc93b1 - unc-93 homolog b1 (c. elegans), Cenpf - centromere protein f, Kif14 - kinesin family member 14, Ap1s2 - adaptor-…
GO:0030261	chromosome condensation	1.64e-05	0.0024	2.72	3983	11	1466	11	[Ncaph2 - non-smc condensin ii complex, subunit h2, Ncapg - non-smc condensin i complex, subunit g, Hist1h1t - histone cluster 1, h1t, Ncapg2 - non-smc condensin ii complex, subunit g2, Nusap1 - nucleolar and spindle associated protein 1, Smc4 - structural maintenance of chromosomes 4, Hist1h1b - histone cluster 1, h1b, Ncapd2 - non-smc condensin i complex, subunit d2, Top2a - topoisomerase (dna)…
GO:0045787	positive regulation of cell cycle	1.68e-05	0.00243	1.62	3983	82	1466	49	[Calr - calreticulin, Fntb - farnesyltransferase, caax box, beta, Wiz - widely-interspaced zinc finger motifs, Kif14 - kinesin family member 14, Paf1 - paf1, rna polymerase ii associated factor, homolog (s. cerevisiae), E2f7 - e2f transcription factor 7, Anp32b - acidic (leucine-rich) nuclear phosphoprotein 32 family, member b, Cit - citron, Pkd1 - polycystic kidney disease 1 homolog, E2f8 - e2f …
GO:0007052	mitotic spindle organization	1.73e-05	0.00247	2.4	3983	17	1466	15	[Kifc1 - kinesin family member c1, Pcnt - pericentrin (kendrin), Nuf2 - nuf2, ndc80 kinetochore complex component, homolog (s. cerevisiae), Aurkb - aurora kinase b, Tacc3 - transforming, acidic coiled-coil containing protein 3, Kif11 - kinesin family member 11, Tpx2 - tpx2, microtubule-associated protein homolog (xenopus laevis), Ckap5 - cytoskeleton associated protein 5, Ccnb1 - cyclin b1, Dlgap…
GO:0051310	metaphase plate congression	1.73e-05	0.00243	2.4	3983	17	1466	15	[Kif22 - kinesin family member 22, Cdca8 - cell division cycle associated 8, Chmp5 - charged multivesicular body protein 5, Fam83d - family with sequence similarity 83, member d, Cenpf - centromere protein f, Kif18a - kinesin family member 18a, Ccnb1 - cyclin b1, Kif14 - kinesin family member 14, Cdca5 - cell division cycle associated 5, Seh1l - seh1-like (s. cerevisiae, Psrc1 - proline/serine-ri…
GO:0006464	cellular protein modification process	1.88e-05	0.00261	1.25	3983	437	1466	201	[Rock1 - rho-associated coiled-coil containing protein kinase 1, Fntb - farnesyltransferase, caax box, beta, Csnk1g2 - casein kinase 1, gamma 2, Clspn - claspin, Josd2 - josephin domain containing 2, Nus1 - nuclear undecaprenyl pyrophosphate synthase 1 homolog (s. cerevisiae), Alg3 - asparagine-linked glycosylation 3 (alpha-1,3-mannosyltransferase), Paf1 - paf1, rna polymerase ii associated facto…
GO:0036211	protein modification process	1.88e-05	0.00257	1.25	3983	437	1466	201	[Rock1 - rho-associated coiled-coil containing protein kinase 1, Fntb - farnesyltransferase, caax box, beta, Csnk1g2 - casein kinase 1, gamma 2, Clspn - claspin, Josd2 - josephin domain containing 2, Nus1 - nuclear undecaprenyl pyrophosphate synthase 1 homolog (s. cerevisiae), Alg3 - asparagine-linked glycosylation 3 (alpha-1,3-mannosyltransferase), Paf1 - paf1, rna polymerase ii associated facto…
GO:0000910	cytokinesis	1.93e-05	0.00261	2.22	3983	22	1466	18	[Rock1 - rho-associated coiled-coil containing protein kinase 1, Cep55 - centrosomal protein 55, Spire1 - spire homolog 1 (drosophila), Nusap1 - nucleolar and spindle associated protein 1, Kif23 - kinesin family member 23, Plk1 - polo-like kinase 1, Prc1 - protein regulator of cytokinesis 1, Kif20a - kinesin family member 20a, Cit - citron, Ect2 - ect2 oncogene, Dctn3 - dynactin 3, Mei1 - meiosis…
GO:0015931	nucleobase-containing compound transport	2.39e-05	0.00318	2.02	3983	31	1466	23	[Slc25a33 - solute carrier family 25, member 33, Slc35b4 - solute carrier family 35, member b4, Nup155 - nucleoporin 155, Pcid2 - pci domain containing 2, Sidt2 - sid1 transmembrane family, member 2, Slc25a5 - solute carrier family 25 (mitochondrial carrier, adenine nucleotide translocator), member 5, Slc35a1 - solute carrier family 35 (cmp-sialic acid transporter), member 1, Khsrp - kh-type spli…
GO:0051784	negative regulation of nuclear division	2.67e-05	0.00351	2.15	3983	24	1466	19	[Mad1l1 - mad1 mitotic arrest deficient 1-like 1, Aurkb - aurora kinase b, Rps6ka2 - ribosomal protein s6 kinase, polypeptide 2, Pttg1 - pituitary tumor-transforming gene 1, Bub3 - budding uninhibited by benzimidazoles 3 homolog (s. cerevisiae), Rad1 - rad1 homolog (s. pombe), Plk1 - polo-like kinase 1, Tom1l1 - target of myb1-like 1 (chicken), Bub1b - budding uninhibited by benzimidazoles 1 homo…
GO:0006473	protein acetylation	2.95e-05	0.00383	2.29	3983	19	1466	16	[Taf5 - taf5 rna polymerase ii, tata box binding protein (tbp)-associated factor, Naa60 - n(alpha)-acetyltransferase 60, natf catalytic subunit, Taf9 - taf9 rna polymerase ii, tata box binding protein (tbp)-associated factor, Mcrs1 - microspherule protein 1, Nupr1 - nuclear protein transcription regulator 1, Naa50 - n(alpha)-acetyltransferase 50, nate catalytic subunit, Taf10 - taf10 rna polymera…
GO:0070925	organelle assembly	3.62e-05	0.00464	1.5	3983	114	1466	63	[Shank2 - sh3/ankyrin domain gene 2, Haus3 - haus augmin-like complex, subunit 3, Aspm - asp (abnormal spindle)-like, microcephaly associated (drosophila), Cenpn - centromere protein n, 2700049A03Rik - riken cdna 2700049a03 gene, Poc1b - poc1 centriolar protein homolog b (chlamydomonas), Wee2 - wee1 homolog 2 (s. pombe), Rcc1 - regulator of chromosome condensation 1, Ccp110 - centriolar coiled co…
GO:0008104	protein localization	4.19e-05	0.0053	1.26	3983	385	1466	178	[Mcph1 - microcephaly, primary autosomal recessive 1, Rock1 - rho-associated coiled-coil containing protein kinase 1, Calr - calreticulin, Trak2 - trafficking protein, kinesin binding 2, Spire1 - spire homolog 1 (drosophila), Unc93b1 - unc-93 homolog b1 (c. elegans), Cenpf - centromere protein f, Pitpnm1 - phosphatidylinositol transfer protein, membrane-associated 1, Kif14 - kinesin family member…
GO:0051985	negative regulation of chromosome segregation	4.19e-05	0.00524	2.38	3983	16	1466	14	[Mad1l1 - mad1 mitotic arrest deficient 1-like 1, Aurkb - aurora kinase b, Pttg1 - pituitary tumor-transforming gene 1, Bub3 - budding uninhibited by benzimidazoles 3 homolog (s. cerevisiae), Plk1 - polo-like kinase 1, Bub1b - budding uninhibited by benzimidazoles 1 homolog, beta (s. cerevisiae), Tnks - tankyrase, trf1-interacting ankyrin-related adp-ribose polymerase, Bub1 - budding uninhibited …
GO:0071103	DNA conformation change	4.19e-05	0.00518	2.38	3983	16	1466	14	[Rad51 - rad51 homolog, Hist1h1t - histone cluster 1, h1t, Mcm2 - minichromosome maintenance deficient 2 mitotin (s. cerevisiae), Nusap1 - nucleolar and spindle associated protein 1, Smc4 - structural maintenance of chromosomes 4, Ncapd2 - non-smc condensin i complex, subunit d2, Cdca5 - cell division cycle associated 5, Ncaph2 - non-smc condensin ii complex, subunit h2, Fshr - follicle stimulati…
GO:0033048	negative regulation of mitotic sister chromatid segregation	4.19e-05	0.00512	2.38	3983	16	1466	14	[Mad1l1 - mad1 mitotic arrest deficient 1-like 1, Aurkb - aurora kinase b, Pttg1 - pituitary tumor-transforming gene 1, Bub3 - budding uninhibited by benzimidazoles 3 homolog (s. cerevisiae), Plk1 - polo-like kinase 1, Bub1b - budding uninhibited by benzimidazoles 1 homolog, beta (s. cerevisiae), Tnks - tankyrase, trf1-interacting ankyrin-related adp-ribose polymerase, Bub1 - budding uninhibited …
GO:0033046	negative regulation of sister chromatid segregation	4.19e-05	0.00506	2.38	3983	16	1466	14	[Mad1l1 - mad1 mitotic arrest deficient 1-like 1, Aurkb - aurora kinase b, Pttg1 - pituitary tumor-transforming gene 1, Bub3 - budding uninhibited by benzimidazoles 3 homolog (s. cerevisiae), Plk1 - polo-like kinase 1, Bub1b - budding uninhibited by benzimidazoles 1 homolog, beta (s. cerevisiae), Tnks - tankyrase, trf1-interacting ankyrin-related adp-ribose polymerase, Bub1 - budding uninhibited …
GO:0051225	spindle assembly	4.19e-05	0.005	2.38	3983	16	1466	14	[Kifc1 - kinesin family member c1, Haus3 - haus augmin-like complex, subunit 3, Aspm - asp (abnormal spindle)-like, microcephaly associated (drosophila), Tubgcp3 - tubulin, gamma complex associated protein 3, Tubgcp4 - tubulin, gamma complex associated protein 4, Kif11 - kinesin family member 11, Tpx2 - tpx2, microtubule-associated protein homolog (xenopus laevis), Rcc1 - regulator of chromosome …
GO:0051445	regulation of meiotic cell cycle	4.19e-05	0.00494	2.38	3983	16	1466	14	[Rad51ap1 - rad51 associated protein 1, Nppc - natriuretic peptide type c, Calr - calreticulin, Aspm - asp (abnormal spindle)-like, microcephaly associated (drosophila), Rps6ka2 - ribosomal protein s6 kinase, polypeptide 2, Cdc25b - cell division cycle 25b, Wee2 - wee1 homolog 2 (s. pombe), Dazl - deleted in azoospermia-like, Rad1 - rad1 homolog (s. pombe), Npr2 - natriuretic peptide receptor 2, …
GO:0090068	positive regulation of cell cycle process	4.2e-05	0.00489	1.7	3983	59	1466	37	[Brca1 - breast cancer 1, Wiz - widely-interspaced zinc finger motifs, Fam83d - family with sequence similarity 83, member d, Kif14 - kinesin family member 14, Cdca5 - cell division cycle associated 5, Hyal1 - hyaluronoglucosaminidase 1, Paf1 - paf1, rna polymerase ii associated factor, homolog (s. cerevisiae), Anp32b - acidic (leucine-rich) nuclear phosphoprotein 32 family, member b, E2f7 - e2f …
GO:0061640	cytoskeleton-dependent cytokinesis	4.35e-05	0.00502	2.2	3983	21	1466	17	[Rock1 - rho-associated coiled-coil containing protein kinase 1, Cep55 - centrosomal protein 55, Spire1 - spire homolog 1 (drosophila), Nusap1 - nucleolar and spindle associated protein 1, Kif23 - kinesin family member 23, Plk1 - polo-like kinase 1, Kif20a - kinesin family member 20a, Cit - citron, Ect2 - ect2 oncogene, Dctn3 - dynactin 3, Mei1 - meiosis defective 1, Birc5 - baculoviral iap repea…
GO:0051303	establishment of chromosome localization	4.35e-05	0.00496	2.2	3983	21	1466	17	[Kif22 - kinesin family member 22, Cdca8 - cell division cycle associated 8, Chmp5 - charged multivesicular body protein 5, Fam83d - family with sequence similarity 83, member d, Cenpf - centromere protein f, Kif18a - kinesin family member 18a, Ccnb1 - cyclin b1, Kif14 - kinesin family member 14, Cdca5 - cell division cycle associated 5, Seh1l - seh1-like (s. cerevisiae, Psrc1 - proline/serine-ri…
GO:0071824	protein-DNA complex subunit organization	4.36e-05	0.00491	1.74	3983	53	1466	34	[Sart3 - squamous cell carcinoma antigen recognized by t cells 3, Hist2h3c1 - histone cluster 2, h3c1, Hist1h2bk - histone cluster 1, h2bk, Polr1e - polymerase (rna) i polypeptide e, Hist1h2bh - histone cluster 1, h2bh, Mcm5 - minichromosome maintenance deficient 5, cell division cycle 46 (s. cerevisiae), Hist1h2bp - histone cluster 1, h2bp, Dmc1 - dmc1 dosage suppressor of mck1 homolog, meiosis-…
GO:0007088	regulation of mitotic nuclear division	4.36e-05	0.00486	1.76	3983	51	1466	33	[Chmp5 - charged multivesicular body protein 5, Mki67 - antigen identified by monoclonal antibody ki 67, Kif11 - kinesin family member 11, Cdca5 - cell division cycle associated 5, Plk1 - polo-like kinase 1, Rcc1 - regulator of chromosome condensation 1, Stil - scl/tal1 interrupting locus, Cit - citron, Ttk - ttk protein kinase, Mad2l1 - mad2 mitotic arrest deficient-like 1, Spdl1 - spindle appar…
GO:0033043	regulation of organelle organization	5.02e-05	0.00553	1.3	3983	289	1466	138	[Mcph1 - microcephaly, primary autosomal recessive 1, Rock1 - rho-associated coiled-coil containing protein kinase 1, Calr - calreticulin, Rhobtb2 - rho-related btb domain containing 2, Map2k1 - mitogen-activated protein kinase kinase 1, Pnkp - polynucleotide kinase 3'- phosphatase, Sart3 - squamous cell carcinoma antigen recognized by t cells 3, Spire1 - spire homolog 1 (drosophila), Nprl3 - nit…
GO:0032465	regulation of cytokinesis	6.84e-05	0.00746	2.26	3983	18	1466	15	[Aurkb - aurora kinase b, Cdc25b - cell division cycle 25b, Kif14 - kinesin family member 14, Kif23 - kinesin family member 23, Plk1 - polo-like kinase 1, Prc1 - protein regulator of cytokinesis 1, Kif20a - kinesin family member 20a, Ccp110 - centriolar coiled coil protein 110, E2f7 - e2f transcription factor 7, Cit - citron, Ect2 - ect2 oncogene, E2f8 - e2f transcription factor 8, Racgap1 - rac …
GO:0098656	anion transmembrane transport	7.12e-05	0.00768	1.68	3983	60	1466	37	[Slc2a1 - solute carrier family 2 (facilitated glucose transporter), member 1, Slc35b4 - solute carrier family 35, member b4, Glrb - glycine receptor, beta subunit, Clcn3 - chloride channel 3, Slc35a1 - solute carrier family 35 (cmp-sialic acid transporter), member 1, Slc46a1 - solute carrier family 46, member 1, Slc25a10 - solute carrier family 25 (mitochondrial carrier, dicarboxylate transporte…
GO:0051656	establishment of organelle localization	7.13e-05	0.00761	1.58	3983	81	1466	47	[Mcph1 - microcephaly, primary autosomal recessive 1, Chmp5 - charged multivesicular body protein 5, Map2k1 - mitogen-activated protein kinase kinase 1, Snapin - snap-associated protein, Trak2 - trafficking protein, kinesin binding 2, Llgl1 - lethal giant larvae homolog 1 (drosophila), Fam83d - family with sequence similarity 83, member d, Myo7a - myosin viia, Spire1 - spire homolog 1 (drosophila…
GO:0051234	establishment of localization	7.33e-05	0.00775	1.17	3983	755	1466	324	[Calr - calreticulin, Csnk1g2 - casein kinase 1, gamma 2, Spire1 - spire homolog 1 (drosophila), Slc25a10 - solute carrier family 25 (mitochondrial carrier, dicarboxylate transporter), member 10, Unc93b1 - unc-93 homolog b1 (c. elegans), Apba3 - amyloid beta (a4) precursor protein-binding, family a, member 3, Creb3l2 - camp responsive element binding protein 3-like 2, Nup188 - nucleoporin 188, Nu…
GO:0006486	protein glycosylation	7.84e-05	0.0082	1.74	3983	50	1466	32	[Galnt10 - udp-n-acetyl-alpha-d-galactosamine:polypeptide n-acetylgalactosaminyltransferase 10, St3gal1 - st3 beta-galactoside alpha-2,3-sialyltransferase 1, Trak2 - trafficking protein, kinesin binding 2, St3gal4 - st3 beta-galactoside alpha-2,3-sialyltransferase 4, Tet1 - tet methylcytosine dioxygenase 1, Serp2 - stress-associated endoplasmic reticulum protein family member 2, Nus1 - nuclear un…
GO:0043413	macromolecule glycosylation	7.84e-05	0.00811	1.74	3983	50	1466	32	[Galnt10 - udp-n-acetyl-alpha-d-galactosamine:polypeptide n-acetylgalactosaminyltransferase 10, St3gal1 - st3 beta-galactoside alpha-2,3-sialyltransferase 1, Trak2 - trafficking protein, kinesin binding 2, St3gal4 - st3 beta-galactoside alpha-2,3-sialyltransferase 4, Tet1 - tet methylcytosine dioxygenase 1, Serp2 - stress-associated endoplasmic reticulum protein family member 2, Nus1 - nuclear un…
GO:0045839	negative regulation of mitotic nuclear division	9.71e-05	0.00996	2.17	3983	20	1466	16	[Mad1l1 - mad1 mitotic arrest deficient 1-like 1, Aurkb - aurora kinase b, Pttg1 - pituitary tumor-transforming gene 1, Bub3 - budding uninhibited by benzimidazoles 3 homolog (s. cerevisiae), Plk1 - polo-like kinase 1, Tom1l1 - target of myb1-like 1 (chicken), Bub1b - budding uninhibited by benzimidazoles 1 homolog, beta (s. cerevisiae), Tnks - tankyrase, trf1-interacting ankyrin-related adp-ribo…
GO:2000816	negative regulation of mitotic sister chromatid separation	0.000101	0.0102	2.35	3983	15	1466	13	[Mad1l1 - mad1 mitotic arrest deficient 1-like 1, Aurkb - aurora kinase b, Pttg1 - pituitary tumor-transforming gene 1, Bub3 - budding uninhibited by benzimidazoles 3 homolog (s. cerevisiae), Plk1 - polo-like kinase 1, Bub1b - budding uninhibited by benzimidazoles 1 homolog, beta (s. cerevisiae), Bub1 - budding uninhibited by benzimidazoles 1 homolog (s. cerevisiae), Stil - scl/tal1 interrupting …
GO:0006475	internal protein amino acid acetylation	0.000101	0.0101	2.35	3983	15	1466	13	[Taf5 - taf5 rna polymerase ii, tata box binding protein (tbp)-associated factor, Naa60 - n(alpha)-acetyltransferase 60, natf catalytic subunit, Taf9 - taf9 rna polymerase ii, tata box binding protein (tbp)-associated factor, Mcrs1 - microspherule protein 1, Naa50 - n(alpha)-acetyltransferase 50, nate catalytic subunit, Taf10 - taf10 rna polymerase ii, tata box binding protein (tbp)-associated fa…
GO:0006333	chromatin assembly or disassembly	0.000101	0.01	2.35	3983	15	1466	13	[Hist2h3c2 - histone cluster 2, h3c2, Hist1h1t - histone cluster 1, h1t, Asf1b - asf1 anti-silencing function 1 homolog b (s. cerevisiae), Hist2h3c1 - histone cluster 2, h3c1, Hist1h3h - histone cluster 1, h3h, Hist1h3i - histone cluster 1, h3i, Hist2h3b - histone cluster 2, h3b, Ipo4 - importin 4, Paf1 - paf1, rna polymerase ii associated factor, homolog (s. cerevisiae), Oip5 - opa interacting p…
GO:0018394	peptidyl-lysine acetylation	0.000101	0.00993	2.35	3983	15	1466	13	[Taf5 - taf5 rna polymerase ii, tata box binding protein (tbp)-associated factor, Naa60 - n(alpha)-acetyltransferase 60, natf catalytic subunit, Taf9 - taf9 rna polymerase ii, tata box binding protein (tbp)-associated factor, Mcrs1 - microspherule protein 1, Naa50 - n(alpha)-acetyltransferase 50, nate catalytic subunit, Taf10 - taf10 rna polymerase ii, tata box binding protein (tbp)-associated fa…
GO:0018393	internal peptidyl-lysine acetylation	0.000101	0.00984	2.35	3983	15	1466	13	[Taf5 - taf5 rna polymerase ii, tata box binding protein (tbp)-associated factor, Naa60 - n(alpha)-acetyltransferase 60, natf catalytic subunit, Taf9 - taf9 rna polymerase ii, tata box binding protein (tbp)-associated factor, Mcrs1 - microspherule protein 1, Naa50 - n(alpha)-acetyltransferase 50, nate catalytic subunit, Taf10 - taf10 rna polymerase ii, tata box binding protein (tbp)-associated fa…
GO:0016573	histone acetylation	0.000101	0.00975	2.35	3983	15	1466	13	[Taf5 - taf5 rna polymerase ii, tata box binding protein (tbp)-associated factor, Naa60 - n(alpha)-acetyltransferase 60, natf catalytic subunit, Taf9 - taf9 rna polymerase ii, tata box binding protein (tbp)-associated factor, Mcrs1 - microspherule protein 1, Naa50 - n(alpha)-acetyltransferase 50, nate catalytic subunit, Taf10 - taf10 rna polymerase ii, tata box binding protein (tbp)-associated fa…
GO:0051028	mRNA transport	0.000101	0.00965	2.35	3983	15	1466	13	[Nup155 - nucleoporin 155, Pcid2 - pci domain containing 2, Khsrp - kh-type splicing regulatory protein, Ddx19a - dead (asp-glu-ala-asp) box polypeptide 19a, Srsf1 - serine/arginine-rich splicing factor 1, Seh1l - seh1-like (s. cerevisiae, Alkbh5 - alkb, alkylation repair homolog 5 (e. coli), Tnks - tankyrase, trf1-interacting ankyrin-related adp-ribose polymerase, Ddx25 - dead (asp-glu-ala-asp) …
GO:1905819	negative regulation of chromosome separation	0.000101	0.00957	2.35	3983	15	1466	13	[Mad1l1 - mad1 mitotic arrest deficient 1-like 1, Aurkb - aurora kinase b, Pttg1 - pituitary tumor-transforming gene 1, Bub3 - budding uninhibited by benzimidazoles 3 homolog (s. cerevisiae), Plk1 - polo-like kinase 1, Bub1b - budding uninhibited by benzimidazoles 1 homolog, beta (s. cerevisiae), Bub1 - budding uninhibited by benzimidazoles 1 homolog (s. cerevisiae), Stil - scl/tal1 interrupting …
GO:0006325	chromatin organization	0.000111	0.0105	1.46	3983	115	1466	62	[Mcrs1 - microspherule protein 1, Sart3 - squamous cell carcinoma antigen recognized by t cells 3, Hmgn3 - high mobility group nucleosomal binding domain 3, Hist2h3c1 - histone cluster 2, h3c1, Tet1 - tet methylcytosine dioxygenase 1, Dr1 - down-regulator of transcription 1, Ipo4 - importin 4, H2afx - h2a histone family, member x, Paf1 - paf1, rna polymerase ii associated factor, homolog (s. cere…
GO:0044267	cellular protein metabolic process	0.000115	0.0107	1.2	3983	525	1466	232	[Rock1 - rho-associated coiled-coil containing protein kinase 1, Fntb - farnesyltransferase, caax box, beta, Fau - finkel-biskis-reilly murine sarcoma virus (fbr-musv) ubiquitously expressed (fox derived), Csnk1g2 - casein kinase 1, gamma 2, Clspn - claspin, Josd2 - josephin domain containing 2, Nus1 - nuclear undecaprenyl pyrophosphate synthase 1 homolog (s. cerevisiae), Alg3 - asparagine-linked…
GO:0010639	negative regulation of organelle organization	0.000124	0.0115	1.49	3983	102	1466	56	[Mcrs1 - microspherule protein 1, Aicda - activation-induced cytidine deaminase, Lmna - lamin a, Tfrc - transferrin receptor, Tet1 - tet methylcytosine dioxygenase 1, Capza1 - capping protein (actin filament) muscle z-line, alpha 1, Ccp110 - centriolar coiled coil protein 110, Gpx1 - glutathione peroxidase 1, Katnb1 - katanin p80 (wd40-containing) subunit b 1, Tmeff2 - transmembrane protein with …
GO:0034728	nucleosome organization	0.000127	0.0116	1.86	3983	35	1466	24	[Hist2h3c2 - histone cluster 2, h3c2, Naa60 - n(alpha)-acetyltransferase 60, natf catalytic subunit, Sart3 - squamous cell carcinoma antigen recognized by t cells 3, Asf1b - asf1 anti-silencing function 1 homolog b (s. cerevisiae), Hist1h1t - histone cluster 1, h1t, Hist2h3c1 - histone cluster 2, h3c1, Mcm2 - minichromosome maintenance deficient 2 mitotin (s. cerevisiae), Hist1h2bk - histone clus…
GO:0000281	mitotic cytokinesis	0.000157	0.0142	2.24	3983	17	1466	14	[Rock1 - rho-associated coiled-coil containing protein kinase 1, Cep55 - centrosomal protein 55, Nusap1 - nucleolar and spindle associated protein 1, Kif23 - kinesin family member 23, Plk1 - polo-like kinase 1, Kif20a - kinesin family member 20a, Cit - citron, Ect2 - ect2 oncogene, Birc5 - baculoviral iap repeat-containing 5, Anln - anillin, actin binding protein, Jtb - jumping translocation brea…
GO:0043543	protein acylation	0.000178	0.016	1.99	3983	26	1466	19	[Taf5 - taf5 rna polymerase ii, tata box binding protein (tbp)-associated factor, Naa60 - n(alpha)-acetyltransferase 60, natf catalytic subunit, Taf9 - taf9 rna polymerase ii, tata box binding protein (tbp)-associated factor, Mcrs1 - microspherule protein 1, Nupr1 - nuclear protein transcription regulator 1, Naa50 - n(alpha)-acetyltransferase 50, nate catalytic subunit, Zdhhc6 - zinc finger, dhhc…
GO:0016070	RNA metabolic process	0.000195	0.0174	1.33	3983	207	1466	101	[Elp4 - elongation protein 4 homolog (s. cerevisiae), Sart3 - squamous cell carcinoma antigen recognized by t cells 3, Snrpf - small nuclear ribonucleoprotein polypeptide f, Mirlet7b - microrna let7b, Celf4 - cugbp, elav-like family member 4, Gtpbp3 - gtp binding protein 3, Tars - threonyl-trna synthetase, Zfp768 - zinc finger protein 768, Paf1 - paf1, rna polymerase ii associated factor, homolog…
GO:0006334	nucleosome assembly	0.000217	0.0192	1.9	3983	30	1466	21	[Hist2h3c2 - histone cluster 2, h3c2, Naa60 - n(alpha)-acetyltransferase 60, natf catalytic subunit, Sart3 - squamous cell carcinoma antigen recognized by t cells 3, Hist1h1t - histone cluster 1, h1t, Asf1b - asf1 anti-silencing function 1 homolog b (s. cerevisiae), Hist2h3c1 - histone cluster 2, h3c1, Mcm2 - minichromosome maintenance deficient 2 mitotin (s. cerevisiae), Hist1h2bk - histone clus…
GO:0009058	biosynthetic process	0.000228	0.02	1.22	3983	427	1466	191	[Fasn - fatty acid synthase, Etnk1 - ethanolamine kinase 1, Fau - finkel-biskis-reilly murine sarcoma virus (fbr-musv) ubiquitously expressed (fox derived), Abhd5 - abhydrolase domain containing 5, Arg1 - arginase, liver, Coq3 - coenzyme q3 homolog, methyltransferase (yeast), Alg14 - asparagine-linked glycosylation 14, Hsd17b1 - hydroxysteroid (17-beta) dehydrogenase 1, Nus1 - nuclear undecapreny…
GO:1902100	negative regulation of metaphase/anaphase transition of cell cycle	0.00024	0.0208	2.33	3983	14	1466	12	[Mad1l1 - mad1 mitotic arrest deficient 1-like 1, Bub1b - budding uninhibited by benzimidazoles 1 homolog, beta (s. cerevisiae), Stil - scl/tal1 interrupting locus, Bub1 - budding uninhibited by benzimidazoles 1 homolog (s. cerevisiae), Aurkb - aurora kinase b, Birc5 - baculoviral iap repeat-containing 5, Fbxo5 - f-box protein 5, Bub3 - budding uninhibited by benzimidazoles 3 homolog (s. cerevisi…
GO:0045841	negative regulation of mitotic metaphase/anaphase transition	0.00024	0.0207	2.33	3983	14	1466	12	[Mad1l1 - mad1 mitotic arrest deficient 1-like 1, Bub1b - budding uninhibited by benzimidazoles 1 homolog, beta (s. cerevisiae), Stil - scl/tal1 interrupting locus, Bub1 - budding uninhibited by benzimidazoles 1 homolog (s. cerevisiae), Aurkb - aurora kinase b, Birc5 - baculoviral iap repeat-containing 5, Fbxo5 - f-box protein 5, Bub3 - budding uninhibited by benzimidazoles 3 homolog (s. cerevisi…
GO:0051653	spindle localization	0.00024	0.0205	2.33	3983	14	1466	12	[Mcph1 - microcephaly, primary autosomal recessive 1, Llgl1 - lethal giant larvae homolog 1 (drosophila), Aspm - asp (abnormal spindle)-like, microcephaly associated (drosophila), Pafah1b1 - platelet-activating factor acetylhydrolase, isoform 1b, subunit 1, Gpsm2 - g-protein signalling modulator 2 (ags3-like, c. elegans), Spire1 - spire homolog 1 (drosophila), Nusap1 - nucleolar and spindle assoc…
GO:0006913	nucleocytoplasmic transport	0.000242	0.0205	1.84	3983	34	1466	23	[Fam53c - family with sequence similarity 53, member c, Htatip2 - hiv-1 tat interactive protein 2, homolog (human), Nup155 - nucleoporin 155, Appl1 - adaptor protein, phosphotyrosine interaction, ph domain and leucine zipper containing 1, Pcid2 - pci domain containing 2, Calr - calreticulin, Lmna - lamin a, Ddx19a - dead (asp-glu-ala-asp) box polypeptide 19a, Eif6 - eukaryotic translation initiat…
GO:0051169	nuclear transport	0.000242	0.0203	1.84	3983	34	1466	23	[Htatip2 - hiv-1 tat interactive protein 2, homolog (human), Fam53c - family with sequence similarity 53, member c, Nup155 - nucleoporin 155, Appl1 - adaptor protein, phosphotyrosine interaction, ph domain and leucine zipper containing 1, Pcid2 - pci domain containing 2, Calr - calreticulin, Lmna - lamin a, Ddx19a - dead (asp-glu-ala-asp) box polypeptide 19a, Eif6 - eukaryotic translation initiat…
GO:0000075	cell cycle checkpoint	0.000249	0.0208	1.81	3983	36	1466	24	[Eme2 - essential meiotic endonuclease 1 homolog 2 (s. pombe), Mad1l1 - mad1 mitotic arrest deficient 1-like 1, Nsun2 - nol1/nop2/sun domain family member 2, Aurkb - aurora kinase b, Fancd2 - fanconi anemia, complementation group d2, E2f1 - e2f transcription factor 1, Brca1 - breast cancer 1, Clspn - claspin, Wee2 - wee1 homolog 2 (s. pombe), Ticrr - topbp1-interacting checkpoint and replication …
GO:0009894	regulation of catabolic process	0.000267	0.0221	1.32	3983	206	1466	100	[Rock1 - rho-associated coiled-coil containing protein kinase 1, Map2k1 - mitogen-activated protein kinase kinase 1, Abhd5 - abhydrolase domain containing 5, Nprl3 - nitrogen permease regulator-like 3, Pik3cg - phosphoinositide-3-kinase, catalytic, gamma polypeptide, Apoc3 - apolipoprotein c-iii, Pgam1 - phosphoglycerate mutase 1, Fzr1 - fizzy/cell division cycle 20 related 1 (drosophila), Kat8 -…
GO:0022414	reproductive process	0.000277	0.0227	1.27	3983	283	1466	132	[Map2k1 - mitogen-activated protein kinase kinase 1, Aspm - asp (abnormal spindle)-like, microcephaly associated (drosophila), Spire1 - spire homolog 1 (drosophila), Mirlet7b - microrna let7b, Hsd11b2 - hydroxysteroid 11-beta dehydrogenase 2, Fanca - fanconi anemia, complementation group a, Ncaph2 - non-smc condensin ii complex, subunit h2, Npr2 - natriuretic peptide receptor 2, Ddx25 - dead (asp…
GO:0019222	regulation of metabolic process	0.00028	0.0228	1.11	3983	1225	1466	500	[Zim1 - zinc finger, imprinted 1, Fntb - farnesyltransferase, caax box, beta, H6pd - hexose-6-phosphate dehydrogenase (glucose 1-dehydrogenase), Mapkap1 - mitogen-activated protein kinase associated protein 1, Hist2h3c1 - histone cluster 2, h3c1, Fanci - fanconi anemia, complementation group i, Clspn - claspin, Spire1 - spire homolog 1 (drosophila), Nprl3 - nitrogen permease regulator-like 3, Mir…
GO:0040020	regulation of meiotic nuclear division	0.000328	0.0265	2.47	3983	11	1466	10	[Rad51ap1 - rad51 associated protein 1, Calr - calreticulin, Rps6ka2 - ribosomal protein s6 kinase, polypeptide 2, Fzr1 - fizzy/cell division cycle 20 related 1 (drosophila), Fbxo43 - f-box protein 43, Wee2 - wee1 homolog 2 (s. pombe), Fbxo5 - f-box protein 5, Ttk - ttk protein kinase, Rad1 - rad1 homolog (s. pombe), Dazl - deleted in azoospermia-like]
GO:0045494	photoreceptor cell maintenance	0.000328	0.0263	2.47	3983	11	1466	10	[Ush2a - usher syndrome 2a (autosomal recessive, mild), Pcdh15 - protocadherin 15, Clcn3 - chloride channel 3, Usp45 - ubiquitin specific petidase 45, Crocc - ciliary rootlet coiled-coil, rootletin, Bbs1 - bardet-biedl syndrome 1 (human), Mdm1 - transformed mouse 3t3 cell double minute 1, Bsg - basigin, Nphp3 - nephronophthisis 3 (adolescent), Lca5 - leber congenital amaurosis 5 (human)]
GO:0044839	cell cycle G2/M phase transition	0.000328	0.0261	2.47	3983	11	1466	10	[Ccnb2 - cyclin b2, Ccna2 - cyclin a2, Foxm1 - forkhead box m1, Cit - citron, Calm1 - calmodulin 1, Cdc25b - cell division cycle 25b, Fbxl22 - f-box and leucine-rich repeat protein 22, Birc5 - baculoviral iap repeat-containing 5, Ndc80 - ndc80 homolog, kinetochore complex component (s. cerevisiae), Plk1 - polo-like kinase 1]
GO:0034723	DNA replication-dependent nucleosome organization	0.000333	0.0262	2.72	3983	8	1466	8	[Hist2h3c2 - histone cluster 2, h3c2, Ipo4 - importin 4, Asf1b - asf1 anti-silencing function 1 homolog b (s. cerevisiae), Hist2h3c1 - histone cluster 2, h3c1, Hist1h3h - histone cluster 1, h3h, Hist1h3i - histone cluster 1, h3i, Hist2h3b - histone cluster 2, h3b, Chaf1a - chromatin assembly factor 1, subunit a (p150)]
GO:0006335	DNA replication-dependent nucleosome assembly	0.000333	0.026	2.72	3983	8	1466	8	[Hist2h3c2 - histone cluster 2, h3c2, Ipo4 - importin 4, Hist2h3c1 - histone cluster 2, h3c1, Asf1b - asf1 anti-silencing function 1 homolog b (s. cerevisiae), Hist1h3h - histone cluster 1, h3h, Hist1h3i - histone cluster 1, h3i, Hist2h3b - histone cluster 2, h3b, Chaf1a - chromatin assembly factor 1, subunit a (p150)]
GO:0007062	sister chromatid cohesion	0.000333	0.0258	2.72	3983	8	1466	8	[Kif22 - kinesin family member 22, Bub1b - budding uninhibited by benzimidazoles 1 homolog, beta (s. cerevisiae), Bub1 - budding uninhibited by benzimidazoles 1 homolog (s. cerevisiae), Naa50 - n(alpha)-acetyltransferase 50, nate catalytic subunit, Pttg1 - pituitary tumor-transforming gene 1, Sgol1 - shugoshin-like 1 (s. pombe), Esco2 - establishment of cohesion 1 homolog 2 (s. cerevisiae), Cdca5…
GO:0051640	organelle localization	0.000342	0.0264	1.43	3983	114	1466	60	[Mcph1 - microcephaly, primary autosomal recessive 1, Chmp5 - charged multivesicular body protein 5, Map2k1 - mitogen-activated protein kinase kinase 1, Aspm - asp (abnormal spindle)-like, microcephaly associated (drosophila), Trak2 - trafficking protein, kinesin binding 2, Llgl1 - lethal giant larvae homolog 1 (drosophila), Lmna - lamin a, Spire1 - spire homolog 1 (drosophila), Cenpf - centromer…
GO:0007010	cytoskeleton organization	0.000344	0.0263	1.32	3983	200	1466	97	[Mcph1 - microcephaly, primary autosomal recessive 1, Rock1 - rho-associated coiled-coil containing protein kinase 1, Rhobtb2 - rho-related btb domain containing 2, Calr - calreticulin, Aspm - asp (abnormal spindle)-like, microcephaly associated (drosophila), Mapkap1 - mitogen-activated protein kinase associated protein 1, Epb4.1 - erythrocyte protein band 4.1, Spire1 - spire homolog 1 (drosophil…
GO:0051052	regulation of DNA metabolic process	0.000346	0.0263	1.5	3983	85	1466	47	[Pcna - proliferating cell nuclear antigen, Xrcc4 - x-ray repair complementing defective repair in chinese hamster cells 4, Aicda - activation-induced cytidine deaminase, Mcrs1 - microspherule protein 1, Pnkp - polynucleotide kinase 3'- phosphatase, Brca1 - breast cancer 1, Lmna - lamin a, Pparg - peroxisome proliferator activated receptor gamma, Tfrc - transferrin receptor, Wiz - widely-interspa…
GO:0070085	glycosylation	0.000381	0.0287	1.64	3983	53	1466	32	[Galnt10 - udp-n-acetyl-alpha-d-galactosamine:polypeptide n-acetylgalactosaminyltransferase 10, St3gal1 - st3 beta-galactoside alpha-2,3-sialyltransferase 1, Trak2 - trafficking protein, kinesin binding 2, St3gal4 - st3 beta-galactoside alpha-2,3-sialyltransferase 4, Tet1 - tet methylcytosine dioxygenase 1, Serp2 - stress-associated endoplasmic reticulum protein family member 2, Nus1 - nuclear un…
GO:0071702	organic substance transport	0.000411	0.0307	1.22	3983	386	1466	173	[Slc2a1 - solute carrier family 2 (facilitated glucose transporter), member 1, Calr - calreticulin, Trak2 - trafficking protein, kinesin binding 2, Slc25a10 - solute carrier family 25 (mitochondrial carrier, dicarboxylate transporter), member 10, Spire1 - spire homolog 1 (drosophila), Unc93b1 - unc-93 homolog b1 (c. elegans), Cenpf - centromere protein f, Pitpnm1 - phosphatidylinositol transfer p…
GO:0006493	protein O-linked glycosylation	0.000466	0.0347	2.11	3983	18	1466	14	[Galnt10 - udp-n-acetyl-alpha-d-galactosamine:polypeptide n-acetylgalactosaminyltransferase 10, B3galnt2 - udp-galnac:betaglcnac beta 1,3-galactosaminyltransferase, polypeptide 2, Eogt - egf domain-specific o-linked n-acetylglucosamine (glcnac) transferase, Trak2 - trafficking protein, kinesin binding 2, Tet1 - tet methylcytosine dioxygenase 1, Pofut1 - protein o-fucosyltransferase 1, Tmtc3 - tra…
GO:0034976	response to endoplasmic reticulum stress	0.000547	0.0404	1.59	3983	58	1466	34	[Wfs1 - wolfram syndrome 1 homolog (human), Calr - calreticulin, Ero1l - ero1-like (s. cerevisiae), Atf6b - activating transcription factor 6 beta, Rhbdd1 - rhomboid domain containing 1, Serp2 - stress-associated endoplasmic reticulum protein family member 2, Creb3l3 - camp responsive element binding protein 3-like 3, Tmtc3 - transmembrane and tetratricopeptide repeat containing 3, Tmtc4 - transm…
GO:0071174	mitotic spindle checkpoint	0.000565	0.0414	2.3	3983	13	1466	11	[Mad1l1 - mad1 mitotic arrest deficient 1-like 1, Bub1b - budding uninhibited by benzimidazoles 1 homolog, beta (s. cerevisiae), Stil - scl/tal1 interrupting locus, Bub1 - budding uninhibited by benzimidazoles 1 homolog (s. cerevisiae), Aurkb - aurora kinase b, Birc5 - baculoviral iap repeat-containing 5, Bub3 - budding uninhibited by benzimidazoles 3 homolog (s. cerevisiae), Ttk - ttk protein ki…
GO:0007080	mitotic metaphase plate congression	0.000565	0.0411	2.3	3983	13	1466	11	[Psrc1 - proline/serine-rich coiled-coil 1, Kif22 - kinesin family member 22, Chmp5 - charged multivesicular body protein 5, Cdca8 - cell division cycle associated 8, Kif18a - kinesin family member 18a, Kif14 - kinesin family member 14, Ccnb1 - cyclin b1, Kif2c - kinesin family member 2c, Seh1l - seh1-like (s. cerevisiae, Cdca5 - cell division cycle associated 5, Spdl1 - spindle apparatus coiled-…
GO:0051293	establishment of spindle localization	0.000565	0.0408	2.3	3983	13	1466	11	[Mcph1 - microcephaly, primary autosomal recessive 1, Llgl1 - lethal giant larvae homolog 1 (drosophila), Pafah1b1 - platelet-activating factor acetylhydrolase, isoform 1b, subunit 1, Gpsm2 - g-protein signalling modulator 2 (ags3-like, c. elegans), Spire1 - spire homolog 1 (drosophila), Nusap1 - nucleolar and spindle associated protein 1, Ndc80 - ndc80 homolog, kinetochore complex component (s. …
GO:0031577	spindle checkpoint	0.000565	0.0405	2.3	3983	13	1466	11	[Mad1l1 - mad1 mitotic arrest deficient 1-like 1, Bub1b - budding uninhibited by benzimidazoles 1 homolog, beta (s. cerevisiae), Stil - scl/tal1 interrupting locus, Bub1 - budding uninhibited by benzimidazoles 1 homolog (s. cerevisiae), Aurkb - aurora kinase b, Birc5 - baculoviral iap repeat-containing 5, Bub3 - budding uninhibited by benzimidazoles 3 homolog (s. cerevisiae), Ttk - ttk protein ki…
GO:0050658	RNA transport	0.000565	0.0402	2.04	3983	20	1466	15	[Nup155 - nucleoporin 155, Pcid2 - pci domain containing 2, Sidt2 - sid1 transmembrane family, member 2, Khsrp - kh-type splicing regulatory protein, Eif6 - eukaryotic translation initiation factor 6, Ddx19a - dead (asp-glu-ala-asp) box polypeptide 19a, Srsf1 - serine/arginine-rich splicing factor 1, Seh1l - seh1-like (s. cerevisiae, Alkbh5 - alkb, alkylation repair homolog 5 (e. coli), Tnks - ta…
GO:0050657	nucleic acid transport	0.000565	0.04	2.04	3983	20	1466	15	[Nup155 - nucleoporin 155, Pcid2 - pci domain containing 2, Sidt2 - sid1 transmembrane family, member 2, Khsrp - kh-type splicing regulatory protein, Eif6 - eukaryotic translation initiation factor 6, Ddx19a - dead (asp-glu-ala-asp) box polypeptide 19a, Srsf1 - serine/arginine-rich splicing factor 1, Seh1l - seh1-like (s. cerevisiae, Alkbh5 - alkb, alkylation repair homolog 5 (e. coli), Tnks - ta…
GO:0051236	establishment of RNA localization	0.000565	0.0397	2.04	3983	20	1466	15	[Nup155 - nucleoporin 155, Pcid2 - pci domain containing 2, Sidt2 - sid1 transmembrane family, member 2, Khsrp - kh-type splicing regulatory protein, Eif6 - eukaryotic translation initiation factor 6, Ddx19a - dead (asp-glu-ala-asp) box polypeptide 19a, Srsf1 - serine/arginine-rich splicing factor 1, Seh1l - seh1-like (s. cerevisiae, Alkbh5 - alkb, alkylation repair homolog 5 (e. coli), Tnks - ta…
GO:0019219	regulation of nucleobase-containing compound metabolic process	0.000588	0.041	1.15	3983	659	1466	280	[Rock1 - rho-associated coiled-coil containing protein kinase 1, Zim1 - zinc finger, imprinted 1, Calr - calreticulin, Hist2h3c1 - histone cluster 2, h3c1, Spire1 - spire homolog 1 (drosophila), Mirlet7b - microrna let7b, Creb3l3 - camp responsive element binding protein 3-like 3, Fanca - fanconi anemia, complementation group a, Tox2 - tox high mobility group box family member 2, Nrf1 - nuclear r…
GO:1901576	organic substance biosynthetic process	0.00061	0.0423	1.2	3983	411	1466	182	[Fasn - fatty acid synthase, Etnk1 - ethanolamine kinase 1, Fau - finkel-biskis-reilly murine sarcoma virus (fbr-musv) ubiquitously expressed (fox derived), Abhd5 - abhydrolase domain containing 5, Arg1 - arginase, liver, Coq3 - coenzyme q3 homolog, methyltransferase (yeast), Alg14 - asparagine-linked glycosylation 14, Hsd17b1 - hydroxysteroid (17-beta) dehydrogenase 1, Lbr - lamin b receptor, Pk…
GO:0034220	ion transmembrane transport	0.000618	0.0425	1.35	3983	153	1466	76	[Slc2a1 - solute carrier family 2 (facilitated glucose transporter), member 1, Clcn3 - chloride channel 3, Ero1l - ero1-like (s. cerevisiae), Slc46a1 - solute carrier family 46, member 1, Slc25a10 - solute carrier family 25 (mitochondrial carrier, dicarboxylate transporter), member 10, Slc4a8 - solute carrier family 4 (anion exchanger), member 8, Slc9a1 - solute carrier family 9 (sodium/hydrogen …
GO:0045184	establishment of protein localization	0.000673	0.046	1.26	3983	261	1466	121	[Calr - calreticulin, Trak2 - trafficking protein, kinesin binding 2, Spire1 - spire homolog 1 (drosophila), Unc93b1 - unc-93 homolog b1 (c. elegans), Cenpf - centromere protein f, Pitpnm1 - phosphatidylinositol transfer protein, membrane-associated 1, Kif14 - kinesin family member 14, Ap1s2 - adaptor-related protein complex 1, sigma 2 subunit, Ipo4 - importin 4, Apoc3 - apolipoprotein c-iii, Apb…
GO:0071705	nitrogen compound transport	0.00069	0.0468	1.23	3983	315	1466	143	[Calr - calreticulin, Trak2 - trafficking protein, kinesin binding 2, Spire1 - spire homolog 1 (drosophila), Unc93b1 - unc-93 homolog b1 (c. elegans), Cenpf - centromere protein f, Pitpnm1 - phosphatidylinositol transfer protein, membrane-associated 1, Ap1s2 - adaptor-related protein complex 1, sigma 2 subunit, Slc7a5 - solute carrier family 7 (cationic amino acid transporter, y+ system), member …
GO:0016071	mRNA metabolic process	0.000699	0.0471	1.47	3983	87	1466	47	[Zmat2 - zinc finger, matrin type 2, Aicda - activation-induced cytidine deaminase, Sart3 - squamous cell carcinoma antigen recognized by t cells 3, Smg7 - smg-7 homolog, nonsense mediated mrna decay factor (c. elegans), Rbm14 - rna binding motif protein 14, Khsrp - kh-type splicing regulatory protein, Snrpf - small nuclear ribonucleoprotein polypeptide f, Dcp1a - dcp1 decapping enzyme homolog a …
GO:0044249	cellular biosynthetic process	0.000706	0.0473	1.21	3983	392	1466	174	[Fasn - fatty acid synthase, Etnk1 - ethanolamine kinase 1, Fau - finkel-biskis-reilly murine sarcoma virus (fbr-musv) ubiquitously expressed (fox derived), Abhd5 - abhydrolase domain containing 5, Arg1 - arginase, liver, Coq3 - coenzyme q3 homolog, methyltransferase (yeast), Hsd17b1 - hydroxysteroid (17-beta) dehydrogenase 1, Pkm - pyruvate kinase, muscle, Nus1 - nuclear undecaprenyl pyrophospha…
GO:0009895	negative regulation of catabolic process	0.000741	0.0493	1.55	3983	63	1466	36	[Taf9 - taf9 rna polymerase ii, tata box binding protein (tbp)-associated factor, Cbfa2t3 - core-binding factor, runt domain, alpha subunit 2, translocated to, 3 (human), Adc - arginine decarboxylase, Hipk2 - homeodomain interacting protein kinase 2, Rps7 - ribosomal protein s7, Sufu - suppressor of fused homolog (drosophila), Foxk2 - forkhead box k2, Serpine2 - serine (or cysteine) peptidase inh…
GO:1901989	positive regulation of cell cycle phase transition	0.000768	0.0508	1.88	3983	26	1466	18	[Fam83d - family with sequence similarity 83, member d, Rad51b - rad51 homolog b, Cdc25b - cell division cycle 25b, Cdc27 - cell division cycle 27, Ccnb1 - cyclin b1, Atad5 - atpase family, aaa domain containing 5, Cdca5 - cell division cycle associated 5, Hyal1 - hyaluronoglucosaminidase 1, Anapc7 - anaphase promoting complex subunit 7, Paf1 - paf1, rna polymerase ii associated factor, homolog (…
GO:0051171	regulation of nitrogen compound metabolic process	0.000777	0.0511	1.11	3983	1038	1466	425	[Zim1 - zinc finger, imprinted 1, Mapkap1 - mitogen-activated protein kinase associated protein 1, Fanci - fanconi anemia, complementation group i, Hist2h3c1 - histone cluster 2, h3c1, Clspn - claspin, Spire1 - spire homolog 1 (drosophila), Mirlet7b - microrna let7b, Creb3l3 - camp responsive element binding protein 3-like 3, Tox2 - tox high mobility group box family member 2, Creb3l2 - camp resp…
GO:0045930	negative regulation of mitotic cell cycle	0.00079	0.0516	1.56	3983	61	1466	35	[Mcph1 - microcephaly, primary autosomal recessive 1, Gadd45gip1 - growth arrest and dna-damage-inducible, gamma interacting protein 1, Btg4 - b cell translocation gene 4, Brca1 - breast cancer 1, Clspn - claspin, Wee2 - wee1 homolog 2 (s. pombe), Plk1 - polo-like kinase 1, Stil - scl/tal1 interrupting locus, Rbl1 - retinoblastoma-like 1 (p107), E2f7 - e2f transcription factor 7, Ttk - ttk protei…
GO:0051168	nuclear export	0.000797	0.0517	2.17	3983	15	1466	12	[Alkbh5 - alkb, alkylation repair homolog 5 (e. coli), Nup155 - nucleoporin 155, Calr - calreticulin, Pcid2 - pci domain containing 2, Ddx25 - dead (asp-glu-ala-asp) box polypeptide 25, Xpo1 - exportin 1, crm1 homolog (yeast), Nup188 - nucleoporin 188, Pkd1 - polycystic kidney disease 1 homolog, Cchcr1 - coiled-coil alpha-helical rod protein 1, Ddx19a - dead (asp-glu-ala-asp) box polypeptide 19a,…
GO:0045132	meiotic chromosome segregation	0.000818	0.0527	2.45	3983	10	1466	9	[Ncaph2 - non-smc condensin ii complex, subunit h2, Nuf2 - nuf2, ndc80 kinetochore complex component, homolog (s. cerevisiae), Espl1 - extra spindle poles-like 1 (s. cerevisiae), Pttg1 - pituitary tumor-transforming gene 1, Sgol1 - shugoshin-like 1 (s. pombe), Smc4 - structural maintenance of chromosomes 4, Ttk - ttk protein kinase, Top2a - topoisomerase (dna) ii alpha, Plk1 - polo-like kinase 1]
GO:0006302	double-strand break repair	0.00084	0.0538	1.78	3983	32	1466	21	[Rad51ap1 - rad51 associated protein 1, Eme2 - essential meiotic endonuclease 1 homolog 2 (s. pombe), Rad51 - rad51 homolog, Xrcc4 - x-ray repair complementing defective repair in chinese hamster cells 4, Fancd2 - fanconi anemia, complementation group d2, Pola1 - polymerase (dna directed), alpha 1, Brca1 - breast cancer 1, Ercc1 - excision repair cross-complementing rodent repair deficiency, comp…
GO:0007093	mitotic cell cycle checkpoint	0.00084	0.0535	1.78	3983	32	1466	21	[Eme2 - essential meiotic endonuclease 1 homolog 2 (s. pombe), Mad1l1 - mad1 mitotic arrest deficient 1-like 1, Aurkb - aurora kinase b, Fancd2 - fanconi anemia, complementation group d2, Brca1 - breast cancer 1, Clspn - claspin, Wee2 - wee1 homolog 2 (s. pombe), Ticrr - topbp1-interacting checkpoint and replication regulator, Cdk5rap3 - cdk5 regulatory subunit associated protein 3, Bub3 - buddin…
GO:0031323	regulation of cellular metabolic process	0.000886	0.0561	1.11	3983	1113	1466	453	[Zim1 - zinc finger, imprinted 1, H6pd - hexose-6-phosphate dehydrogenase (glucose 1-dehydrogenase), Mapkap1 - mitogen-activated protein kinase associated protein 1, Hist2h3c1 - histone cluster 2, h3c1, Fanci - fanconi anemia, complementation group i, Clspn - claspin, Spire1 - spire homolog 1 (drosophila), Nprl3 - nitrogen permease regulator-like 3, Mirlet7b - microrna let7b, Creb3l3 - camp respo…
GO:0071459	protein localization to chromosome, centromeric region	0.000907	0.057	2.72	3983	7	1466	7	[Bub1b - budding uninhibited by benzimidazoles 1 homolog, beta (s. cerevisiae), Aurkb - aurora kinase b, Zwilch - zwilch kinetochore protein, Bub3 - budding uninhibited by benzimidazoles 3 homolog (s. cerevisiae), Ttk - ttk protein kinase, Spdl1 - spindle apparatus coiled-coil protein 1, Cenpa - centromere protein a]
GO:0032467	positive regulation of cytokinesis	0.000907	0.0567	2.72	3983	7	1466	7	[Aurkb - aurora kinase b, Cit - citron, Cdc25b - cell division cycle 25b, Ect2 - ect2 oncogene, Kif14 - kinesin family member 14, Kif23 - kinesin family member 23, Racgap1 - rac gtpase-activating protein 1]
GO:0008608	attachment of spindle microtubules to kinetochore	0.000907	0.0563	2.72	3983	7	1466	7	[Mad1l1 - mad1 mitotic arrest deficient 1-like 1, Nuf2 - nuf2, ndc80 kinetochore complex component, homolog (s. cerevisiae), Sgol1 - shugoshin-like 1 (s. pombe), Ndc80 - ndc80 homolog, kinetochore complex component (s. cerevisiae), Bub3 - budding uninhibited by benzimidazoles 3 homolog (s. cerevisiae), Kif2c - kinesin family member 2c, Seh1l - seh1-like (s. cerevisiae]
GO:0006950	response to stress	0.000958	0.0591	1.16	3983	571	1466	244	[Calr - calreticulin, Fntb - farnesyltransferase, caax box, beta, Fau - finkel-biskis-reilly murine sarcoma virus (fbr-musv) ubiquitously expressed (fox derived), Fanci - fanconi anemia, complementation group i, Nthl1 - nth (endonuclease iii)-like 1 (e.coli), Clspn - claspin, Spire1 - spire homolog 1 (drosophila), Nprl3 - nitrogen permease regulator-like 3, Unc93b1 - unc-93 homolog b1 (c. elegans…
GO:0080090	regulation of primary metabolic process	0.000961	0.059	1.11	3983	1077	1466	439	[Zim1 - zinc finger, imprinted 1, H6pd - hexose-6-phosphate dehydrogenase (glucose 1-dehydrogenase), Mapkap1 - mitogen-activated protein kinase associated protein 1, Fanci - fanconi anemia, complementation group i, Hist2h3c1 - histone cluster 2, h3c1, Clspn - claspin, Spire1 - spire homolog 1 (drosophila), Mirlet7b - microrna let7b, Creb3l3 - camp responsive element binding protein 3-like 3, Tox2…

## Sheet: GOrilla_OrangeCluster
GO Term	Description	P-value	FDR q-value	Enrichment	N	B	n	b	Genes
GO:0007608	sensory perception of smell	7.1e-05	0.727	3.28	3983	107	159	14	[Olfr906 - olfactory receptor 906, Olfr24 - olfactory receptor 24, Olfr344 - olfactory receptor 344, Olfr921 - olfactory receptor 921, Olfr1283 - olfactory receptor 1283, Olfr1248 - olfactory receptor 1248, Olfr235 - olfactory receptor 235, Olfr1047 - olfactory receptor 1047, Olfr739 - olfactory receptor 739, Olfr740 - olfactory receptor 740, Olfr1489 - olfactory receptor 1489, Olfr1461 - olfacto…
GO:0007606	sensory perception of chemical stimulus	0.000157	0.806	3.05	3983	115	159	14	[Olfr906 - olfactory receptor 906, Olfr24 - olfactory receptor 24, Olfr344 - olfactory receptor 344, Olfr921 - olfactory receptor 921, Olfr1283 - olfactory receptor 1283, Olfr1248 - olfactory receptor 1248, Olfr235 - olfactory receptor 235, Olfr1047 - olfactory receptor 1047, Olfr739 - olfactory receptor 739, Olfr740 - olfactory receptor 740, Olfr1489 - olfactory receptor 1489, Olfr1461 - olfacto…
GO:0007186	G protein-coupled receptor signaling pathway	0.00022	0.751	2.37	3983	211	159	20	[Mrgprb4 - mas-related gpr, member b4, Olfr24 - olfactory receptor 24, Olfr906 - olfactory receptor 906, Olfr344 - olfactory receptor 344, Tac2 - tachykinin 2, Olfr921 - olfactory receptor 921, Olfr1283 - olfactory receptor 1283, Cmklr1 - chemokine-like receptor 1, Olfr1248 - olfactory receptor 1248, Olfr235 - olfactory receptor 235, Olfr1047 - olfactory receptor 1047, Mrgpra5 - mas-related gpr, …

## Sheet: GOrilla_RedCluster
GO Term	Description	P-value	FDR q-value	Enrichment	N	B	n	b	Genes
GO:0032446	protein modification by small protein conjugation	0.000225	1	2.43	3983	116	269	19	[Fbxo10 - f-box protein 10, Nfe2l1 - nuclear factor, erythroid derived 2,-like 1, Nhlrc3 - nhl repeat containing 3, Rnf146 - ring finger protein 146, Hace1 - hect domain and ankyrin repeat containing, e3 ubiquitin protein ligase 1, Rnf11 - ring finger protein 11, Trim41 - tripartite motif-containing 41, Ube2q1 - ubiquitin-conjugating enzyme e2q (putative) 1, Pias4 - protein inhibitor of activated…
GO:0016567	protein ubiquitination	0.00062	1	2.37	3983	106	269	17	[Fbxo10 - f-box protein 10, Nfe2l1 - nuclear factor, erythroid derived 2,-like 1, Nhlrc3 - nhl repeat containing 3, Rnf146 - ring finger protein 146, Hace1 - hect domain and ankyrin repeat containing, e3 ubiquitin protein ligase 1, Rnf11 - ring finger protein 11, Trim41 - tripartite motif-containing 41, Ube2q1 - ubiquitin-conjugating enzyme e2q (putative) 1, Trim11 - tripartite motif-containing 1…
