# Supplementary material for: Capitalizing on transcriptome profiling to optimize and identify targets for promoting early murine folliculogenesis in vitro
Source: Sci Rep. 2021 Jun 15;11:12517. doi: 10.1038/s41598-021-92036-y (PMC8206164; doi:10.1038/s41598-021-92036-y)
Supplement: Supplementary file 4 — Supplementary Information 4. [file 41598_2021_92036_MOESM4_ESM.xlsx]

## Sheet: GO_EarlytoMiddle_Agree
GO Term	Description	P-value	FDR q-value	Enrichment	N	B	n	b	Genes
GO:0071840	cellular component organization or biogenesis	4.07e-10	5.86e-06	1.05	11324	2882	8725	2339	[Phactr4 - phosphatase and actin regulator 4, Abca1 - atp-binding cassette, sub-family a (abc1), member 1, Ptgfrn - prostaglandin f2 receptor negative regulator, Abca4 - atp-binding cassette, sub-family a (abc1), member 4, Abca2 - atp-binding cassette, sub-family a (abc1), member 2, Abcg1 - atp-binding cassette, sub-family g (white), member 1, Abi1 - abl-interactor 1, Abl1 - c-abl oncogene 1, non…
									abarapl1 - gamma-aminobutyric acid (gaba) a receptor-associated protein-like 1, Stag1 - stromal antigen 1, Adarb1 - adenosine deaminase, rna-specific, b1, Ehd3 - eh-domain containing 3, Stag2 - stromal antigen 2, Espnl - espin-like, Gmnn - geminin, Csrp2 - cysteine and glycine-rich protein 2, Ndufs1 - nadh dehydrogenase (ubiquinone) fe-s protein 1, Csrp3 - cysteine and glycine-rich protein 3, Cst…
									- hyperpolarization-activated, cyclic nucleotide-gated k+ 1, Nup98 - nucleoporin 98, Hccs - holocytochrome c synthetase, Hcfc1 - host cell factor c1, Rccd1 - rcc1 domain containing 1, Rhof - ras homolog gene family, member f, Grem1 - gremlin 1, Mtmr2 - myotubularin related protein 2, Plscr3 - phospholipid scramblase 3, Foxj1 - forkhead box j1, Gcc2 - grip and coiled-coil domain containing 2, Hey1…
									eptide repeat domain 8, Zmiz1 - zinc finger, miz-type containing 1, Mcrs1 - microspherule protein 1, Nf2 - neurofibromatosis 2, Stard13 - star-related lipid transfer (start) domain containing 13, Nes - nestin, Srpx - sushi-repeat-containing protein, Nf1 - neurofibromatosis 1, Bok - bcl2-related ovarian killer protein, Nedd4 - neural precursor cell expressed, developmentally down-regulated 4, H1fx…
GO:0016043	cellular component organization	6.93e-10	5e-06	1.05	11324	2842	8725	2306	[Phactr4 - phosphatase and actin regulator 4, Ptgfrn - prostaglandin f2 receptor negative regulator, Abca1 - atp-binding cassette, sub-family a (abc1), member 1, Abca4 - atp-binding cassette, sub-family a (abc1), member 4, Abca2 - atp-binding cassette, sub-family a (abc1), member 2, Abcg1 - atp-binding cassette, sub-family g (white), member 1, Abi1 - abl-interactor 1, Slc9a6 - solute carrier fami…
									minal binding protein 1, Cttn - cortactin, Tacc2 - transforming, acidic coiled-coil containing protein 2, Srpk2 - serine/arginine-rich protein specific kinase 2, Cxadr - coxsackie virus and adenovirus receptor, Sqle - squalene epoxidase, Ctsd - cathepsin d, Scarb1 - scavenger receptor class b, member 1, Src - rous sarcoma oncogene, Ctss - cathepsin s, Cyp1b1 - cytochrome p450, family 1, subfamily…
									biquinone) 1, alpha/beta subcomplex, 1, Banf1 - barrier to autointegration factor 1, Hdac8 - histone deacetylase 8, Rabep2 - rabaptin, rab gtpase binding effector protein 2, Hdac6 - histone deacetylase 6, Daam1 - dishevelled associated activator of morphogenesis 1, Shank2 - sh3/ankyrin domain gene 2, Grb7 - growth factor receptor bound protein 7, Grb2 - growth factor receptor bound protein 2, Grc…
									morigenicity 1, Ncam1 - neural cell adhesion molecule 1, Actr3b - arp3 actin-related protein 3b, Mylk - myosin, light polypeptide kinase, Nap1l2 - nucleosome assembly protein 1-like 2, Nap1l4 - nucleosome assembly protein 1-like 4, Rif1 - rap1 interacting factor 1 homolog (yeast), Col16a1 - collagen, type xvi, alpha 1, Dmrt1 - doublesex and mab-3 related transcription factor 1, Wasf2 - was protei…
GO:0051641	cellular localization	6.99e-09	3.36e-05	1.08	11324	1169	8725	976	[Abca1 - atp-binding cassette, sub-family a (abc1), member 1, Sytl1 - synaptotagmin-like 1, Abcg1 - atp-binding cassette, sub-family g (white), member 1, Vcp - valosin containing protein, Grtp1 - gh regulated tbc protein 1, Lman1 - lectin, mannose-binding, 1, Cntnap2 - contactin associated protein-like 2, Coro1c - coronin, actin binding protein 1c, Coro1b - coronin, actin binding protein 1b, Kptn…
									- pdz domain containing 11, Tbc1d9 - tbc1 domain family, member 9, Cse1l - chromosome segregation 1-like (s. cerevisiae), Sort1 - sortilin 1, Scyl1 - scy1-like 1 (s. cerevisiae), Sec63 - sec63-like (s. cerevisiae), Cacng5 - calcium channel, v
GO:0045786	negative regulation of cell cycle	1.74e-08	6.27e-05	1.17	11324	271	8725	244	[Calr - calreticulin, Ptgs2 - prostaglandin-endoperoxide synthase 2, Clspn - claspin, Abl1 - c-abl oncogene 1, non-receptor tyrosine kinase, Zfy2 - zinc finger protein 2, y linked, Fap - fibroblast activation protein, Pinx1 - pin2/terf1 interacting, telomerase inhibitor 1, Kntc1 - kinetochore associated 1, Pten - phosphatase and tensin homolog, H2-M3 - histocompatibility 2, m region locus 3, Ppp1…
GO:0006796	phosphate-containing compound metabolic process	2.97e-08	8.57e-05	1.08	11324	1148	8725	956	[Ptger4 - prostaglandin e receptor 4 (subtype ep4), H6pd - hexose-6-phosphate dehydrogenase (glucose 1-dehydrogenase), Clspn - claspin, Abi1 - abl-interactor 1, Abl1 - c-abl oncogene 1, non-receptor tyrosine kinase, Adcy1 - adenylate cyclase 1, Ptk2b - ptk2 protein tyrosine kinase 2 beta, Vcp - valosin containing protein, Hmgcs1 - 3-hydroxy-3-methylglutaryl-coenzyme a synthase 1, Pcsk9 - proprote…
									ma (never in mitosis gene a)-related expressed kinase 8, Ptprh - protein tyrosine phosphatase, receptor type, h, Acly - atp citrate lyase, Mark2 - map/microtubule affinity-regulating kinase 2, Adcy4 - adenylate cyclase 4, Mocs2 - molybdenum cofactor synthesis 2, Ephb2 - eph receptor b2, Scyl1 - scy1-like 1 (s. cerevisiae), Ephb3 - eph receptor b3, Ephb6 - eph receptor b6, Foxk1 - forkhead box k1,…
GO:1903047	mitotic cell cycle process	3.12e-08	7.49e-05	1.16	11324	292	8725	261	[Rock1 - rho-associated coiled-coil containing protein kinase 1, Nipbl - nipped-b homolog (drosophila), Camk2a - calcium/calmodulin-dependent protein kinase ii alpha, Calm3 - calmodulin 3, Calm1 - calmodulin 1, Clspn - claspin, Vcp - valosin containing protein, Rock2 - rho-associated coiled-coil containing protein kinase 2, Skp2 - s-phase kinase-associated protein 2 (p45), Pinx1 - pin2/terf1 inte…
GO:0006793	phosphorus metabolic process	3.52e-08	7.25e-05	1.08	11324	1166	8725	970	[Ptger4 - prostaglandin e receptor 4 (subtype ep4), H6pd - hexose-6-phosphate dehydrogenase (glucose 1-dehydrogenase), Clspn - claspin, Abi1 - abl-interactor 1, Abl1 - c-abl oncogene 1, non-receptor tyrosine kinase, Adcy1 - adenylate cyclase 1, Ptk2b - ptk2 protein tyrosine kinase 2 beta, Vcp - valosin containing protein, Hmgcs1 - 3-hydroxy-3-methylglutaryl-coenzyme a synthase 1, Pcsk9 - proprote…
									)-related expressed kinase 6, Shmt1 - serine hydroxymethyltransferase 1 (soluble), Ttc7 - tetratricopeptide repeat domain 7, Ppm1m - protein phosphatase 1m, Coasy - coenzyme a synthase, Mknk2 - map kinase-interacting serine/threonine kinase 2, Ern1 - endoplasmic reticulum (er) to nucleus signalling 1, Sphk1 - sphingosine kinase 1, Tlr3 - toll-like receptor 3, Mknk1 - map kinase-interacting serine…
GO:0044237	cellular metabolic process	1.01e-07	0.000183	1.04	11324	3860	8725	3084	[Abca1 - atp-binding cassette, sub-family a (abc1), member 1, Abca2 - atp-binding cassette, sub-family a (abc1), member 2, Acbd5 - acyl-coenzyme a binding domain containing 5, Abi1 - abl-interactor 1, Abl1 - c-abl oncogene 1, non-receptor tyrosine kinase, Nfx1 - nuclear transcription factor, x-box binding 1, Acadm - acyl-coenzyme a dehydrogenase, medium chain, Acads - acyl-coenzyme a dehydrogenas…
									omplementing rodent repair deficiency, complementation group 2, Ercc3 - excision repair cross-complementing rodent repair deficiency, complementation group 3, Ereg - epiregulin, Pgam2 - phosphoglycerate mutase 2, Ercc1 - excision repair cross-complementing rodent repair deficiency, complementation group 1, Epx - eosinophil peroxidase, Trim3 - tripartite motif-containing 3, Lcn5 - lipocalin 5, Sma…
									Ndn - necdin, Ndufs4 - nadh dehydrogenase (ubiquinone) fe-s protein 4, Ppp1r11 - protein phosphatase 1, regulatory (inhibitor) subunit 11, Nck1 - non-catalytic region of tyrosine kinase adaptor protein 1, Msrb2 - methionine sulfoxide reductase b2, Ncoa1 - nuclear receptor coactivator 1, Nbr1 - neighbor of brca1 gene 1, Fbxo31 - f-box protein 31, Pigk - phosphatidylinositol glycan anchor biosynthe…
									teylglucosamine pyrophosphorylase 1-like 1, Spop - speckle-type poz protein, Dclre1c - dna cross-link repair 1c, pso2 homolog (s. cerevisiae), Rpp38 - ribonuclease p/mrp 38 subunit, Sprr1a - small proline-rich protein 1a, Spr - sepiapterin reductase, Mto1 - mitochondrial translation optimization 1 homolog (s. cerevisiae), Camk1d - calcium/calmodulin-dependent protein kinase id, Spp1 - secreted ph…
									kinase kinase 1, Lypla2 - lysophospholipase 2, Sult1c2 - sulfotransferase family, cytosolic, 1c, member 2, Gnpda1 - glucosamine-6-phosphate deaminase 1, Hsf4 - heat shock transcription factor 4, Decr2 - 2-4-dienoyl-coenzyme a reductase 2, peroxisomal, Cetn2 - centrin 2, Axl - axl receptor tyrosine kinase, Btd - biotinidase, Pycr2 - pyrroline-5-carboxylate reductase family, member 2, Isca1 - iron-…
GO:0048583	regulation of response to stimulus	1.09e-07	0.000174	1.05	11324	2535	8725	2049	[Ptger3 - prostaglandin e receptor 3 (subtype ep3), Phactr4 - phosphatase and actin regulator 4, Ptger4 - prostaglandin e receptor 4 (subtype ep4), Abca1 - atp-binding cassette, sub-family a (abc1), member 1, Ptgis - prostaglandin i2 (prostacyclin) synthase, Ptgs2 - prostaglandin-endoperoxide synthase 2, Pth - parathyroid hormone, Abl1 - c-abl oncogene 1, non-receptor tyrosine kinase, Slc9a6 - so…
									Cd96 - cd96 antigen, Fbxl2 - f-box and leucine-rich repeat protein 2, Cdc42se1 - cdc42 small effector 1, Yod1 - yod1 otu deubiquitinating enzyme 1 homologue (s. cerevisiae), Il20 - interleukin 20, Snx6 - sorting nexin 6, Rgs20 - regulator of g-protein signaling 20, Jam3 - junction adhesion molecule 3, Sall1 - sal-like 1 (drosophila), Sucnr1 - succinate receptor 1, Ndufs3 - nadh dehydrogenase (ubi…
									in kinase 2, Trip6 - thyroid hormone receptor interactor 6, Hif1a - hypoxia inducible factor 1, alpha subunit, Trp53 - transformation related protein 53, Ythdf2 - yth domain family 2, Hipk3 - homeodomain interacting protein kinase 3, Tob1 - transducer of erbb-2.1, Dapk1 - death associated protein kinase 1, Arhgef19 - rho guanine nucleotide exchange factor (gef) 19, Nr2c1 - nuclear receptor subfam…
GO:0048523	negative regulation of cellular process	1.72e-07	0.000248	1.04	11324	3112	8725	2499	[Pzp - pregnancy zone protein, Ptger3 - prostaglandin e receptor 3 (subtype ep3), Phactr4 - phosphatase and actin regulator 4, Ptger4 - prostaglandin e receptor 4 (subtype ep4), Ptgfr - prostaglandin f receptor, Abca2 - atp-binding cassette, sub-family a (abc1), member 2, Ptgis - prostaglandin i2 (prostacyclin) synthase, Ptgs1 - prostaglandin-endoperoxide synthase 1, Abcg1 - atp-binding cassette,…
									3 - regulatory factor x, 3 (influences hla class ii expression), Syt11 - synaptotagmin xi, Syne1 - spectrin repeat containing, nuclear envelope 1, Upf1 - upf1 regulator of nonsense transcripts homolog (yeast), Csk - c-src tyrosine kinase, Dpf2 - d4, zinc and double phd fingers family 2, Zfp296 - zinc finger protein 296, Trpv4 - transient receptor potential cation channel, subfamily v, member 4, R…
									tokine signaling 4, Gpnmb - glycoprotein (transmembrane) nmb, Zfp365 - zinc finger protein 365, Gprasp1 - g protein-coupled receptor associated sorting protein 1, Tac1 - tachykinin 1, Taf6 - taf6 rna polymerase ii, tata box binding protein (tbp)-associated factor, Rap1b - ras related protein 1b, Rab11fip3 - rab11 family interacting protein 3 (class ii), Tal1 - t cell acute lymphocytic leukemia 1,…
									- chemokine (c motif) ligand 1, Anxa1 - annexin a1, Lpl - lipoprotein lipase, Loxl3 - lysyl oxidase-like 3, Sh2b3 - sh2b adaptor protein 3, Akr1c18 - aldo-keto reductase family 1, member c18, Apcdd1 - adenomatosis polyposis coli down-regulated 1, Arhgef2 - rho/rac guanine nucleotide exchange factor (gef) 2, Arhgef1 - rho guanine nucleotide exchange factor (gef) 1, Lamp2 - lysosomal-associated mem…
GO:0051128	regulation of cellular component organization	2.38e-07	0.000312	1.06	11324	1758	8725	1435	[Ptger4 - prostaglandin e receptor 4 (subtype ep4), Abca1 - atp-binding cassette, sub-family a (abc1), member 1, Abca2 - atp-binding cassette, sub-family a (abc1), member 2, H3f3a - h3 histone, family 3a, Abl1 - c-abl oncogene 1, non-receptor tyrosine kinase, Zfy2 - zinc finger protein 2, y linked, Ptk2b - ptk2 protein tyrosine kinase 2 beta, Eif5a2 - eukaryotic translation initiation factor 5a2,…
									Itsn1 - intersectin 1 (sh3 domain protein 1a), Fbxo43 - f-box protein 43, Anln - anillin, actin binding protein, Akap9 - a kinase (prka) anchor protein (yotiao) 9, Itpr1 - inositol 1,4,5-trisphosphate receptor 1, Trim46 - tripartite motif-containing 46, Eml4 - echinoderm microtubule associated protein like 4, Pacsin2 - protein kinase c and casein kinase substrate in neurons 2, A230050P20Rik - rik…
GO:0046907	intracellular transport	3.1e-07	0.000373	1.09	11324	754	8725	635	[Rabgap1 - rab gtpase activating protein 1, Xpo4 - exportin 4, Abca1 - atp-binding cassette, sub-family a (abc1), member 1, Sytl1 - synaptotagmin-like 1, Mak - male germ cell-associated kinase, Abcg1 - atp-binding cassette, sub-family g (white), member 1, Spire1 - spire homolog 1 (drosophila), Grtp1 - gh regulated tbc protein 1, Vcp - valosin containing protein, Lman1 - lectin, mannose-binding, 1…
GO:0048519	negative regulation of biological process	3.11e-07	0.000345	1.04	11324	3461	8725	2769	[Pzp - pregnancy zone protein, Ptger3 - prostaglandin e receptor 3 (subtype ep3), Ptger4 - prostaglandin e receptor 4 (subtype ep4), Phactr4 - phosphatase and actin regulator 4, Ptgfr - prostaglandin f receptor, Abca2 - atp-binding cassette, sub-family a (abc1), member 2, Ptgis - prostaglandin i2 (prostacyclin) synthase, Ptgs1 - prostaglandin-endoperoxide synthase 1, Abcg1 - atp-binding cassette,…
									Col5a1 - collagen, type v, alpha 1, Cnn1 - calponin 1, Sgta - small glutamine-rich tetratricopeptide repeat (tpr)-containing, alpha, Zmpste24 - zinc metallopeptidase, ste24, Cnr1 - cannabinoid receptor 1 (brain), Nr1h5 - nuclear receptor subfamily 1, group h, member 5, Cntfr - ciliary neurotrophic factor receptor, Zc3h12a - zinc finger ccch type containing 12a, Ccr7 - chemokine (c-c motif) recept…
									ibrinogen-like protein 2, Tgfb1 - transforming growth factor, beta 1, Uts2r - urotensin 2 receptor, Tgfa - transforming growth factor alpha, Fgfr4 - fibroblast growth factor receptor 4, Tfpi2 - tissue factor pathway inhibitor 2, Morf4l1 - mortality factor 4 like 1, Rassf1 - ras association (ralgds/af-6) domain family member 1, Abca5 - atp-binding cassette, sub-family a (abc1), member 5, Tes - tes…
									protein 3-like 1, Htra3 - htra serine peptidase 3, Nubp1 - nucleotide binding protein 1, Klf12 - kruppel-like factor 12, Nr5a1 - nuclear receptor subfamily 5, group a, member 1, Bcas3 - breast carcinoma amplified sequence 3, Fabp5 - fatty acid binding protein 5, epidermal, Mapk8 - mitogen-activated protein kinase 8, Wfikkn2 - wap, follistatin/kazal, immunoglobulin, kunitz and netrin domain contai…
GO:0006996	organelle organization	3.35e-07	0.000345	1.07	11324	1228	8725	1014	[Phactr4 - phosphatase and actin regulator 4, Abca1 - atp-binding cassette, sub-family a (abc1), member 1, Ptgfrn - prostaglandin f2 receptor negative regulator, Abl1 - c-abl oncogene 1, non-receptor tyrosine kinase, Ptk2b - ptk2 protein tyrosine kinase 2 beta, Vcp - valosin containing protein, Tmsb10 - thymosin, beta 10, Zic2 - zinc finger protein of the cerebellum 2, Lman1 - lectin, mannose-bin…
									- minichromosome maintenance deficient 6 (mis5 homolog, s. pombe) (s. cerevisiae), Plk2 - polo-like kinase 2, Mcm7 - minichromosome maintenance deficient 7 (s. cerevisiae), Snca - synuclein, alpha, Mcm4 - minichromosome maintenance deficient 4 homolog (s. cerevisiae), Vps16 - vacuolar protein sorting 16 (yeast), Mef2a - myocyte enhancer factor 2a, Mecp2 - methyl cpg binding protein 2, Rhoj - ras …
GO:0019222	regulation of metabolic process	5.03e-07	0.000484	1.03	11324	3930	8725	3132	[Pzp - pregnancy zone protein, Abca2 - atp-binding cassette, sub-family a (abc1), member 2, Abcg1 - atp-binding cassette, sub-family g (white), member 1, Abl1 - c-abl oncogene 1, non-receptor tyrosine kinase, Nfx1 - nuclear transcription factor, x-box binding 1, Acadm - acyl-coenzyme a dehydrogenase, medium chain, Slc33a1 - solute carrier family 33 (acetyl-coa transporter), member 1, Ace - angiot…
									- even skipped homeotic gene 2 homolog, Paxip1 - pax interacting (with transcription-activation domain) protein 1, Evx1 - even skipped homeotic gene 1 homolog, Ift20 - intraflagellar transport 20, Bcl11a - b cell cll/lymphoma 11a (zinc finger protein), Etv6 - ets variant gene 6 (tel oncogene), Etv1 - ets variant gene 1, Ercc2 - excision repair cross-complementing rodent repair deficiency, complem…
									respiratory factor 1, Nrxn1 - neurexin i, Nsd1 - nuclear receptor-binding set-domain protein 1, Musk - muscle, skeletal, receptor tyrosine kinase, Hecw2 - hect, c2 and ww domain containing e3 ubiquitin protein ligase 2, Nsg1 - neuron specific gene family member 1, Nsf - n-ethylmaleimide sensitive fusion protein, Nppc - natriuretic peptide type c, Ppp1r14c - protein phosphatase 1, regulatory (inhi…
									21, Tbl1xr1 - transducin (beta)-like 1x-linked receptor 1, Thoc1 - tho complex 1, Slc22a2 - solute carrier family 22 (organic cation transporter), member 2, Wac - ww domain containing adaptor with coiled-coil, Samsn1 - sam domain, sh3 domain and nuclear localization signals, 1, Slc8a1 - solute carrier family 8 (sodium/calcium exchanger), member 1, Slc9a1 - solute carrier family 9 (sodium/hydrogen…
									og, subunit 5 (arabidopsis thaliana), Asb11 - ankyrin repeat and socs box-containing 11, Ror2 - receptor tyrosine kinase-like orphan receptor 2, Mid2 - midline 2, Map2k5 - mitogen-activated protein kinase kinase 5, Mta2 - metastasis-associated gene family, member 2, Nr0b2 - nuclear receptor subfamily 0, group b, member 2, Nr2e3 - nuclear receptor subfamily 2, group e, member 3, Pih1d1 - pih1 doma…
GO:0016310	phosphorylation	5.24e-07	0.000472	1.1	11324	661	8725	559	[Ptger4 - prostaglandin e receptor 4 (subtype ep4), Csnk1d - casein kinase 1, delta, Surf1 - surfeit gene 1, Mak - male germ cell-associated kinase, Clspn - claspin, Abi1 - abl-interactor 1, Mark3 - map/microtubule affinity-regulating kinase 3, Abl1 - c-abl oncogene 1, non-receptor tyrosine kinase, Pip5kl1 - phosphatidylinositol-4-phosphate 5-kinase-like 1, Ptk2b - ptk2 protein tyrosine kinase 2 …
GO:0006807	nitrogen compound metabolic process	5.72e-07	0.000485	1.04	11324	3527	8725	2818	[Ptger4 - prostaglandin e receptor 4 (subtype ep4), Abca1 - atp-binding cassette, sub-family a (abc1), member 1, Abca2 - atp-binding cassette, sub-family a (abc1), member 2, H6pd - hexose-6-phosphate dehydrogenase (glucose 1-dehydrogenase), Abcg1 - atp-binding cassette, sub-family g (white), member 1, Adprhl2 - adp-ribosylhydrolase like 2, Abi1 - abl-interactor 1, Abl1 - c-abl oncogene 1, non-rec…
									in, Taf5l - taf5-like rna polymerase ii, p300/cbp-associated factor (pcaf)-associated factor, AF366264 - cdna sequence af366264, Znrd1 - zinc ribbon domain containing, 1, Cdk2 - cyclin-dependent kinase 2, Gtf2b - general transcription factor iib, Iars2 - isoleucine-trna synthetase 2, mitochondrial, Clk2 - cdc-like kinase 2, Clk1 - cdc-like kinase 1, Kif14 - kinesin family member 14, Rc3h1 - ring …
									n initiation factor 5, Ctdp1 - ctd (carboxy-terminal domain, rna polymerase ii, polypeptide a) phosphatase, subunit 1, Tlr6 - toll-like receptor 6, Eif2b2 - eukaryotic translation initiation factor 2b, subunit 2 beta, Nob1 - nin1/rpn12 binding protein 1 homolog (s. cerevisiae), Timeless - timeless circadian clock 1, Slc4a10 - solute carrier family 4, sodium bicarbonate cotransporter-like, member …
									uitin specific peptidase 37, Mbnl3 - muscleblind-like 3 (drosophila), Invs - inversin, Rnf20 - ring finger protein 20, Dcp1b - dcp1 decapping enzyme homolog b (s. cerevisiae), Insr - insulin receptor, Cpt1c - carnitine palmitoyltransferase 1c, Inhba - inhibin beta-a, Tnni3k - tnni3 interacting kinase, Hif1an - hypoxia-inducible factor 1, alpha subunit inhibitor, Sumo2 - smt3 suppressor of mif two…
									6, Fbxw4 - f-box and wd-40 domain protein 4, Pdcd6ip - programmed cell death 6 interacting protein, Pah - phenylalanine hydroxylase, Usp21 - ubiquitin specific peptidase 21, Gdf7 - growth differentiation factor 7, Usp25 - ubiquitin specific peptidase 25, Snip1 - smad nuclear interacting protein 1, Pttg1 - pituitary tumor-transforming gene 1, Schip1 - schwannomin interacting protein 1, Arid4a - at…
GO:0051246	regulation of protein metabolic process	6.94e-07	0.000556	1.06	11324	1842	8725	1498	[Ptger3 - prostaglandin e receptor 3 (subtype ep3), Pzp - pregnancy zone protein, Ptger4 - prostaglandin e receptor 4 (subtype ep4), Abca2 - atp-binding cassette, sub-family a (abc1), member 2, Clspn - claspin, Ptgs2 - prostaglandin-endoperoxide synthase 2, Abcg1 - atp-binding cassette, sub-family g (white), member 1, Abl1 - c-abl oncogene 1, non-receptor tyrosine kinase, Ptk2b - ptk2 protein tyr…
									tion 1, domain containing 4 (s. cerevisiae), Fgf23 - fibroblast growth factor 23, Tpr - translocated promoter region, Jtb - jumping translocation breakpoint, Npsr1 - neuropeptide s receptor 1, Itgb1 - integrin beta 1 (fibronectin receptor beta), Cib1 - calcium and integrin binding 1 (calmyrin), Itgav - integrin alpha v, Pin1 - protein (peptidyl-prolyl cis/trans isomerase) nima-interacting 1, Nano…
									cd6 - programmed cell death 6, Laptm4b - lysosomal-associated protein transmembrane 4b, Fgb - fibrinogen beta chain, Card10 - caspase recruitment domain family, member 10, Habp4 - hyaluronic acid binding protein 4, Prdx1 - peroxiredoxin 1, Ophn1 - oligophrenin 1, G6pdx - glucose-6-phosphate dehydrogenase x-linked, Gdf7 - growth differentiation factor 7, Usp25 - ubiquitin specific peptidase 25, Ri…
GO:0022607	cellular component assembly	7.72e-07	0.000586	1.07	11324	1149	8725	949	[Abca1 - atp-binding cassette, sub-family a (abc1), member 1, Abca2 - atp-binding cassette, sub-family a (abc1), member 2, Hist2h3c1 - histone cluster 2, h3c1, H3f3a - h3 histone, family 3a, Abl1 - c-abl oncogene 1, non-receptor tyrosine kinase, St13 - suppression of tumorigenicity 13, Ptk2b - ptk2 protein tyrosine kinase 2 beta, Vcp - valosin containing protein, Coro1b - coronin, actin binding p…
									ociated protein 1 light chain 3 beta, Paf1 - paf1, rna polymerase ii associated factor, homolog (s. cerevisiae), Nrxn1 - neurexin i, Kcna10 - potassium voltage-gated channel, shaker-related subfamily, member 10, Pkp2 - plakophilin 2, Nup210 - nucleoporin 210, Nrxn3 - neurexin iii, Lrrc6 - leucine rich repeat containing 6 (testis), Bbs1 - bardet-biedl syndrome 1 (human), Nsg2 - neuron specific gen…
GO:0022402	cell cycle process	7.81e-07	0.000563	1.11	11324	467	8725	401	[Csnk1d - casein kinase 1, delta, Clspn - claspin, Spire1 - spire homolog 1 (drosophila), Zfy2 - zinc finger protein 2, y linked, Vcp - valosin containing protein, Phgdh - 3-phosphoglycerate dehydrogenase, Pinx1 - pin2/terf1 interacting, telomerase inhibitor 1, Kntc1 - kinetochore associated 1, Esco2 - establishment of cohesion 1 homolog 2 (s. cerevisiae), Brd4 - bromodomain containing 4, Zfyve19…
GO:0051726	regulation of cell cycle	9.09e-07	0.000625	1.1	11324	640	8725	541	[Phactr4 - phosphatase and actin regulator 4, Fntb - farnesyltransferase, caax box, beta, Ccndbp1 - cyclin d-type binding-protein 1, Ptgs2 - prostaglandin-endoperoxide synthase 2, Clspn - claspin, Abl1 - c-abl oncogene 1, non-receptor tyrosine kinase, Zfy2 - zinc finger protein 2, y linked, Dusp3 - dual specificity phosphatase 3 (vaccinia virus phosphatase vh1-related), Stxbp4 - syntaxin binding …
GO:0033554	cellular response to stress	1.13e-06	0.000741	1.08	11324	872	8725	727	[Ptger4 - prostaglandin e receptor 4 (subtype ep4), Vav3 - vav 3 oncogene, Ptgis - prostaglandin i2 (prostacyclin) synthase, Clspn - claspin, Adprhl2 - adp-ribosylhydrolase like 2, Ptgs2 - prostaglandin-endoperoxide synthase 2, Abl1 - c-abl oncogene 1, non-receptor tyrosine kinase, Ptk2b - ptk2 protein tyrosine kinase 2 beta, Vcp - valosin containing protein, Mapkapk2 - map kinase-activated prote…
									rel reticuloendotheliosis viral oncogene homolog a (avian), Sel1l2 - sel-1 suppressor of lin-12-like 2 (c. elegans), Tmub1 - transmembrane and ubiquitin-like domain containing 1, Omg - oligodendrocyte myelin glycoprotein, Rfc4 - replication factor c (activator 1) 4, Itpr1 - inositol 1,4,5-trisphosphate receptor 1, Recql - recq protein-like, Gnb1 - guanine nucleotide binding protein (g protein), b…
GO:0031323	regulation of cellular metabolic process	1.14e-06	0.000717	1.03	11324	3672	8725	2928	[Ptger3 - prostaglandin e receptor 3 (subtype ep3), Pzp - pregnancy zone protein, Ptger4 - prostaglandin e receptor 4 (subtype ep4), Ptgis - prostaglandin i2 (prostacyclin) synthase, H6pd - hexose-6-phosphate dehydrogenase (glucose 1-dehydrogenase), Abca2 - atp-binding cassette, sub-family a (abc1), member 2, Ptgs2 - prostaglandin-endoperoxide synthase 2, Abcg1 - atp-binding cassette, sub-family …
									tor 7, Plk3 - polo-like kinase 3, Ifna13 - interferon alpha 13, Cln3 - ceroid lipofuscinosis, neuronal 3, juvenile (batten, spielmeyer-vogt disease), Clock - circadian locomotor output cycles kaput, Usp1 - ubiquitin specific peptidase 1, Clk4 - cdc like kinase 4, Suz12 - suppressor of zeste 12 homolog (drosophila), Clu - clusterin, Cxcr3 - chemokine (c-x-c motif) receptor 3, Glis1 - glis family z…
									- follistatin-like 1, Timp3 - tissue inhibitor of metalloproteinase 3, Pomt2 - protein-o-mannosyltransferase 2, Samd8 - sterile alpha motif domain containing 8, Bmper - bmp-binding endothelial regulator, Mad2l1 - mad2 mitotic arrest deficient-l
									ted 2, Usp37 - ubiquitin specific peptidase 37, Irs1 - insulin receptor substrate 1, Irx3 - iroquois related homeobox 3 (drosophila), Irx1 - iroquois related homeobox 1 (drosophila), Mbnl3 - muscleblind-like 3 (drosophila), Irf1 - interferon regulatory factor 1, Irf2 - interferon regulatory factor 2, Inppl1 - inositol polyphosphate phosphatase-like 1, Rnf20 - ring finger protein 20, Insr - insuli…
									ng protein, Cyfip2 - cytoplasmic fmr1 interacting protein 2, Dmrtc1a - dmrt-like family c1a, Scrib - scribbled homolog (drosophila), Foxp2 - forkhead box p2, Pdcd2 - programmed cell death 2, Pdcd4 - programmed cell death 4, Laptm4b - lysosomal-associated protein transmembrane 4b, Pdcd6 - programmed cell death 6, Card10 - caspase recruitment domain family, member 10, Zfp354c - zinc finger protein …
GO:0008104	protein localization	1.17e-06	0.000703	1.07	11324	1134	8725	936	[Abca1 - atp-binding cassette, sub-family a (abc1), member 1, Sytl1 - synaptotagmin-like 1, Abcg1 - atp-binding cassette, sub-family g (white), member 1, Abl1 - c-abl oncogene 1, non-receptor tyrosine kinase, Eif5a2 - eukaryotic translation initiation factor 5a2, Vcp - valosin containing protein, Grtp1 - gh regulated tbc protein 1, Lman1 - lectin, mannose-binding, 1, Cntnap2 - contactin associate…
									early growth response 2, Nipbl - nipped-b homolog (drosophila), Unc93b1 - unc-93 homolog b1 (c. elegans), Tollip - toll interacting protein, Tbc1d8 - tbc1 domain family, member 8, Paf1 - paf1, rna polymerase ii associated factor, homolog (s. cerevisiae), Nrxn1 - neurexin i, Pkp2 - plakophilin 2, Fcer1g - fc receptor, ige, high affinity i, gamma polypeptide, Arl11 - adp-ribosylation factor-like 11…
GO:0033036	macromolecule localization	1.33e-06	0.00077	1.07	11324	1147	8725	946	[Abca1 - atp-binding cassette, sub-family a (abc1), member 1, Sytl1 - synaptotagmin-like 1, Abcg1 - atp-binding cassette, sub-family g (white), member 1, Abl1 - c-abl oncogene 1, non-receptor tyrosine kinase, Eif5a2 - eukaryotic translation initiation factor 5a2, Vcp - valosin containing protein, Grtp1 - gh regulated tbc protein 1, Lman1 - lectin, mannose-binding, 1, Cntnap2 - contactin associate…
									teracting factor homolog a (s. cerevisiae), Mgat3 - mannoside acetylglucosaminyltransferase 3, Pard3b - par-3 partitioning defective 3 homolog b (c. elegans), Etv5 - ets variant gene 5, Bbs7 - bardet-biedl syndrome 7 (human), Kcnip4 - kv channel interacting protein 4, Egr2 - early growth response 2, Zdhhc19 - zinc finger, dhhc domain containing 19, Nipbl - nipped-b homolog (drosophila), Unc93b1 -…
GO:0080090	regulation of primary metabolic process	1.37e-06	0.00076	1.04	11324	3583	8725	2858	[Pzp - pregnancy zone protein, Ptger3 - prostaglandin e receptor 3 (subtype ep3), Ptger4 - prostaglandin e receptor 4 (subtype ep4), Abca2 - atp-binding cassette, sub-family a (abc1), member 2, Ptgis - prostaglandin i2 (prostacyclin) synthase, H6pd - hexose-6-phosphate dehydrogenase (glucose 1-dehydrogenase), Abcg1 - atp-binding cassette, sub-family g (white), member 1, Ptgs2 - prostaglandin-endo…
									amp responsive element binding protein 1, Nsun5 - nol1/nop2/sun domain family, member 5, Trib3 - tribbles homolog 3 (drosophila), Crebbp - creb binding protein, Ahi1 - abelson helper integration site 1, Nmi - n-myc (and stat) interactor, Zfp217 - zinc finger protein 217, Rbmx - rna binding motif protein, x chromosome, Cradd - casp2 and ripk1 domain containing adaptor with death domain, Rbl1 - ret…
									rowth factor receptor 3, Ube2j1 - ubiquitin-conjugating enzyme e2j 1, Fgfr2 - fibroblast growth factor receptor 2, Tff3 - trefoil factor 3, intestinal, Fgfr1 - fibroblast growth factor receptor 1, Tnrc6c - trinucleotide repeat containing 6c, Lmo1 - lim domain only 1, Fgf9 - fibroblast growth factor 9, Cited4 - cbp/p300-interacting transactivator, with glu/asp-rich carboxy-terminal domain, 4, Tfdp…
									, Srp9 - signal recognition particle 9, Creb3l4 - camp responsive element binding protein 3-like 4, Zfp275 - zinc finger protein 275, Cd209b - cd209b antigen, Tlx3 - t cell leukemia, homeobox 3, Eif2ak4 - eukaryotic translation initiation factor 2 alpha kinase 4, Nrk - nik related kinase, Snx5 - sorting nexin 5, Dyrk2 - dual-specificity tyrosine-(y)-phosphorylation regulated kinase 2, C1qtnf2 - c…
									Oprm1 - opioid receptor, mu 1, Hsf5 - heat shock transcription factor family member 5, Rfc4 - replication factor c (activator 1) 4, Scmh1 - sex comb on midleg homolog 1, Wdr77 - wd repeat domain 77, Dusp16 - dual specificity phosphatase 16, Zfp760 - zinc finger protein 760, Prdm16 - pr domain containing 16, Tnfsf15 - tumor necrosis factor (ligand) superfamily, member 15, Igfbp7 - insulin-like gro…
GO:0032268	regulation of cellular protein metabolic process	1.98e-06	0.00106	1.06	11324	1727	8725	1404	[Pzp - pregnancy zone protein, Ptger3 - prostaglandin e receptor 3 (subtype ep3), Ptger4 - prostaglandin e receptor 4 (subtype ep4), Abca2 - atp-binding cassette, sub-family a (abc1), member 2, Clspn - claspin, Ptgs2 - prostaglandin-endoperoxide synthase 2, Abl1 - c-abl oncogene 1, non-receptor tyrosine kinase, Ptk2b - ptk2 protein tyrosine kinase 2 beta, Eif5a2 - eukaryotic translation initiatio…
									ceptor potential cation channel, subfamily v, member 4, Rest - re1-silencing transcription factor, Synj2bp - synaptojanin 2 binding protein, Ret - ret proto-oncogene, Dusp10 - dual specificity phosphatase 10, Csnk2a1 - casein kinase 2, alpha 1 polypeptide, Csf2 - colony stimulating factor 2 (granulocyte-macrophage), Ctsz - cathepsin z, Rit2 - ras-like without caax 2, Pias3 - protein inhibitor of …
									testis expressed gene 101, C1qtnf1 - c1q and tumor necrosis factor related protein 1, Arid5a - at rich interactive domain 5a (mrf1-like), Gfra2 - glial cell line derived neurotrophic factor family receptor alpha 2]
GO:0060255	regulation of macromolecule metabolic process	2.2e-06	0.00113	1.03	11324	3619	8725	2884	[Pzp - pregnancy zone protein, Ptger3 - prostaglandin e receptor 3 (subtype ep3), Ptger4 - prostaglandin e receptor 4 (subtype ep4), Ptgfr - prostaglandin f receptor, Abca2 - atp-binding cassette, sub-family a (abc1), member 2, Ptgis - prostaglandin i2 (prostacyclin) synthase, Abcg1 - atp-binding cassette, sub-family g (white), member 1, Ptgs2 - prostaglandin-endoperoxide synthase 2, Pth - parath…
									tribbles homolog 3 (drosophila), Nsun5 - nol1/nop2/sun domain family, member 5, Crebbp - creb binding protein, Ahi1 - abelson helper integration site 1, Nmi - n-myc (and stat) interactor, Zfp217 - zinc finger protein 217, Rbmx - rna binding motif protein, x chromosome, Cradd - casp2 and ripk1 domain containing adaptor with death domain, Rbl1 - retinoblastoma-like 1 (p107), Slc35c2 - solute carrie…
									ndensation inducer 1, Tnfaip3 - tumor necrosis factor, alpha-induced protein 3, Patz1 - poz (btb) and at hook containing zinc finger 1, Fmr1 - fragile x mental retardation syndrome 1, Tfpi - tissue factor pathway inhibitor, Fgfr3 - fibroblast growth factor receptor 3, Fgfr2 - fibroblast growth factor receptor 2, Ube2j1 - ubiquitin-conjugating enzyme e2j 1, Fgfr1 - fibroblast growth factor recepto…
									ecsit homolog (drosophila), Il11 - interleukin 11, Slc9a3r1 - solute carrier family 9 (sodium/hydrogen exchanger), member 3 regulator 1, Il10 - interleukin 10, Mvp - major vault protein, Sri - sorcin, Zfp397 - zinc finger protein 397, Elf2 - e74-like factor 2, Gtpbp4 - gtp binding protein 4, Irf5 - interferon regulatory factor 5, Etv3 - ets variant gene 3, Rps3 - ribosomal protein s3, Bcap31 - b …
									p459 - zinc finger protein 459, Stau2 - staufen (rna binding protein) homolog 2 (drosophila), Tle6 - transducin-like enhancer of split 6, homolog of drosophila e(spl), Mybbp1a - myb binding protein (p160) 1a, Tnfrsf19 - tumor necrosis factor receptor superfamily, member 19, P2rx1 - purinergic receptor p2x, ligand-gated ion channel, 1, Zc3h7a - zinc finger ccch type containing 7 a, P2rx7 - puriner…
GO:0048518	positive regulation of biological process	3.03e-06	0.00151	1.03	11324	3994	8725	3174	[Abca1 - atp-binding cassette, sub-family a (abc1), member 1, Abca2 - atp-binding cassette, sub-family a (abc1), member 2, Abcg1 - atp-binding cassette, sub-family g (white), member 1, Abl1 - c-abl oncogene 1, non-receptor tyrosine kinase, Ace - angiotensin i converting enzyme (peptidyl-dipeptidase a) 1, Apoc4 - apolipoprotein c-iv, Ccdc3 - coiled-coil domain containing 3, Katnb1 - katanin p80 (w…
									tl3 - exostoses (multiple)-like 3, Fcer2a - fc receptor, ige, low affinity ii, alpha polypeptide, Fcer1g - fc receptor, ige, high affinity i, gamma polypeptide, Fbln1 - fibulin 1, Calcrl - calcitonin receptor-like, Hbp1 - high mobility group box transcription factor 1, Fbn2 - fibrillin 2, Fbn1 - fibrillin 1, Fbln2 - fibulin 2, Eya4 - eyes absent 4 homolog (drosophila), Rap1a - ras-related protein…
									eptidase, Stard4 - star-related lipid transfer (start) domain containing 4, Aff1 - af4/fmr2 family, member 1, Mllt10 - myeloid/lymphoid or mixed-lineage leukemia (trithorax homolog, drosophila); translocated to, 10, Elovl6 - elovl family member 6, elongation of long chain fatty acids (yeast), Slc2a10 - solute carrier family 2 (facilitated glucose transporter), member 10, Mog - myelin oligodendroc…
									5a, Stat4 - signal transducer and activator of transcription 4, Stat3 - signal transducer and activator of transcription 3, Stat2 - signal transducer and activator of transcription 2, Stat1 - signal transducer and activator of transcription 1, Star - steroidogenic acute regulatory protein, Stac - src homology three (sh3) and cysteine rich domain, Zfp143 - zinc finger protein 143, Stam - signal tr…
									, Hsf4 - heat shock transcription factor 4, Esrrb - estrogen related receptor, beta, Fgd2 - fyve, rhogef and ph domain containing 2, Esrra - estrogen related receptor, alpha, Axl - axl receptor tyrosine kinase, Ceacam1 - carcinoembryonic antigen-related cell adhesion molecule 1, Creb3l1 - camp responsive element binding protein 3-like 1, Zdhhc3 - zinc finger, dhhc domain containing 3, Nr5a1 - nuc…
GO:0045862	positive regulation of proteolysis	3.25e-06	0.00156	1.15	11324	249	8725	220	[Robo1 - roundabout homolog 1 (drosophila), Fas - fas (tnf receptor superfamily member 6), Csnk1d - casein kinase 1, delta, Gsn - gelsolin, Fadd - fas (tnfrsf6)-associated via death domain, Ptk2b - ptk2 protein tyrosine kinase 2 beta, Ptk2 - ptk2 protein tyrosine kinase 2, Vcp - valosin containing protein, Mefv - mediterranean fever, Csnk1e - casein kinase 1, epsilon, Rock2 - rho-associated coile…
GO:0009141	nucleoside triphosphate metabolic process	3.46e-06	0.00161	1.21	11324	116	8725	108	[Surf1 - surfeit gene 1, Hspa8 - heat shock protein 8, Nudt5 - nudix (nucleoside diphosphate linked moiety x)-type motif 5, Vcp - valosin containing protein, Nudt2 - nudix (nucleoside diphosphate linked moiety x)-type motif 2, Slc25a25 - solute carrier family 25 (mitochondrial carrier, phosphate carrier), member 25, Rhoa - ras homolog gene family, member a, Pfkl - phosphofructokinase, liver, b-ty…
GO:0009165	nucleotide biosynthetic process	3.78e-06	0.0017	1.19	11324	143	8725	131	[Uprt - uracil phosphoribosyltransferase (fur1) homolog (s. cerevisiae), Kmo - kynurenine 3-monooxygenase (kynurenine 3-hydroxylase), Oas1a - 2'-5' oligoadenylate synthetase 1a, Adcy1 - adenylate cyclase 1, Pank1 - pantothenate kinase 1, Nudt2 - nudix (nucleoside diphosphate linked moiety x)-type motif 2, Umps - uridine monophosphate synthetase, Pfkl - phosphofructokinase, liver, b-type, Hk3 - he…
GO:0051171	regulation of nitrogen compound metabolic process	3.95e-06	0.00173	1.03	11324	3468	8725	2764	[Pzp - pregnancy zone protein, Ptger3 - prostaglandin e receptor 3 (subtype ep3), Ptger4 - prostaglandin e receptor 4 (subtype ep4), Abca2 - atp-binding cassette, sub-family a (abc1), member 2, Ptgis - prostaglandin i2 (prostacyclin) synthase, Abcg1 - atp-binding cassette, sub-family g (white), member 1, Ptgs2 - prostaglandin-endoperoxide synthase 2, Pth - parathyroid hormone, Abl1 - c-abl oncoge…
									e differentiation-associated 2, Renbp - renin binding protein, Cops2 - cop9 (constitutive photomorphogenic) homolog, subunit 2 (arabidopsis thaliana), Cstl1 - cystatin-like 1, Reln - reelin, Comp - cartilage oligomeric matrix protein, Relb - avian reticuloendotheliosis viral (v-rel) oncogene related b, Rela - v-rel reticuloendotheliosis viral oncogene homolog a (avian), Col1a1 - collagen, type i,…
									leukemia factor, Tgfbr3 - transforming growth factor, beta receptor iii, Ift172 - intraflagellar transport 172, Hoxc11 - homeobox c11, Pdcd5 - programmed cell death 5, Thbs1 - thrombospondin 1, Fgf3 - fibroblast growth factor 3, Fgf4 - fibroblast growth factor 4, Thbs4 - thrombospondin 4, Gpbp1 - gc-rich promoter binding protein 1, Ift88 - intraflagellar transport 88, Txnip - thioredoxin interact…
									otein kinase kinase kinase 2, Zfp286 - zinc finger protein 286, Map3k3 - mitogen-activated protein kinase kinase kinase 3, Map3k11 - mitogen-activated protein kinase kinase kinase 11, Map3k12 - mitogen-activated protein kinase kinase kinase 12, Map2k7 - mitogen-activated protein kinase kinase 7, Map3k1 - mitogen-activated protein kinase kinase kinase 1, Map2k4 - mitogen-activated protein kinase k…
GO:0090407	organophosphate biosynthetic process	4e-06	0.0017	1.14	11324	265	8725	233	[Abhd5 - abhydrolase domain containing 5, Agpat3 - 1-acylglycerol-3-phosphate o-acyltransferase 3, Oas1a - 2'-5' oligoadenylate synthetase 1a, Adcy1 - adenylate cyclase 1, Hmgcs1 - 3-hydroxy-3-methylglutaryl-coenzyme a synthase 1, Dgka - diacylglycerol kinase, alpha, Ptdss1 - phosphatidylserine synthase 1, Pign - phosphatidylinositol glycan anchor biosynthesis, class n, Ptdss2 - phosphatidylserin…
GO:0015031	protein transport	4.36e-06	0.0018	1.09	11324	726	8725	607	[Rabgap1 - rab gtpase activating protein 1, Xpo4 - exportin 4, Abca1 - atp-binding cassette, sub-family a (abc1), member 1, Sytl1 - synaptotagmin-like 1, Abcg1 - atp-binding cassette, sub-family g (white), member 1, Spire1 - spire homolog 1 (drosophila), Grtp1 - gh regulated tbc protein 1, Vcp - valosin containing protein, Eif5a2 - eukaryotic translation initiation factor 5a2, Lman1 - lectin, man…
GO:0008152	metabolic process	4.88e-06	0.00195	1.03	11324	4372	8725	3465	[Abca1 - atp-binding cassette, sub-family a (abc1), member 1, Abca2 - atp-binding cassette, sub-family a (abc1), member 2, Acbd5 - acyl-coenzyme a binding domain containing 5, Abcg1 - atp-binding cassette, sub-family g (white), member 1, Abi1 - abl-interactor 1, Abl1 - c-abl oncogene 1, non-receptor tyrosine kinase, Nfx1 - nuclear transcription factor, x-box binding 1, Acadm - acyl-coenzyme a deh…
									domain containing protein, Mark2 - map/microtubule affinity-regulating kinase 2, Ell - elongation factor rna polymerase ii, Ephb2 - eph receptor b2, Chaf1b - chromatin assembly factor 1, subunit b (p60), Ephb3 - eph receptor b3, Adam33 - a disintegrin and metallopeptidase domain 33, Ephb6 - eph receptor b6, Epha5 - eph receptor a5, Epha7 - eph receptor a7, Epha8 - eph receptor a8, Epm2a - epileps…
									phosphatase 1, Amacr - alpha-methylacyl-coa racemase, Smad1 - smad family member 1, Smad4 - smad family member 4, Smad5 - smad family member 5, Smad2 - smad family member 2, Smad3 - smad family member 3, Alg6 - asparagine-linked glycosylation 6 (alpha-1,3,-glucosyltransferase), Smad7 - smad family member 7, Lyst - lysosomal trafficking regulator, Lyar - ly1 antibody reactive clone, Itpkb - inosit…
									9 homolog b, Atp5d - atp synthase, h+ transporting, mitochondrial f1 complex, delta subunit, Rpa2 - replication protein a2, Rpl22 - ribosomal protein l22, Rpl27 - ribosomal protein l27, Krtcap2 - keratinocyte associated protein 2, Rpl21 - ribosomal protein l21, Cndp2 - cndp dipeptidase 2 (metallopeptidase m20 family), Rps4x - ribosomal protein s4, x-linked, Rps24 - ribosomal protein s24, Rps6ka1 …
									ubiquitin-conjugating enzyme e2g 1, Acsbg1 - acyl-coa synthetase bubblegum family member 1, Atp5e - atp synthase, h+ transporting, mitochondrial f1 complex, epsilon subunit, Ilvbl - ilvb (bacterial acetolactate synthase)-like, Ubap1 - ubiquitin-associated protein 1, Pdxk - pyridoxal (pyridoxine, vitamin b6) kinase, Mastl - microtubule associated serine/threonine kinase-like, Ube2d1 - ubiquitin-co…
									amp specific, Pnpla6 - patatin-like phospholipase domain containing 6, Mapk6 - mitogen-activated protein kinase 6, Prpf3 - prp3 pre-mrna processing factor 3 homolog (yeast), Polg2 - polymerase (dna directed), gamma 2, accessory subunit, Prdm5 - pr domain containing 5, Nt5c - 5',3'-nucleotidase, cytosolic, Ogdhl - oxoglutarate dehydrogenase-like, Fbxo8 - f-box protein 8, Dph3 - diphthamine biosynt…
GO:0045184	establishment of protein localization	4.93e-06	0.00192	1.08	11324	780	8725	650	[Rabgap1 - rab gtpase activating protein 1, Abca1 - atp-binding cassette, sub-family a (abc1), member 1, Xpo4 - exportin 4, Sytl1 - synaptotagmin-like 1, Abcg1 - atp-binding cassette, sub-family g (white), member 1, Spire1 - spire homolog 1 (drosophila), Abl1 - c-abl oncogene 1, non-receptor tyrosine kinase, Grtp1 - gh regulated tbc protein 1, Vcp - valosin containing protein, Eif5a2 - eukaryotic…
GO:0009892	negative regulation of metabolic process	5.8e-06	0.0022	1.05	11324	1870	8725	1513	[Pzp - pregnancy zone protein, Ptger4 - prostaglandin e receptor 4 (subtype ep4), Abca2 - atp-binding cassette, sub-family a (abc1), member 2, Ptgis - prostaglandin i2 (prostacyclin) synthase, Hist2h3c1 - histone cluster 2, h3c1, Ptgs2 - prostaglandin-endoperoxide synthase 2, Pth - parathyroid hormone, Abl1 - c-abl oncogene 1, non-receptor tyrosine kinase, Nfx1 - nuclear transcription factor, x-b…
									r16b - protein phosphatase 1, regulatory (inhibitor) subunit 16b, Tpr - translocated promoter region, Usp30 - ubiquitin specific peptidase 30, Cib1 - calcium and integrin binding 1 (calmyrin), Itgav - integrin alpha v, Prkra - protein kinase, interferon inducible double stranded rna dependent activator, Pin1 - protein (peptidyl-prolyl cis/trans isomerase) nima-interacting 1, Bahd1 - bromo adjacen…
									amino acid cleaving enzyme), Kcnip3 - kv channel interacting protein 3, calsenilin, Pcp4 - purkinje cell protein 4, Trim11 - tripartite motif-containing 11, Pctp - phosphatidylcholine transfer protein, Foxo1 - forkhead box o1, Pkp3 - plakophilin 3, Trim6 - tripartite motif-containing 6, Foxp2 - forkhead box p2, Pdcd4 - programmed cell death 4, Laptm4b - lysosomal-associated protein transmembrane …
GO:0051649	establishment of localization in cell	8.1e-06	0.003	1.07	11324	928	8725	767	[Rabgap1 - rab gtpase activating protein 1, Xpo4 - exportin 4, Abca1 - atp-binding cassette, sub-family a (abc1), member 1, Sytl1 - synaptotagmin-like 1, Mak - male germ cell-associated kinase, Abcg1 - atp-binding cassette, sub-family g (white), member 1, Spire1 - spire homolog 1 (drosophila), Vcp - valosin containing protein, Grtp1 - gh regulated tbc protein 1, Lman1 - lectin, mannose-binding, 1…
									ein-coupled receptor associated sorting protein 1, Timm9 - translocase of inner mitochondrial membrane 9, Itgb1 - integrin beta 1 (fibronectin receptor beta), Itgav - integrin alpha v, Tacc3 - transforming, acidic coiled-coil containing protein 3, Timm8a1 - translocase of inner mitochondrial membrane 8a1, Timm10 - translocase of inner mitochondrial membrane 10, Cox5b - cytochrome c oxidase subuni…
GO:0048522	positive regulation of cellular process	9.02e-06	0.00325	1.03	11324	3582	8725	2849	[Ptger3 - prostaglandin e receptor 3 (subtype ep3), Ptger4 - prostaglandin e receptor 4 (subtype ep4), Ptgfr - prostaglandin f receptor, Abca1 - atp-binding cassette, sub-family a (abc1), member 1, Ptgis - prostaglandin i2 (prostacyclin) synthase, Abca2 - atp-binding cassette, sub-family a (abc1), member 2, Ptgs2 - prostaglandin-endoperoxide synthase 2, Abcg1 - atp-binding cassette, sub-family g …
									chemokine (c-c motif) receptor 5, Plk3 - polo-like kinase 3, Ifna13 - interferon alpha 13, Cln3 - ceroid lipofuscinosis, neuronal 3, juvenile (batten, spielmeyer-vogt disease), Clock - circadian locomotor output cycles kaput, Suz12 - suppressor of zeste 12 homolog (drosophila), Clu - clusterin, Cxcr3 - chemokine (c-x-c motif) receptor 3, Glis1 - glis family zinc finger 1, Nrd1 - nardilysin, n-arg…
									kinase 3, Tgfb2 - transforming growth factor, beta 2, Fgr - gardner-rasheed feline sarcoma viral (fgr) oncogene homolog, Tgfb1i1 - transforming growth factor beta 1 induced transcript 1, Tgfb1 - transforming growth factor, beta 1, Uts2r - urotensin 2 receptor, Tgfa - transforming growth factor alpha, Fgfr4 - fibroblast growth factor receptor 4, Rassf1 - ras association (ralgds/af-6) domain family…
									ma), Il7 - interleukin 7, Il9r - interleukin 9 receptor, Il9 - interleukin 9, Bmf - bcl2 modifying factor, Ilk - integrin linked kinase, Ilf3 - interleukin enhancer binding factor 3, Phf23 - phd finger protein 23, Impact - imprinted and ancient, Nufip1 - nuclear fragile x mental retardation protein interacting protein 1, Phlda3 - pleckstrin homology-like domain, family a, member 3, Tnfrsf12a - tu…
									clear receptor subfamily 4, group a, member 2, Numb - numb gene homolog (drosophila), Numbl - numb-like, Slc2a13 - solute carrier family 2 (facilitated glucose transporter), member 13, Arid2 - at rich interactive domain 2 (arid, rfx-like), Pak4 - p21 protein (cdc42/rac)-activated kinase 4, Gpr20 - g protein-coupled receptor 20, Cpne3 - copine iii, Ocm - oncomodulin]
GO:0080135	regulation of cellular response to stress	9.1e-06	0.0032	1.1	11324	482	8725	409	[Mapkap1 - mitogen-activated protein kinase associated protein 1, Ptgs2 - prostaglandin-endoperoxide synthase 2, Spire1 - spire homolog 1 (drosophila), Abl1 - c-abl oncogene 1, non-receptor tyrosine kinase, Ptk2b - ptk2 protein tyrosine kinase 2 beta, Dusp3 - dual specificity phosphatase 3 (vaccinia virus phosphatase vh1-related), Agr2 - anterior gradient 2, Akt3 - thymoma viral proto-oncogene 3,…
GO:0051179	localization	1.06e-05	0.00364	1.04	11324	2540	8725	2036	[Ptger3 - prostaglandin e receptor 3 (subtype ep3), Abca1 - atp-binding cassette, sub-family a (abc1), member 1, Abca4 - atp-binding cassette, sub-family a (abc1), member 4, Abca2 - atp-binding cassette, sub-family a (abc1), member 2, Abcg1 - atp-binding cassette, sub-family g (white), member 1, Slc9a6 - solute carrier family 9 (sodium/hydrogen exchanger), member 6, Abl1 - c-abl oncogene 1, non-r…
									rab38, member of ras oncogene family, P2rx3 - purinergic receptor p2x, ligand-gated ion channel, 3, Lrpprc - leucine-rich ppr-motif containing, Stk11 - serine/threonine kinase 11, Kcnmb2 - potassium large conductance calcium-activated channel, subfamily m, beta member 2, Dbnl - drebrin-like, Scamp5 - secretory carrier membrane protein 5, Stim1 - stromal interaction molecule 1, Atp5g3 - atp syntha…
									, member 4, Slc30a6 - solute carrier family 30 (zinc transporter), member 6, BC048403 - cdna sequence bc048403, Xbp1 - x-box binding protein 1, Xdh - xanthine dehydrogenase, Vldlr - very low density lipoprotein receptor, Vps45 - vacuolar protein sorting 45 (yeast), Slc38a5 - solute carrier family 38, member 5, Grid2 - glutamate receptor, ionotropic, delta 2, Grik1 - glutamate receptor, ionotropic…
									rab36, member ras oncogene family, Mal2 - mal, t cell differentiation protein 2, Slc24a4 - solute carrier family 24 (sodium/potassium/calcium exchanger), member 4, Bicd2 - bicaudal d homolog 2 (drosophila), Atp6v0b - atpase, h+ transporting, lysosomal v0 subunit b, Zdhhc22 - zinc finger, dhhc-type containing 22, Pdcd6 - programmed cell death 6, Laptm4b - lysosomal-associated protein transmembrane…
GO:0010948	negative regulation of cell cycle process	1.09e-05	0.00366	1.18	11324	137	8725	125	[Calr - calreticulin, Clspn - claspin, Zfy2 - zinc finger protein 2, y linked, Dact1 - dapper homolog 1, antagonist of beta-catenin (xenopus), Pinx1 - pin2/terf1 interacting, telomerase inhibitor 1, Fzr1 - fizzy/cell division cycle 20 related 1 (drosophila), E2f7 - e2f transcription factor 7, Pten - phosphatase and tensin homolog, H2-M3 - histocompatibility 2, m region locus 3, Ppp1r10 - protein …
GO:0015833	peptide transport	1.17e-05	0.00383	1.08	11324	750	8725	624	[Rabgap1 - rab gtpase activating protein 1, Xpo4 - exportin 4, Abca1 - atp-binding cassette, sub-family a (abc1), member 1, Sytl1 - synaptotagmin-like 1, Abcg1 - atp-binding cassette, sub-family g (white), member 1, Spire1 - spire homolog 1 (drosophila), Grtp1 - gh regulated tbc protein 1, Vcp - valosin containing protein, Eif5a2 - eukaryotic translation initiation factor 5a2, Lman1 - lectin, man…
GO:1901564	organonitrogen compound metabolic process	1.25e-05	0.00401	1.04	11324	2770	8725	2215	[Ptger4 - prostaglandin e receptor 4 (subtype ep4), Abca1 - atp-binding cassette, sub-family a (abc1), member 1, Abca2 - atp-binding cassette, sub-family a (abc1), member 2, H6pd - hexose-6-phosphate dehydrogenase (glucose 1-dehydrogenase), Abcg1 - atp-binding cassette, sub-family g (white), member 1, Abi1 - abl-interactor 1, Abl1 - c-abl oncogene 1, non-receptor tyrosine kinase, Ptk2b - ptk2 pro…
									16a10 - solute carrier family 16 (monocarboxylic acid transporters), member 10, Stat5b - signal transducer and activator of transcription 5b, Stat5a - signal transducer and activator of transcription 5a, Ddc - dopa decarboxylase, Ddb1 - damage specific dna binding protein 1, Stat4 - signal transducer and activator of transcription 4, Denr - density-regulated protein, Dner - delta/notch-like egf-r…
									mmtv integration site 5a, Adamts16 - a disintegrin-like and metallopeptidase (reprolysin type) with thrombospondin type 1 motif, 16, Gpx3 - glutathione peroxidase 3, Xbp1 - x-box binding protein 1, Xdh - xanthine dehydrogenase, Vnn1 - vanin 1, Irf2bp1 - interferon regulatory factor 2 binding protein 1, Gspt2 - g1 to s phase transition 2, Gsta3 - glutathione s-transferase, alpha 3, Gsta2 - glutath…
									se, Chek2 - checkpoint kinase 2, Neu3 - neuraminidase 3, Myh9 - myosin, heavy polypeptide 9, non-muscle, Padi6 - peptidyl arginine deiminase, type vi, Keap1 - kelch-like ech-associated protein 1, Myh8 - myosin, heavy polypeptide 8, skeletal muscle, perinatal, Rnf10 - ring finger protein 10, Slc25a13 - solute carrier family 25 (mitochondrial carrier, adenine nucleotide translocator), member 13, Ct…
GO:0009201	ribonucleoside triphosphate biosynthetic process	1.37e-05	0.00428	1.26	11324	63	8725	61	[Stoml2 - stomatin (epb7.2)-like 2, Eno3 - enolase 3, beta muscle, Ctps - cytidine 5'-triphosphate synthase, Atp5g2 - atp synthase, h+ transporting, mitochondrial f0 complex, subunit c2 (subunit 9), Nme3 - nme/nm23 nucleoside diphosphate kinase 3, Eno2 - enolase 2, gamma neuronal, Nudt2 - nudix (nucleoside diphosphate linked moiety x)-type motif 2, Hk3 - hexokinase 3, Pfkl - phosphofructokinase, …
GO:0046390	ribose phosphate biosynthetic process	1.5e-05	0.00459	1.19	11324	122	8725	112	[Uprt - uracil phosphoribosyltransferase (fur1) homolog (s. cerevisiae), Adcy1 - adenylate cyclase 1, Pank1 - pantothenate kinase 1, Nudt2 - nudix (nucleoside diphosphate linked moiety x)-type motif 2, Umps - uridine monophosphate synthetase, Pfkl - phosphofructokinase, liver, b-type, Hk3 - hexokinase 3, Pfkm - phosphofructokinase, muscle, Npr2 - natriuretic peptide receptor 2, Pgam1 - phosphogly…
GO:0045930	negative regulation of mitotic cell cycle	1.51e-05	0.00453	1.18	11324	148	8725	134	[Mcph1 - microcephaly, primary autosomal recessive 1, Clspn - claspin, Abl1 - c-abl oncogene 1, non-receptor tyrosine kinase, Dact1 - dapper homolog 1, antagonist of beta-catenin (xenopus), Fap - fibroblast activation protein, Kntc1 - kinetochore associated 1, Pinx1 - pin2/terf1 interacting, telomerase inhibitor 1, E2f7 - e2f transcription factor 7, Pten - phosphatase and tensin homolog, Ppp1r10 …
GO:0071704	organic substance metabolic process	1.58e-05	0.00466	1.03	11324	4098	8725	3247	[Abca1 - atp-binding cassette, sub-family a (abc1), member 1, Abca2 - atp-binding cassette, sub-family a (abc1), member 2, Abcg1 - atp-binding cassette, sub-family g (white), member 1, Abi1 - abl-interactor 1, Abl1 - c-abl oncogene 1, non-receptor tyrosine kinase, Nfx1 - nuclear transcription factor, x-box binding 1, Acadm - acyl-coenzyme a dehydrogenase, medium chain, Acads - acyl-coenzyme a deh…
									l - calcitonin receptor-like, Fbp2 - fructose bisphosphatase 2, Abhd2 - abhydrolase domain containing 2, Fbn1 - fibrillin 1, Eya4 - eyes absent 4 homolog (drosophila), Ezh1 - enhancer of zeste homolog 1 (drosophila), Ezh2 - enhancer of zeste homolog 2 (drosophila), Ext1 - exostoses (multiple) 1, Pqbp1 - polyglutamine binding protein 1, Ext2 - exostoses (multiple) 2, Eya1 - eyes absent 1 homolog (…
									ongation of long chain fatty acids (yeast), Mocs2 - molybdenum cofactor synthesis 2, Srrm2 - serine/arginine repetitive matrix 2, Cacng5 - calcium channel, voltage-dependent, gamma subunit 5, Foxk1 - forkhead box k1, Mnat1 - menage a trois 1, Ube4a - ubiquitination factor e4a, ufd2 homolog (s. cerevisiae), Mmp3 - matrix metallopeptidase 3, Mmp8 - matrix metallopeptidase 8, Ttbk2 - tau tubulin kin…
									nt component 8, alpha polypeptide, Nrd1 - nardilysin, n-arginine dibasic convertase, nrd convertase 1, Prpf38a - prp38 pre-mrna processing factor 38 (yeast) domain containing a, Inpp5e - inositol polyphosphate-5-phosphatase e, Psph - phosphoserine phosphatase, Sirt3 - sirtuin 3, Cyp4f14 - cytochrome p450, family 4, subfamily f, polypeptide 14, Psmf1 - proteasome (prosome, macropain) inhibitor sub…
									- transferrin receptor, Trp53 - transformation related protein 53, Tpst1 - protein-tyrosine sulfotransferase 1, Tpp2 - tripeptidyl peptidase ii, Nr2c2 - nuclear receptor subfamily 2, group c, member 2, Dapk1 - death associated protein kinase 1, Tpst2 - protein-tyrosine sulfotransferase 2, Traf3 - tnf receptor-associated factor 3, Traf2 - tnf receptor-associated factor 2, Exosc8 - exosome componen…
GO:0044260	cellular macromolecule metabolic process	1.6e-05	0.00463	1.04	11324	2344	8725	1881	[Ptger3 - prostaglandin e receptor 3 (subtype ep3), Ptger4 - prostaglandin e receptor 4 (subtype ep4), Abca1 - atp-binding cassette, sub-family a (abc1), member 1, Adprhl2 - adp-ribosylhydrolase like 2, Pth - parathyroid hormone, Abi1 - abl-interactor 1, Abl1 - c-abl oncogene 1, non-receptor tyrosine kinase, Nfx1 - nuclear transcription factor, x-box binding 1, Ptk2b - ptk2 protein tyrosine kinas…
									ase, Dr1 - down-regulator of transcription 1, Spock3 - sparc/osteonectin, cwcv and kazal-like domains proteoglycan 3, Etf1 - eukaryotic translation termination factor 1, Rpl10 - ribosomal protein l10, Dpm2 - dolichol-phosphate (beta-d) mannosyltransferase 2, Usp14 - ubiquitin specific peptidase 14, Dpagt1 - dolichyl-phosphate (udp-n-acetylglucosamine) acetylglucosaminephosphotransferase 1 (glcnac…
									- s-phase kinase-associated protein 2 (p45), Mrpl17 - mitochondrial ribosomal protein l17, Mrpl39 - mitochondrial ribosomal protein l39, Pign - phosphatidylinositol glycan anchor biosynthesis, class n, Dusp13 - dual specificity phosphatase 13, Sg
GO:0009199	ribonucleoside triphosphate metabolic process	1.61e-05	0.00455	1.2	11324	108	8725	100	[Surf1 - surfeit gene 1, Hspa8 - heat shock protein 8, Nudt5 - nudix (nucleoside diphosphate linked moiety x)-type motif 5, Vcp - valosin containing protein, Nudt2 - nudix (nucleoside diphosphate linked moiety x)-type motif 2, Slc25a25 - solute carrier family 25 (mitochondrial carrier, phosphate carrier), member 25, Rhoa - ras homolog gene family, member a, Hk3 - hexokinase 3, Pfkl - phosphofruct…
GO:0009144	purine nucleoside triphosphate metabolic process	1.61e-05	0.00446	1.2	11324	108	8725	100	[Surf1 - surfeit gene 1, Hspa8 - heat shock protein 8, Nudt5 - nudix (nucleoside diphosphate linked moiety x)-type motif 5, Vcp - valosin containing protein, Nudt2 - nudix (nucleoside diphosphate linked moiety x)-type motif 2, Slc25a25 - solute carrier family 25 (mitochondrial carrier, phosphate carrier), member 25, Rhoa - ras homolog gene family, member a, Pfkl - phosphofructokinase, liver, b-ty…
GO:0044238	primary metabolic process	1.63e-05	0.00444	1.03	11324	3843	8725	3049	[Ptger4 - prostaglandin e receptor 4 (subtype ep4), Abca1 - atp-binding cassette, sub-family a (abc1), member 1, Abca2 - atp-binding cassette, sub-family a (abc1), member 2, Ptgis - prostaglandin i2 (prostacyclin) synthase, H6pd - hexose-6-phosphate dehydrogenase (glucose 1-dehydrogenase), Ptgs1 - prostaglandin-endoperoxide synthase 1, Abcg1 - atp-binding cassette, sub-family g (white), member 1,…
									family, member 5, Saa3 - serum amyloid a 3, Mrps17 - mitochondrial ribosomal protein s17, Saa1 - serum amyloid a 1, Tardbp - tar dna binding protein, Cyp4v3 - cytochrome p450, family 4, subfamily v, polypeptide 3, Nicn1 - nicolin 1, Fbxo44 - f-box protein 44, Aig1 - androgen-induced 1, Nppa - natriuretic peptide type a, Ccl11 - chemokine (c-c motif) ligand 11, Osgep - o-sialoglycoprotein endopept…
									e viii-like 1 (e. coli), Eif1a - eukaryotic translation initiation factor 1a, Recql4 - recq protein-like 4, Eif2s1 - eukaryotic translation initiation factor 2, subunit 1 alpha, Eif2ak3 - eukaryotic translation initiation factor 2 alpha kinase 3, Lias - lipoic acid synthetase, Cdk5rap3 - cdk5 regulatory subunit associated protein 3, Ncbp2 - nuclear cap binding protein subunit 2, Smarca4 - swi/snf…
									e2g 2, Ube2b - ubiquitin-conjugating enzyme e2b, Fancd2 - fanconi anemia, complementation group d2, Fars2 - phenylalanine-trna synthetase 2 (mitochondrial), Sumo1 - smt3 suppressor of mif two 3 homolog 1 (yeast), Cdc16 - cdc16 cell division cycle 16, Mgst2 - microsomal glutathione s-transferase 2, Ube2e1 - ubiquitin-conjugating enzyme e2e 1, Ube2e3 - ubiquitin-conjugating enzyme e2e 3, Hspa9 - he…
									n specific peptidase 19, Mcpt4 - mast cell protease 4, Mcm6 - minichromosome maintenance deficient 6 (mis5 homolog, s. pombe) (s. cerevisiae), Mcm7 - minichromosome maintenance deficient 7 (s. cerevisiae), Man2a2 - mannosidase 2, alpha 2, Mcm4 - minichromosome maintenance deficient 4 homolog (s. cerevisiae), Prss35 - protease, serine, 35, Mcm5 - minichromosome maintenance deficient 5, cell divisi…
GO:0006468	protein phosphorylation	1.84e-05	0.00492	1.09	11324	527	8725	444	[Ptger4 - prostaglandin e receptor 4 (subtype ep4), Csnk1d - casein kinase 1, delta, Mak - male germ cell-associated kinase, Clspn - claspin, Abi1 - abl-interactor 1, Mark3 - map/microtubule affinity-regulating kinase 3, Abl1 - c-abl oncogene 1, non-receptor tyrosine kinase, Ptk2b - ptk2 protein tyrosine kinase 2 beta, Mapkapk2 - map kinase-activated protein kinase 2, Mapkapk5 - map kinase-activa…
GO:0042886	amide transport	1.93e-05	0.00505	1.08	11324	769	8725	638	[Rabgap1 - rab gtpase activating protein 1, Abca1 - atp-binding cassette, sub-family a (abc1), member 1, Xpo4 - exportin 4, Sytl1 - synaptotagmin-like 1, Abca2 - atp-binding cassette, sub-family a (abc1), member 2, Abcg1 - atp-binding cassette, sub-family g (white), member 1, Spire1 - spire homolog 1 (drosophila), Grtp1 - gh regulated tbc protein 1, Vcp - valosin containing protein, Eif5a2 - euka…
GO:1901362	organic cyclic compound biosynthetic process	2.02e-05	0.00519	1.09	11324	562	8725	472	[Oas1a - 2'-5' oligoadenylate synthetase 1a, Akr1d1 - aldo-keto reductase family 1, member d1, Adcy1 - adenylate cyclase 1, Vcp - valosin containing protein, Hmgcs1 - 3-hydroxy-3-methylglutaryl-coenzyme a synthase 1, Gtf2e2 - general transcription factor ii e, polypeptide 2 (beta subunit), Slc6a3 - solute carrier family 6 (neurotransmitter transporter, dopamine), member 3, Pinx1 - pin2/terf1 inte…
GO:0034613	cellular protein localization	2.04e-05	0.00516	1.09	11324	628	8725	525	[Csnk1d - casein kinase 1, delta, Cyp46a1 - cytochrome p450, family 46, subfamily a, polypeptide 1, Cntnap2 - contactin associated protein-like 2, Coro1b - coronin, actin binding protein 1b, Kptn - kaptin, Gas8 - growth arrest specific 8, Pinx1 - pin2/terf1 interacting, telomerase inhibitor 1, Tomm70a - translocase of outer mitochondrial membrane 70 homolog a (yeast), Ptch1 - patched homolog 1, S…
GO:0044087	regulation of cellular component biogenesis	2.08e-05	0.00517	1.08	11324	648	8725	541	[Ptger4 - prostaglandin e receptor 4 (subtype ep4), Abca1 - atp-binding cassette, sub-family a (abc1), member 1, Cgnl1 - cingulin-like 1, Mak - male germ cell-associated kinase, Abca2 - atp-binding cassette, sub-family a (abc1), member 2, Gsn - gelsolin, Spire1 - spire homolog 1 (drosophila), Abl1 - c-abl oncogene 1, non-receptor tyrosine kinase, Ptk2b - ptk2 protein tyrosine kinase 2 beta, Vcp -…
GO:1901293	nucleoside phosphate biosynthetic process	2.11e-05	0.00515	1.17	11324	146	8725	132	[Uprt - uracil phosphoribosyltransferase (fur1) homolog (s. cerevisiae), Kmo - kynurenine 3-monooxygenase (kynurenine 3-hydroxylase), Oas1a - 2'-5' oligoadenylate synthetase 1a, Adcy1 - adenylate cyclase 1, Nudt2 - nudix (nucleoside diphosphate linked moiety x)-type motif 2, Pank1 - pantothenate kinase 1, Hk3 - hexokinase 3, Pfkl - phosphofructokinase, liver, b-type, Umps - uridine monophosphate …
GO:0009145	purine nucleoside triphosphate biosynthetic process	2.17e-05	0.00521	1.26	11324	61	8725	59	[Stoml2 - stomatin (epb7.2)-like 2, Eno3 - enolase 3, beta muscle, Atp5g2 - atp synthase, h+ transporting, mitochondrial f0 complex, subunit c2 (subunit 9), Nme3 - nme/nm23 nucleoside diphosphate kinase 3, Eno2 - enolase 2, gamma neuronal, Nudt2 - nudix (nucleoside diphosphate linked moiety x)-type motif 2, Pfkl - phosphofructokinase, liver, b-type, Hk3 - hexokinase 3, Pfkm - phosphofructokinase,…
GO:0071702	organic substance transport	2.36e-05	0.00557	1.06	11324	1171	8725	957	[Ptger3 - prostaglandin e receptor 3 (subtype ep3), Abca1 - atp-binding cassette, sub-family a (abc1), member 1, Sytl1 - synaptotagmin-like 1, Abca4 - atp-binding cassette, sub-family a (abc1), member 4, Abca2 - atp-binding cassette, sub-family a (abc1), member 2, Abcg1 - atp-binding cassette, sub-family g (white), member 1, Grtp1 - gh regulated tbc protein 1, Vcp - valosin containing protein, Ei…
									family 13 (sodium-dependent dicarboxylate transporter), member 2, Mtx1 - metaxin 1, Derl1 - der1-like domain family, member 1, Slc26a8 - solute carrier family 26, member 8, Pnpt1 - polyribonucleotide nucleotidyltransferase 1, Slc37a1 - solute carrier family 37 (glycerol-3-phosphate transporter), member 1, Plekha3 - pleckstrin homology domain-containing, family a (phosphoinositide binding specific…
GO:0009142	nucleoside triphosphate biosynthetic process	2.38e-05	0.00554	1.24	11324	69	8725	66	[Stoml2 - stomatin (epb7.2)-like 2, Eno3 - enolase 3, beta muscle, Ctps - cytidine 5'-triphosphate synthase, Atp5g2 - atp synthase, h+ transporting, mitochondrial f0 complex, subunit c2 (subunit 9), Nme3 - nme/nm23 nucleoside diphosphate kinase 3, Eno2 - enolase 2, gamma neuronal, Nudt2 - nudix (nucleoside diphosphate linked moiety x)-type motif 2, Hk3 - hexokinase 3, Pfkl - phosphofructokinase, …
GO:0046483	heterocycle metabolic process	2.4e-05	0.00549	1.06	11324	1376	8725	1119	[H6pd - hexose-6-phosphate dehydrogenase (glucose 1-dehydrogenase), Clspn - claspin, Adprhl2 - adp-ribosylhydrolase like 2, Abl1 - c-abl oncogene 1, non-receptor tyrosine kinase, Adcy1 - adenylate cyclase 1, Vcp - valosin containing protein, Gtpbp3 - gtp binding protein 3, Hmgcs1 - 3-hydroxy-3-methylglutaryl-coenzyme a synthase 1, Ptbp1 - polypyrimidine tract binding protein 1, Cox10 - cytochrome…
									c finger domain, 2a, Tk2 - thymidine kinase 2, mitochondrial, Aldh6a1 - aldehyde dehydrogenase family 6, subfamily a1, Nhej1 - nonhomologous end-joining factor 1, Aox4 - aldehyde oxidase 4, Slc17a3 - solute carrier family 17 (sodium phosphate), member 3, Glis3 - glis family zinc finger 3, Snapc1 - small nuclear rna activating complex, polypeptide 1, Taf6l - taf6-like rna polymerase ii, p300/cbp-a…
GO:0010604	positive regulation of macromolecule metabolic process	2.48e-05	0.00559	1.04	11324	2230	8725	1790	[Ptger3 - prostaglandin e receptor 3 (subtype ep3), Ptger4 - prostaglandin e receptor 4 (subtype ep4), Ptgfr - prostaglandin f receptor, Abca2 - atp-binding cassette, sub-family a (abc1), member 2, Ptgs2 - prostaglandin-endoperoxide synthase 2, Abcg1 - atp-binding cassette, sub-family g (white), member 1, Pth - parathyroid hormone, Abl1 - c-abl oncogene 1, non-receptor tyrosine kinase, Ptk2b - pt…
									d - embryonic ectoderm development, Efna1 - ephrin a1, Eef2 - eukaryotic translation elongation factor 2, Ebf3 - early b cell factor 3, Ebf2 - early b cell factor 2, BC004004 - cdna sequence bc004004, Ebf1 - early b cell factor 1, Ect2 - ect2 oncogene, Sod1 - superoxide dismutase 1, soluble, Hist1h1a - histone cluster 1, h1a, Soat1 - sterol o-acyltransferase 1, Fgf20 - fibroblast growth factor 20…
									roteasome (prosome, macropain) 26s subunit, atpase, 4, Trp53inp2 - transformation related protein 53 inducible nuclear protein 2, Rreb1 - ras responsive element binding protein 1, Pttg1ip - pituitary tumor-transforming 1 interacting protein, Kdr - kinase insert domain protein receptor, Khsrp - kh-type splicing regulatory protein, Sra1 - steroid receptor rna activator 1, Synj2bp - synaptojanin 2 b…
GO:0009206	purine ribonucleoside triphosphate biosynthetic process	2.73e-05	0.00606	1.25	11324	60	8725	58	[Stoml2 - stomatin (epb7.2)-like 2, Eno3 - enolase 3, beta muscle, Atp5g2 - atp synthase, h+ transporting, mitochondrial f0 complex, subunit c2 (subunit 9), Nme3 - nme/nm23 nucleoside diphosphate kinase 3, Eno2 - enolase 2, gamma neuronal, Nudt2 - nudix (nucleoside diphosphate linked moiety x)-type motif 2, Pfkl - phosphofructokinase, liver, b-type, Hk3 - hexokinase 3, Pfkm - phosphofructokinase,…
GO:0043085	positive regulation of catalytic activity	2.86e-05	0.00624	1.07	11324	784	8725	649	[Rabgap1 - rab gtpase activating protein 1, Phactr4 - phosphatase and actin regulator 4, Vav3 - vav 3 oncogene, Prok1 - prokineticin 1, Clspn - claspin, Gsn - gelsolin, Pth - parathyroid hormone, Abl1 - c-abl oncogene 1, non-receptor tyrosine kinase, Mas1 - mas1 oncogene, Ptk2b - ptk2 protein tyrosine kinase 2 beta, Vcp - valosin containing protein, Grtp1 - gh regulated tbc protein 1, Mapkapk5 - …
GO:0070727	cellular macromolecule localization	2.94e-05	0.00632	1.08	11324	634	8725	529	[Csnk1d - casein kinase 1, delta, Cyp46a1 - cytochrome p450, family 46, subfamily a, polypeptide 1, Cntnap2 - contactin associated protein-like 2, Coro1b - coronin, actin binding protein 1b, Kptn - kaptin, Gas8 - growth arrest specific 8, Pinx1 - pin2/terf1 interacting, telomerase inhibitor 1, Tomm70a - translocase of outer mitochondrial membrane 70 homolog a (yeast), Ptch1 - patched homolog 1, S…
GO:0009260	ribonucleotide biosynthetic process	3.07e-05	0.00651	1.19	11324	118	8725	108	[Uprt - uracil phosphoribosyltransferase (fur1) homolog (s. cerevisiae), Adcy1 - adenylate cyclase 1, Nudt2 - nudix (nucleoside diphosphate linked moiety x)-type motif 2, Pank1 - pantothenate kinase 1, Hk3 - hexokinase 3, Pfkl - phosphofructokinase, liver, b-type, Umps - uridine monophosphate synthetase, Pfkm - phosphofructokinase, muscle, Npr2 - natriuretic peptide receptor 2, Pgam1 - phosphogly…
GO:0009205	purine ribonucleoside triphosphate metabolic process	3.41e-05	0.00712	1.2	11324	104	8725	96	[Stoml2 - stomatin (epb7.2)-like 2, Surf1 - surfeit gene 1, Eno3 - enolase 3, beta muscle, Hspa8 - heat shock protein 8, Atp5g2 - atp synthase, h+ transporting, mitochondrial f0 complex, subunit c2 (subunit 9), Entpd5 - ectonucleoside triphosphate diphosphohydrolase 5, Nme3 - nme/nm23 nucleoside diphosphate kinase 3, Nudt5 - nudix (nucleoside diphosphate linked moiety x)-type motif 5, Eno2 - enol…
GO:0031399	regulation of protein modification process	3.74e-05	0.0077	1.06	11324	1255	8725	1022	[Ptger3 - prostaglandin e receptor 3 (subtype ep3), Ptger4 - prostaglandin e receptor 4 (subtype ep4), Abca2 - atp-binding cassette, sub-family a (abc1), member 2, Clspn - claspin, Ptgs2 - prostaglandin-endoperoxide synthase 2, Abl1 - c-abl oncogene 1, non-receptor tyrosine kinase, Ptk2b - ptk2 protein tyrosine kinase 2 beta, Vcp - valosin containing protein, Coro1c - coronin, actin binding prote…
									x4 - sry-box containing gene 4, Epha2 - eph receptor a2, Epha1 - eph receptor a1, Gbp4 - guanylate binding protein 4, Epha4 - eph receptor a4, Mos - moloney sarcoma oncogene, Edn3 - endothelin 3, Ednra - endothelin receptor type a, Snca - synuclein, alpha, Eed - embryonic ectoderm development, Efna1 - ephrin a1, Bcor - bcl6 interacting corepressor, BC004004 - cdna sequence bc004004, Tnfaip8l3 - t…
GO:0009893	positive regulation of metabolic process	3.8e-05	0.00771	1.04	11324	2456	8725	1965	[Ptger3 - prostaglandin e receptor 3 (subtype ep3), Ptger4 - prostaglandin e receptor 4 (subtype ep4), Ptgfr - prostaglandin f receptor, Abca2 - atp-binding cassette, sub-family a (abc1), member 2, Abcg1 - atp-binding cassette, sub-family g (white), member 1, Ptgs2 - prostaglandin-endoperoxide synthase 2, Pth - parathyroid hormone, Abl1 - c-abl oncogene 1, non-receptor tyrosine kinase, Ptk2b - pt…
									bstrate 2, Dscam - down syndrome cell adhesion molecule, Sec14l2 - sec14-like 2 (s. cerevisiae), Derl1 - der1-like domain family, member 1, Fgf16 - fibroblast growth factor 16, Slc8a2 - solute carrier family 8 (sodium/calcium exchanger), member 2, Trim56 - tripartite motif-containing 56, Traf7 - tnf receptor-associated factor 7, Trem2 - triggering receptor expressed on myeloid cells 2, Foxj2 - fo…
									cription factor, lim/homeodomain, Ppargc1b - peroxisome proliferative activated receptor, gamma, coactivator 1 beta, Itga5 - integrin alpha 5 (fibronectin receptor alpha), Itga3 - integrin alpha 3, Irs1 - insulin receptor substrate 1, Irf1 - interferon regulatory factor 1, Irf2 - interferon regulatory factor 2, Rnf20 - ring finger protein 20, Insr - insulin receptor, Inhbb - inhibin beta-b, Inhba…
GO:0031331	positive regulation of cellular catabolic process	3.83e-05	0.00767	1.13	11324	265	8725	230	[Rock1 - rho-associated coiled-coil containing protein kinase 1, Csnk1d - casein kinase 1, delta, Abca2 - atp-binding cassette, sub-family a (abc1), member 2, Abhd5 - abhydrolase domain containing 5, Faf1 - fas-associated factor 1, Ptk2 - ptk2 protein tyrosine kinase 2, Ptk2b - ptk2 protein tyrosine kinase 2 beta, Vcp - valosin containing protein, Mefv - mediterranean fever, Csnk1e - casein kinas…
GO:0019220	regulation of phosphate metabolic process	4.31e-05	0.00851	1.06	11324	1229	8725	1001	[Ptger3 - prostaglandin e receptor 3 (subtype ep3), Ptger4 - prostaglandin e receptor 4 (subtype ep4), Abca2 - atp-binding cassette, sub-family a (abc1), member 2, Ptgs2 - prostaglandin-endoperoxide synthase 2, Clspn - claspin, Pth - parathyroid hormone, Abl1 - c-abl oncogene 1, non-receptor tyrosine kinase, Ptk2b - ptk2 protein tyrosine kinase 2 beta, Vcp - valosin containing protein, Coro1c - c…
									Sorl1 - sortilin-related receptor, ldlr class a repeats-containing, Epha8 - eph receptor a8, Epm2a - epilepsy, progressive myoclonic epilepsy, type 2 gene alpha, Mnat1 - menage a trois 1, Epo - erythropoietin, Mmp8 - matrix metallopeptidase 8, Sox2 - sry-box containing gene 2, Epha2 - eph receptor a2, Epha1 - eph receptor a1, Gbp4 - guanylate binding protein 4, Epha4 - eph receptor a4, Mos - molo…
GO:0051174	regulation of phosphorus metabolic process	4.31e-05	0.00839	1.06	11324	1229	8725	1001	[Ptger3 - prostaglandin e receptor 3 (subtype ep3), Ptger4 - prostaglandin e receptor 4 (subtype ep4), Abca2 - atp-binding cassette, sub-family a (abc1), member 2, Ptgs2 - prostaglandin-endoperoxide synthase 2, Clspn - claspin, Pth - parathyroid hormone, Abl1 - c-abl oncogene 1, non-receptor tyrosine kinase, Ptk2b - ptk2 protein tyrosine kinase 2 beta, Vcp - valosin containing protein, Coro1c - c…
									Epha8 - eph receptor a8, Sorl1 - sortilin-related receptor, ldlr class a repeats-containing, Epm2a - epilepsy, progressive myoclonic epilepsy, type 2 gene alpha, Mnat1 - menage a trois 1, Epo - erythropoietin, Mmp8 - matrix metallopeptidase 8, Sox2 - sry-box containing gene 2, Epha2 - eph receptor a2, Epha1 - eph receptor a1, Epha4 - eph receptor a4, Gbp4 - guanylate binding protein 4, Mos - molo…
GO:0051716	cellular response to stimulus	4.53e-05	0.00872	1.05	11324	1779	8725	1434	[Ptger3 - prostaglandin e receptor 3 (subtype ep3), Ptger4 - prostaglandin e receptor 4 (subtype ep4), Ptgfr - prostaglandin f receptor, Abca1 - atp-binding cassette, sub-family a (abc1), member 1, Ptgis - prostaglandin i2 (prostacyclin) synthase, Clspn - claspin, Abcg1 - atp-binding cassette, sub-family g (white), member 1, Ptgs2 - prostaglandin-endoperoxide synthase 2, Adprhl2 - adp-ribosylhydr…
									ud1 - homocysteine-inducible, endoplasmic reticulum stress-inducible, ubiquitin-like domain member 1, Itgb1bp1 - integrin beta 1 binding protein 1, Ralb - v-ral simian leukemia viral oncogene homolog b (ras related), Relb - avian reticuloendotheliosis viral (v-rel) oncogene related b, Col1a2 - collagen, type i, alpha 2, Sel1l2 - sel-1 suppressor of lin-12-like 2 (c. elegans), Rela - v-rel reticul…
									1, Omg - oligodendrocyte myelin glycoprotein, Rfc4 - replication factor c (activator 1) 4, Gnb1 - guanine nucleotide binding protein (g protein), beta 1, Wnt16 - wingless-related mmtv integration site 16, Dnajb12 - dnaj (hsp40) homolog, subfamily b, member 12, Morc2b - microrchidia 2b, Cpne5 - copine v, Glul - glutamate-ammonia ligase (glutamine synthetase), Litaf - lps-induced tn factor, Immp2l …
GO:0018130	heterocycle biosynthetic process	4.61e-05	0.00875	1.09	11324	466	8725	393	[Oas1a - 2'-5' oligoadenylate synthetase 1a, Adcy1 - adenylate cyclase 1, Vcp - valosin containing protein, Gtf2e2 - general transcription factor ii e, polypeptide 2 (beta subunit), Pinx1 - pin2/terf1 interacting, telomerase inhibitor 1, Cox10 - cytochrome c oxidase assembly protein 10, Polr3b - polymerase (rna) iii (dna directed) polypeptide b, Gtf2e1 - general transcription factor ii e, polypep…
GO:0006886	intracellular protein transport	5.04e-05	0.00943	1.1	11324	434	8725	367	[Rabgap1 - rab gtpase activating protein 1, Tmed3 - transmembrane emp24 domain containing 3, Calr - calreticulin, Xpo4 - exportin 4, Nup35 - nucleoporin 35, Sytl1 - synaptotagmin-like 1, Unc93b1 - unc-93 homolog b1 (c. elegans), Vcp - valosin containing protein, Grtp1 - gh regulated tbc protein 1, Stxbp4 - syntaxin binding protein 4, Stxbp3a - syntaxin binding protein 3a, Tbc1d8 - tbc1 domain fam…
GO:0033043	regulation of organelle organization	5.49e-05	0.0101	1.07	11324	820	8725	676	[Ptger4 - prostaglandin e receptor 4 (subtype ep4), Rhobtb2 - rho-related btb domain containing 2, Cgnl1 - cingulin-like 1, Mak - male germ cell-associated kinase, Surf4 - surfeit gene 4, H3f3a - h3 histone, family 3a, Gsn - gelsolin, Spire1 - spire homolog 1 (drosophila), Abl1 - c-abl oncogene 1, non-receptor tyrosine kinase, Ptk2b - ptk2 protein tyrosine kinase 2 beta, Zfy2 - zinc finger protei…
GO:0031325	positive regulation of cellular metabolic process	5.49e-05	0.01	1.04	11324	2270	8725	1818	[Ptger3 - prostaglandin e receptor 3 (subtype ep3), Ptger4 - prostaglandin e receptor 4 (subtype ep4), Abca2 - atp-binding cassette, sub-family a (abc1), member 2, Ptgs2 - prostaglandin-endoperoxide synthase 2, Abcg1 - atp-binding cassette, sub-family g (white), member 1, Pth - parathyroid hormone, Abl1 - c-abl oncogene 1, non-receptor tyrosine kinase, Ptk2b - ptk2 protein tyrosine kinase 2 beta,…
									lepsy, progressive myoclonic epilepsy, type 2 gene alpha, Sox15 - sry-box containing gene 15, Epo - erythropoietin, Sox18 - sry-box containing gene 18, Sox12 - sry-box containing gene 12, Sox13 - sry-box containing gene 13, Sox6 - sry-box containing gene 6, Sox5 - sry-box containing gene 5, Bambi - bmp and activin membrane-bound inhibitor, Sox7 - sry-box containing gene 7, Eomes - eomesodermin ho…
									3, Mid2 - midline 2, Map2k5 - mitogen-activated protein kinase kinase 5, Jag1 - jagged 1, Mta2 - metastasis-associated gene family, member 2, Nr0b2 - nuclear receptor subfamily 0, group b, member 2, Nr2e3 - nuclear receptor subfamily 2, group e, member 3, Pih1d1 - pih1 domain containing 1, Ppp1r15b - protein phosphatase 1, regulatory (inhibitor) subunit 15b, Jun - jun oncogene, Rgmb - rgm domain …
GO:0006725	cellular aromatic compound metabolic process	6.2e-05	0.0112	1.05	11324	1427	8725	1156	[H6pd - hexose-6-phosphate dehydrogenase (glucose 1-dehydrogenase), Adprhl2 - adp-ribosylhydrolase like 2, Clspn - claspin, Abl1 - c-abl oncogene 1, non-receptor tyrosine kinase, Adcy1 - adenylate cyclase 1, Vcp - valosin containing protein, Gtpbp3 - gtp binding protein 3, Hmgcs1 - 3-hydroxy-3-methylglutaryl-coenzyme a synthase 1, Ptbp1 - polypyrimidine tract binding protein 1, Cox10 - cytochrome…
									tochondrial translation optimization 1 homolog (s. cerevisiae), Spr - sepiapterin reductase, Ing4 - inhibitor of growth family, member 4, Lyar - ly1 antibody reactive clone, Rbm28 - rna binding motif protein 28, Adpgk - adp-dependent glucokinase, Rfc5 - replication factor c (activator 1) 5, Ddx39 - dead (asp-glu-ala-asp) box polypeptide 39, Cyp2a5 - cytochrome p450, family 2, subfamily a, polypep…
GO:0044249	cellular biosynthetic process	6.51e-05	0.0116	1.06	11324	1132	8725	923	[Abca1 - atp-binding cassette, sub-family a (abc1), member 1, Ptgis - prostaglandin i2 (prostacyclin) synthase, Abca2 - atp-binding cassette, sub-family a (abc1), member 2, Ptgs1 - prostaglandin-endoperoxide synthase 1, Ptgs2 - prostaglandin-endoperoxide synthase 2, Pth - parathyroid hormone, Akr1d1 - aldo-keto reductase family 1, member d1, Adcy1 - adenylate cyclase 1, Eif5a2 - eukaryotic transl…
									recq protein-like 4, Eif2s1 - eukaryotic translation initiation factor 2, subunit 1 alpha, Eif2ak3 - eukaryotic translation initiation factor 2 alpha kinase 3, Lias - lipoic acid synthetase, Eif4e - eukaryotic translation initiation factor 4e, Ighmbp2 - immunoglobulin mu binding protein 2, Mrps6 - mitochondrial ribosomal protein s6, Smpd2 - sphingomyelin phosphodiesterase 2, neutral, Helb - helic…
GO:1901360	organic cyclic compound metabolic process	6.59e-05	0.0116	1.05	11324	1581	8725	1277	[Abca1 - atp-binding cassette, sub-family a (abc1), member 1, H6pd - hexose-6-phosphate dehydrogenase (glucose 1-dehydrogenase), Abca2 - atp-binding cassette, sub-family a (abc1), member 2, Clspn - claspin, Adprhl2 - adp-ribosylhydrolase like 2, Abcg1 - atp-binding cassette, sub-family g (white), member 1, Abl1 - c-abl oncogene 1, non-receptor tyrosine kinase, Akr1d1 - aldo-keto reductase family …
									ining 1, Ddx3x - dead/h (asp-glu-ala-asp/his) box polypeptide 3, x-linked, Pdxp - pyridoxal (pyridoxine, vitamin b6) phosphatase, Dhx15 - deah (asp-glu-ala-his) box polypeptide 15, Ddt - d-dopachrome tautomerase, Slc16a10 - solute carrier family 16 (monocarboxylic acid transporters), member 10, Stat5b - signal transducer and activator of transcription 5b, Ddc - dopa decarboxylase, Stat5a - signal…
GO:0009156	ribonucleoside monophosphate biosynthetic process	6.71e-05	0.0117	1.23	11324	72	8725	68	[Uprt - uracil phosphoribosyltransferase (fur1) homolog (s. cerevisiae), Stoml2 - stomatin (epb7.2)-like 2, Eno3 - enolase 3, beta muscle, Atp5g2 - atp synthase, h+ transporting, mitochondrial f0 complex, subunit c2 (subunit 9), Eno2 - enolase 2, gamma neuronal, Nudt2 - nudix (nucleoside diphosphate linked moiety x)-type motif 2, Umps - uridine monophosphate synthetase, Pfkl - phosphofructokinase…
GO:0072522	purine-containing compound biosynthetic process	6.74e-05	0.0116	1.18	11324	120	8725	109	[Oas1a - 2'-5' oligoadenylate synthetase 1a, Adcy1 - adenylate cyclase 1, Pank1 - pantothenate kinase 1, Nudt2 - nudix (nucleoside diphosphate linked moiety x)-type motif 2, Pfkl - phosphofructokinase, liver, b-type, Hk3 - hexokinase 3, Pfkm - phosphofructokinase, muscle, Npr2 - natriuretic peptide receptor 2, Pgam1 - phosphoglycerate mutase 1, Pgk1 - phosphoglycerate kinase 1, Pgk2 - phosphoglyc…
GO:0009894	regulation of catabolic process	6.84e-05	0.0116	1.08	11324	574	8725	479	[Csnk1d - casein kinase 1, delta, Abca2 - atp-binding cassette, sub-family a (abc1), member 2, Ptk2b - ptk2 protein tyrosine kinase 2 beta, Vcp - valosin containing protein, Mapkapk2 - map kinase-activated protein kinase 2, Ptbp1 - polypyrimidine tract binding protein 1, Pcsk9 - proprotein convertase subtilisin/kexin type 9, Dab2 - disabled 2, mitogen-responsive phosphoprotein, Pten - phosphatase…
GO:0010605	negative regulation of macromolecule metabolic process	7.02e-05	0.0118	1.05	11324	1706	8725	1375	[Pzp - pregnancy zone protein, Ptger4 - prostaglandin e receptor 4 (subtype ep4), Hist2h3c1 - histone cluster 2, h3c1, Ptgs2 - prostaglandin-endoperoxide synthase 2, Pth - parathyroid hormone, Abl1 - c-abl oncogene 1, non-receptor tyrosine kinase, Nfx1 - nuclear transcription factor, x-box binding 1, Zic2 - zinc finger protein of the cerebellum 2, Coro1c - coronin, actin binding protein 1c, Ptbp1…
									tor of bruton agammaglobulinemia tyrosine kinase, Crkl - v-crk sarcoma virus ct10 oncogene homolog (avian)-like, Kcnq1 - potassium voltage-gated channel, subfamily q, member 1, Pip5kl1 - phosphatidylinositol-4-phosphate 5-kinase-like 1, Mas1 - mas1 oncogene, Prmt3 - protein arginine n-methyltransferase 3, Mapkapk2 - map kinase-activated protein kinase 2, Dusp3 - dual specificity phosphatase 3 (va…
GO:0071705	nitrogen compound transport	7.43e-05	0.0123	1.06	11324	957	8725	784	[Abca1 - atp-binding cassette, sub-family a (abc1), member 1, Sytl1 - synaptotagmin-like 1, Abca2 - atp-binding cassette, sub-family a (abc1), member 2, Abcg1 - atp-binding cassette, sub-family g (white), member 1, Grtp1 - gh regulated tbc protein 1, Vcp - valosin containing protein, Eif5a2 - eukaryotic translation initiation factor 5a2, Lman1 - lectin, mannose-binding, 1, Agr2 - anterior gradien…
									osin ic, Myo1b - myosin ib, Stx18 - syntaxin 18, Fkbp1b - fk506 binding protein 1b, Myh9 - myosin, heavy polypeptide 9, non-muscle, Arl6 - adp-ribosylation factor-like 6, Dnajc19 - dnaj (hsp40) homolog, subfamily c, member 19, Slc25a13 - solute carrier family 25 (mitochondrial carrier, adenine nucleotide translocator), member 13, Nasp - nuclear autoantigenic sperm protein (histone-binding), Rundc…
GO:0032270	positive regulation of cellular protein metabolic process	7.5e-05	0.0123	1.06	11324	1082	8725	883	[Ptger3 - prostaglandin e receptor 3 (subtype ep3), Ptger4 - prostaglandin e receptor 4 (subtype ep4), Abca2 - atp-binding cassette, sub-family a (abc1), member 2, Clspn - claspin, Ptgs2 - prostaglandin-endoperoxide synthase 2, Abl1 - c-abl oncogene 1, non-receptor tyrosine kinase, Ptk2b - ptk2 protein tyrosine kinase 2 beta, Eif5a2 - eukaryotic translation initiation factor 5a2, Vcp - valosin co…
									regulated gene 9, Pomt2 - protein-o-mannosyltransferase 2, Ndn - necdin, Bmper - bmp-binding endothelial regulator, Parp14 - poly (adp-ribose) polymerase family, member 14, Nck1 - non-catalytic region of tyrosine kinase adaptor protein 1, Tnfrsf11a - tumor necrosis factor receptor superfamily, member 11a, Arl2bp - adp-ribosylation factor-like 2 binding protein, Tnfrsf18 - tumor necrosis factor re…
GO:0048193	Golgi vesicle transport	7.97e-05	0.0129	1.16	11324	144	8725	129	[Tmed3 - transmembrane emp24 domain containing 3, Arf3 - adp-ribosylation factor 3, Sar1b - sar1 gene homolog b (s. cerevisiae), Spire1 - spire homolog 1 (drosophila), Cope - coatomer protein complex, subunit epsilon, Arf5 - adp-ribosylation factor 5, Arf4 - adp-ribosylation factor 4, Vcp - valosin containing protein, Lman1 - lectin, mannose-binding, 1, Vapa - vesicle-associated membrane protein,…
GO:0040012	regulation of locomotion	9e-05	0.0144	1.07	11324	789	8725	650	[Ptger3 - prostaglandin e receptor 3 (subtype ep3), Ptger4 - prostaglandin e receptor 4 (subtype ep4), Ptgs2 - prostaglandin-endoperoxide synthase 2, Abl1 - c-abl oncogene 1, non-receptor tyrosine kinase, Pip5kl1 - phosphatidylinositol-4-phosphate 5-kinase-like 1, Ptk2b - ptk2 protein tyrosine kinase 2 beta, Efcab1 - ef hand calcium binding domain 1, Tmsb10 - thymosin, beta 10, Dusp3 - dual speci…
GO:0009966	regulation of signal transduction	9.22e-05	0.0146	1.04	11324	1896	8725	1523	[Ptger3 - prostaglandin e receptor 3 (subtype ep3), Phactr4 - phosphatase and actin regulator 4, Ptger4 - prostaglandin e receptor 4 (subtype ep4), Abca1 - atp-binding cassette, sub-family a (abc1), member 1, Ptgis - prostaglandin i2 (prostacyclin) synthase, Ptgs2 - prostaglandin-endoperoxide synthase 2, Pth - parathyroid hormone, Slc9a6 - solute carrier family 9 (sodium/hydrogen exchanger), memb…
									a 1, Ppp1r16b - protein phosphatase 1, regulatory (inhibitor) subunit 16b, Fgf23 - fibroblast growth factor 23, Lynx1 - ly6/neurotoxin 1, Dlgap4 - discs, large homolog-associated protein 4 (drosophila), Npsr1 - neuropeptide s receptor 1, Itgb1 - integrin beta 1 (fibronectin receptor beta), Cib1 - calcium and integrin binding 1 (calmyrin), Prkra - protein kinase, interferon inducible double strand…
									n factor homolog (yeast), Gpr3 - g-protein coupled receptor 3, Bmp3 - bone morphogenetic protein 3, Osm - oncostatin m, St5 - suppression of tumorigenicity 5, Il24 - interleukin 24, St18 - suppression of tumorigenicity 18, Vwa2 - von willebrand factor a domain containing 2, P2ry1 - purinergic receptor p2y, g-protein coupled 1, Trim8 - tripartite motif-containing 8, Stambp - stam binding protein, …
GO:0044093	positive regulation of molecular function	9.44e-05	0.0148	1.06	11324	1045	8725	853	[Phactr4 - phosphatase and actin regulator 4, Clspn - claspin, Pth - parathyroid hormone, Abl1 - c-abl oncogene 1, non-receptor tyrosine kinase, Adcy1 - adenylate cyclase 1, Ptk2b - ptk2 protein tyrosine kinase 2 beta, Grtp1 - gh regulated tbc protein 1, Vcp - valosin containing protein, Zic2 - zinc finger protein of the cerebellum 2, Coro1c - coronin, actin binding protein 1c, Ace - angiotensin …
									a - farnesyltransferase, caax box, alpha, Iqgap3 - iq motif containing gtpase activating protein 3, Tlr4 - toll-like receptor 4, Eif5 - eukaryotic translation initiation factor 5, Itga1 - integrin alpha 1, Nf1 - neurofibromatosis 1, Bok - bcl2-related ovarian killer protein, Neurod1 - neurogenic differentiation 1, Tlr6 - toll-like receptor 6, Trim28 - tripartite motif-containing 28, Timp2 - tissu…
GO:0051270	regulation of cellular component movement	9.78e-05	0.0152	1.07	11324	783	8725	645	[Ptger3 - prostaglandin e receptor 3 (subtype ep3), Ptger4 - prostaglandin e receptor 4 (subtype ep4), Ptgs2 - prostaglandin-endoperoxide synthase 2, Abl1 - c-abl oncogene 1, non-receptor tyrosine kinase, Pip5kl1 - phosphatidylinositol-4-phosphate 5-kinase-like 1, Ptk2b - ptk2 protein tyrosine kinase 2 beta, Efcab1 - ef hand calcium binding domain 1, Tmsb10 - thymosin, beta 10, Dusp3 - dual speci…
GO:0006464	cellular protein modification process	0.000108	0.0166	1.05	11324	1413	8725	1143	[Ptger4 - prostaglandin e receptor 4 (subtype ep4), Abca1 - atp-binding cassette, sub-family a (abc1), member 1, Clspn - claspin, Abi1 - abl-interactor 1, Abl1 - c-abl oncogene 1, non-receptor tyrosine kinase, Nfx1 - nuclear transcription factor, x-box binding 1, Ptk2b - ptk2 protein tyrosine kinase 2 beta, Vcp - valosin containing protein, Stk40 - serine/threonine kinase 40, Akt3 - thymoma viral…
									in 5, Vkorc1 - vitamin k epoxide reductase complex, subunit 1, Mta3 - metastasis associated 3, Mta1 - metastasis associated 1, Rad18 - rad18 homolog (s. cerevisiae), Usp8 - ubiquitin specific peptidase 8, Hhat - hedgehog acyltransferase, Ppp2r5a - protein phosphatase 2, regulatory subunit b (b56), alpha isoform, Nedd4l - neural precursor cell expressed, developmentally down-regulated gene 4-like,…
GO:0036211	protein modification process	0.000108	0.0164	1.05	11324	1413	8725	1143	[Ptger4 - prostaglandin e receptor 4 (subtype ep4), Abca1 - atp-binding cassette, sub-family a (abc1), member 1, Clspn - claspin, Abi1 - abl-interactor 1, Abl1 - c-abl oncogene 1, non-receptor tyrosine kinase, Nfx1 - nuclear transcription factor, x-box binding 1, Ptk2b - ptk2 protein tyrosine kinase 2 beta, Vcp - valosin containing protein, Stk40 - serine/threonine kinase 40, Akt3 - thymoma viral…
									unit 1, Sirt5 - sirtuin 5, Rnf133 - ring finger protein 133, Mta3 - metastasis associated 3, Mta1 - metastasis associated 1, Rad18 - rad18 homolog (s. cerevisiae), Usp8 - ubiquitin specific peptidase 8, Hhat - hedgehog acyltransferase, Nedd4l - neural precursor cell expressed, developmentally down-regulated gene 4-like, Ppp2r5a - protein phosphatase 2, regulatory subunit b (b56), alpha isoform, S…
GO:0034641	cellular nitrogen compound metabolic process	0.000112	0.0168	1.05	11324	1651	8725	1330	[Abca2 - atp-binding cassette, sub-family a (abc1), member 2, H6pd - hexose-6-phosphate dehydrogenase (glucose 1-dehydrogenase), Clspn - claspin, Adprhl2 - adp-ribosylhydrolase like 2, Abl1 - c-abl oncogene 1, non-receptor tyrosine kinase, Adcy1 - adenylate cyclase 1, Eif5a2 - eukaryotic translation initiation factor 5a2, Vcp - valosin containing protein, Gtpbp3 - gtp binding protein 3, Acadm - a…
									7 - ubiquitin specific peptidase 7, Tinf2 - terf1 (trf1)-interacting nuclear factor 2, Mbd2 - methyl-cpg binding domain protein 2, Mbd3 - methyl-cpg binding domain protein 3, Tnks1bp1 - tankyrase 1 binding protein 1, Mcm3 - minichromosome maintenance deficient 3 (s. cerevisiae), Mcm2 - minichromosome maintenance deficient 2 mitotin (s. cerevisiae), Cep63 - centrosomal protein 63, Atp5g3 - atp syn…
GO:0010564	regulation of cell cycle process	0.000114	0.017	1.1	11324	379	8725	321	[Nipbl - nipped-b homolog (drosophila), Anapc4 - anaphase promoting complex subunit 4, Calr - calreticulin, Clspn - claspin, Klhl13 - kelch-like 13, Zfy2 - zinc finger protein 2, y linked, Fap - fibroblast activation protein, Rock2 - rho-associated coiled-coil containing protein kinase 2, Stxbp4 - syntaxin binding protein 4, Pinx1 - pin2/terf1 interacting, telomerase inhibitor 1, Paf1 - paf1, rna…
GO:0006139	nucleobase-containing compound metabolic process	0.000115	0.0169	1.05	11324	1280	8725	1038	[H6pd - hexose-6-phosphate dehydrogenase (glucose 1-dehydrogenase), Adprhl2 - adp-ribosylhydrolase like 2, Clspn - claspin, Abl1 - c-abl oncogene 1, non-receptor tyrosine kinase, Adcy1 - adenylate cyclase 1, Vcp - valosin containing protein, Gtpbp3 - gtp binding protein 3, Hmgcs1 - 3-hydroxy-3-methylglutaryl-coenzyme a synthase 1, Ptbp1 - polypyrimidine tract binding protein 1, Ptgdr - prostaglan…
									sphingomyelin phosphodiesterase 3, neutral, Uck2 - uridine-cytidine kinase 2, Pum2 - pumilio 2 (drosophila), Idh3a - isocitrate dehydrogenase 3 (nad+) alpha, Pum1 - pumilio 1 (drosophila), Top1mt - dna topoisomerase 1, mitochondrial, Cds2 - cdp-diacylglycerol synthase (phosphatidate cytidylyltransferase) 2, Polh - polymerase (dna directed), eta (rad 30 related), Ivns1abp - influenza virus ns1a bi…
GO:1903364	positive regulation of cellular protein catabolic process	0.000123	0.018	1.19	11324	97	8725	89	[Csnk1d - casein kinase 1, delta, Hamp - hepcidin antimicrobial peptide, Abca2 - atp-binding cassette, sub-family a (abc1), member 2, Agtpbp1 - atp/gtp binding protein 1, Faf1 - fas-associated factor 1, Ptk2 - ptk2 protein tyrosine kinase 2, Ptk2b - ptk2 protein tyrosine kinase 2 beta, Vcp - valosin containing protein, Csnk1e - casein kinase 1, epsilon, Dact1 - dapper homolog 1, antagonist of bet…
GO:2000145	regulation of cell motility	0.000123	0.0178	1.07	11324	726	8725	599	[Ptger3 - prostaglandin e receptor 3 (subtype ep3), Ptger4 - prostaglandin e receptor 4 (subtype ep4), Ptgs2 - prostaglandin-endoperoxide synthase 2, Pip5kl1 - phosphatidylinositol-4-phosphate 5-kinase-like 1, Abl1 - c-abl oncogene 1, non-receptor tyrosine kinase, Ptk2b - ptk2 protein tyrosine kinase 2 beta, Efcab1 - ef hand calcium binding domain 1, Tmsb10 - thymosin, beta 10, Dusp3 - dual speci…
GO:0009152	purine ribonucleotide biosynthetic process	0.000125	0.0178	1.18	11324	110	8725	100	[Adcy1 - adenylate cyclase 1, Nudt2 - nudix (nucleoside diphosphate linked moiety x)-type motif 2, Pank1 - pantothenate kinase 1, Hk3 - hexokinase 3, Pfkl - phosphofructokinase, liver, b-type, Pfkm - phosphofructokinase, muscle, Npr2 - natriuretic peptide receptor 2, Pgam1 - phosphoglycerate mutase 1, Pgk1 - phosphoglycerate kinase 1, Pgk2 - phosphoglycerate kinase 2, Nppb - natriuretic peptide t…
GO:0051234	establishment of localization	0.000127	0.0179	1.04	11324	2235	8725	1787	[Ptger3 - prostaglandin e receptor 3 (subtype ep3), Abca1 - atp-binding cassette, sub-family a (abc1), member 1, Abca4 - atp-binding cassette, sub-family a (abc1), member 4, Abca2 - atp-binding cassette, sub-family a (abc1), member 2, Abcg1 - atp-binding cassette, sub-family g (white), member 1, Slc9a6 - solute carrier family 9 (sodium/hydrogen exchanger), member 6, Abl1 - c-abl oncogene 1, non-r…
									family 39 (metal ion transporter), member 13, Slc25a1 - solute carrier family 25 (mitochondrial carrier, citrate transporter), member 1, Slc12a9 - solute carrier family 12 (potassium/chloride transporters), member 9, Slc35b4 - solute carrier family 35, member b4, Trpm6 - transient receptor potential cation channel, subfamily m, member 6, Trpm3 - transient receptor potential cation channel, subfam…
									5 (mitochondrial carrier, dicarboxylate transporter), member 10, Csnk1e - casein kinase 1, epsilon, Nup155 - nucleoporin 155, Abcc5 - atp-binding cassette, sub-family c (cftr/mrp), member 5, Abcg5 - atp-binding cassette, sub-family g (white), member 5, Abca3 - atp-binding cassette, sub-family a (abc1), member 3, Slc14a2 - solute carrier family 14 (urea transporter), member 2, Abca7 - atp-binding …
GO:0019438	aromatic compound biosynthetic process	0.000127	0.0178	1.09	11324	481	8725	403	[Oas1a - 2'-5' oligoadenylate synthetase 1a, Adcy1 - adenylate cyclase 1, Vcp - valosin containing protein, Gtf2e2 - general transcription factor ii e, polypeptide 2 (beta subunit), Slc6a3 - solute carrier family 6 (neurotransmitter transporter, dopamine), member 3, Pinx1 - pin2/terf1 interacting, telomerase inhibitor 1, Cox10 - cytochrome c oxidase assembly protein 10, Gtf2e1 - general transcrip…
GO:0023051	regulation of signaling	0.000127	0.0176	1.04	11324	2212	8725	1769	[Ptger3 - prostaglandin e receptor 3 (subtype ep3), Ptger4 - prostaglandin e receptor 4 (subtype ep4), Phactr4 - phosphatase and actin regulator 4, Abca1 - atp-binding cassette, sub-family a (abc1), member 1, Ptgis - prostaglandin i2 (prostacyclin) synthase, Ptgs1 - prostaglandin-endoperoxide synthase 1, Ptgs2 - prostaglandin-endoperoxide synthase 2, Pth - parathyroid hormone, Abl1 - c-abl oncoge…
									mily, member 23, Elf1 - e74-like factor 1, Trim39 - tripartite motif-containing 39, Emd - emerin, Glipr2 - gli pathogenesis-related 2, Ephb2 - eph receptor b2, Sos1 - son of sevenless homolog 1 (drosophila), Aacs - acetoacetyl-coa synthetase, Atad1 - atpase family, aaa domain containing 1, Epha5 - eph receptor a5, Muc20 - mucin 20, Epha7 - eph receptor a7, Epha8 - eph receptor a8, Sorl1 - sortili…
									molog (drosophila), Synj2bp - synaptojanin 2 binding protein, Stxbp5l - syntaxin binding protein 5-like, Grk1 - g protein-coupled receptor kinase 1, Rnf13 - ring finger protein 13, Klk5 - kallikrein related-peptidase 5, Kctd12b - potassium channel tetramerisation domain containing 12b, Ccl19 - chemokine (c-c motif) ligand 19, Tbc1d16 - tbc1 domain family, member 16, Kif5b - kinesin family member …
GO:0031329	regulation of cellular catabolic process	0.000128	0.0176	1.09	11324	486	8725	407	[Csnk1d - casein kinase 1, delta, Abca2 - atp-binding cassette, sub-family a (abc1), member 2, Ptk2b - ptk2 protein tyrosine kinase 2 beta, Vcp - valosin containing protein, Mapkapk2 - map kinase-activated protein kinase 2, Ptbp1 - polypyrimidine tract binding protein 1, Pcsk9 - proprotein convertase subtilisin/kexin type 9, Dab2 - disabled 2, mitogen-responsive phosphoprotein, Pten - phosphatase…
GO:0009124	nucleoside monophosphate biosynthetic process	0.000132	0.018	1.21	11324	76	8725	71	[Uprt - uracil phosphoribosyltransferase (fur1) homolog (s. cerevisiae), Stoml2 - stomatin (epb7.2)-like 2, Eno3 - enolase 3, beta muscle, Atp5g2 - atp synthase, h+ transporting, mitochondrial f0 complex, subunit c2 (subunit 9), Eno2 - enolase 2, gamma neuronal, Nudt2 - nudix (nucleoside diphosphate linked moiety x)-type motif 2, Dctd - dcmp deaminase, Umps - uridine monophosphate synthetase, Pfk…
GO:0006164	purine nucleotide biosynthetic process	0.000133	0.0179	1.17	11324	116	8725	105	[Oas1a - 2'-5' oligoadenylate synthetase 1a, Adcy1 - adenylate cyclase 1, Nudt2 - nudix (nucleoside diphosphate linked moiety x)-type motif 2, Pank1 - pantothenate kinase 1, Hk3 - hexokinase 3, Pfkl - phosphofructokinase, liver, b-type, Pfkm - phosphofructokinase, muscle, Npr2 - natriuretic peptide receptor 2, Pgam1 - phosphoglycerate mutase 1, Pgk1 - phosphoglycerate kinase 1, Pgk2 - phosphoglyc…
GO:0046034	ATP metabolic process	0.000134	0.0178	1.2	11324	83	8725	77	[Stoml2 - stomatin (epb7.2)-like 2, Surf1 - surfeit gene 1, Hspa8 - heat shock protein 8, Eno3 - enolase 3, beta muscle, Atp5g2 - atp synthase, h+ transporting, mitochondrial f0 complex, subunit c2 (subunit 9), Entpd5 - ectonucleoside triphosphate diphosphohydrolase 5, Nudt5 - nudix (nucleoside diphosphate linked moiety x)-type motif 5, Eno2 - enolase 2, gamma neuronal, Vcp - valosin containing p…
GO:0045859	regulation of protein kinase activity	0.000139	0.0184	1.09	11324	480	8725	402	[Prok1 - prokineticin 1, Clspn - claspin, Abl1 - c-abl oncogene 1, non-receptor tyrosine kinase, Mas1 - mas1 oncogene, Ptk2b - ptk2 protein tyrosine kinase 2 beta, Dusp3 - dual specificity phosphatase 3 (vaccinia virus phosphatase vh1-related), Coro1c - coronin, actin binding protein 1c, Ace - angiotensin i converting enzyme (peptidyl-dipeptidase a) 1, Dag1 - dystroglycan 1, Dab2 - disabled 2, mi…
GO:0032880	regulation of protein localization	0.000142	0.0186	1.07	11324	670	8725	554	[Ptger3 - prostaglandin e receptor 3 (subtype ep3), H2-T23 - histocompatibility 2, t region locus 23, Ptger4 - prostaglandin e receptor 4 (subtype ep4), Xpo4 - exportin 4, Abca2 - atp-binding cassette, sub-family a (abc1), member 2, Abcg1 - atp-binding cassette, sub-family g (white), member 1, Gsn - gelsolin, Ptgs2 - prostaglandin-endoperoxide synthase 2, Cyp2j6 - cytochrome p450, family 2, subfa…
GO:0051172	negative regulation of nitrogen compound metabolic process	0.000148	0.0193	1.05	11324	1576	8725	1270	[Pzp - pregnancy zone protein, Ptgis - prostaglandin i2 (prostacyclin) synthase, Abca2 - atp-binding cassette, sub-family a (abc1), member 2, Hist2h3c1 - histone cluster 2, h3c1, Ptgs2 - prostaglandin-endoperoxide synthase 2, Abl1 - c-abl oncogene 1, non-receptor tyrosine kinase, Nfx1 - nuclear transcription factor, x-box binding 1, Zic2 - zinc finger protein of the cerebellum 2, Coro1c - coronin…
									n c, Trim21 - tripartite motif-containing 21, Cst8 - cystatin 8 (cystatin-related epididymal spermatogenic), Hivep1 - human immunodeficiency virus type i enhancer binding protein 1, Cstb - cystatin b, Ctbp1 - c-terminal binding protein 1, Ltf - lactotransferrin, Alad - aminolevulinate, delta-, dehydratase, Src - rous sarcoma oncogene, Lxn - latexin, Srebf1 - sterol regulatory element binding tran…
GO:0009127	purine nucleoside monophosphate biosynthetic process	0.000154	0.0198	1.22	11324	68	8725	64	[Stoml2 - stomatin (epb7.2)-like 2, Eno3 - enolase 3, beta muscle, Atp5g2 - atp synthase, h+ transporting, mitochondrial f0 complex, subunit c2 (subunit 9), Eno2 - enolase 2, gamma neuronal, Nudt2 - nudix (nucleoside diphosphate linked moiety x)-type motif 2, Pfkl - phosphofructokinase, liver, b-type, Hk3 - hexokinase 3, Pfkm - phosphofructokinase, muscle, Pgam1 - phosphoglycerate mutase 1, Impdh…
GO:0009168	purine ribonucleoside monophosphate biosynthetic process	0.000154	0.0196	1.22	11324	68	8725	64	[Stoml2 - stomatin (epb7.2)-like 2, Eno3 - enolase 3, beta muscle, Atp5g2 - atp synthase, h+ transporting, mitochondrial f0 complex, subunit c2 (subunit 9), Eno2 - enolase 2, gamma neuronal, Nudt2 - nudix (nucleoside diphosphate linked moiety x)-type motif 2, Pfkl - phosphofructokinase, liver, b-type, Hk3 - hexokinase 3, Pfkm - phosphofructokinase, muscle, Pgam1 - phosphoglycerate mutase 1, Impdh…
GO:0051247	positive regulation of protein metabolic process	0.000156	0.0198	1.05	11324	1147	8725	932	[Ptger3 - prostaglandin e receptor 3 (subtype ep3), Ptger4 - prostaglandin e receptor 4 (subtype ep4), Abca2 - atp-binding cassette, sub-family a (abc1), member 2, Abcg1 - atp-binding cassette, sub-family g (white), member 1, Clspn - claspin, Ptgs2 - prostaglandin-endoperoxide synthase 2, Abl1 - c-abl oncogene 1, non-receptor tyrosine kinase, Ptk2b - ptk2 protein tyrosine kinase 2 beta, Eif5a2 - …
									ived growth factor 1, Npm1 - nucleophosmin 1, Prdx2 - peroxiredoxin 2, Tcf7l2 - transcription factor 7 like 2, t cell specific, hmg box, Notch1 - notch 1, Brms1 - breast cancer metastasis-suppressor 1, Nodal - nodal, Esr2 - estrogen receptor 2 (beta), Skp1a - s-phase kinase-associated protein 1a, Mrps27 - mitochondrial ribosomal protein s27, Camkk1 - calcium/calmodulin-dependent protein kinase ki…
GO:0031324	negative regulation of cellular metabolic process	0.000172	0.0216	1.04	11324	1671	8725	1344	[Pzp - pregnancy zone protein, Ptger4 - prostaglandin e receptor 4 (subtype ep4), Ptgis - prostaglandin i2 (prostacyclin) synthase, Abca2 - atp-binding cassette, sub-family a (abc1), member 2, Hist2h3c1 - histone cluster 2, h3c1, Ptgs2 - prostaglandin-endoperoxide synthase 2, Abl1 - c-abl oncogene 1, non-receptor tyrosine kinase, Nfx1 - nuclear transcription factor, x-box binding 1, Zic2 - zinc f…
									nase-like 1, Mas1 - mas1 oncogene, Prmt3 - protein arginine n-methyltransferase 3, Mapkapk2 - map kinase-activated protein kinase 2, Dusp3 - dual specificity phosphatase 3 (vaccinia virus phosphatase vh1-related), Tbx20 - t-box 20, Pinx1 - pin2/terf1 interacting, telomerase inhibitor 1, Mafk - v-maf musculoaponeurotic fibrosarcoma oncogene family, protein k (avian), Dag1 - dystroglycan 1, Ppm1e -…
GO:0010646	regulation of cell communication	0.000174	0.0216	1.04	11324	2201	8725	1759	[Ptger3 - prostaglandin e receptor 3 (subtype ep3), Phactr4 - phosphatase and actin regulator 4, Ptger4 - prostaglandin e receptor 4 (subtype ep4), Abca1 - atp-binding cassette, sub-family a (abc1), member 1, Ptgis - prostaglandin i2 (prostacyclin) synthase, Ptgs1 - prostaglandin-endoperoxide synthase 1, Ptgs2 - prostaglandin-endoperoxide synthase 2, Pth - parathyroid hormone, Slc9a6 - solute car…
									eceptor b2, Glipr2 - gli pathogenesis-related 2, Sos1 - son of sevenless homolog 1 (drosophila), Aacs - acetoacetyl-coa synthetase, Atad1 - atpase family, aaa domain containing 1, Epha5 - eph receptor a5, Muc20 - mucin 20, Epha7 - eph receptor a7, Sorl1 - sortilin-related receptor, ldlr class a repeats-containing, Epha8 - eph receptor a8, Epm2a - epilepsy, progressive myoclonic epilepsy, type 2 g…
									kine (c-c motif) ligand 19, Kif5b - kinesin family member 5b, Cops8 - cop9 (constitutive photomorphogenic) homolog, subunit 8 (arabidopsis thaliana), Igsf11 - immunoglobulin superfamily, member 11, Kcnc3 - potassium voltage gated channel, shaw-related subfamily, member 3, Kcnb1 - potassium voltage gated channel, shab-related subfamily, member 1, Uts2 - urotensin 2, Kcnh1 - potassium voltage-gated…
GO:0048585	negative regulation of response to stimulus	0.000177	0.0218	1.06	11324	1107	8725	900	[H2-T23 - histocompatibility 2, t region locus 23, Ptger3 - prostaglandin e receptor 3 (subtype ep3), Ptger4 - prostaglandin e receptor 4 (subtype ep4), Phactr4 - phosphatase and actin regulator 4, Ptgis - prostaglandin i2 (prostacyclin) synthase, Ptgs2 - prostaglandin-endoperoxide synthase 2, Abl1 - c-abl oncogene 1, non-receptor tyrosine kinase, Vcp - valosin containing protein, Coro1b - coroni…
									i) binding protein 3, Ercc1 - excision repair cross-complementing rodent repair deficiency, complementation group 1, Unc5b - unc-5 homolog b (c. elegans), F11 - coagulation factor xi, Epor - erythropoietin receptor, Pkhd1 - polycystic kidney and hepatic disease 1, Esr1 - estrogen receptor 1 (alpha), Nfkb1 - nuclear factor of kappa light polypeptide gene enhancer in b cells 1, p105, Znrf3 - zinc a…
GO:0006810	transport	0.000184	0.0225	1.04	11324	2154	8725	1722	[Ptger3 - prostaglandin e receptor 3 (subtype ep3), Abca1 - atp-binding cassette, sub-family a (abc1), member 1, Abca4 - atp-binding cassette, sub-family a (abc1), member 4, Abca2 - atp-binding cassette, sub-family a (abc1), member 2, Abcg1 - atp-binding cassette, sub-family g (white), member 1, Abl1 - c-abl oncogene 1, non-receptor tyrosine kinase, Slc9a6 - solute carrier family 9 (sodium/hydrog…
									e trafficking protein 10 (yeast), Glra3 - glycine receptor, alpha 3 subunit, Trem3 - triggering receptor expressed on myeloid cells 3, Cacna1h - calcium channel, voltage-dependent, t type, alpha 1h subunit, Syn2 - synapsin ii, Cox15 - cytochrome c oxidase assembly protein 15, Syngr1 - synaptogyrin 1, Stx6 - syntaxin 6, Syngr2 - synaptogyrin 2, Slc2a2 - solute carrier family 2 (facilitated glucose…
									ii, Slamf1 - signaling lymphocytic activation molecule family member 1, Stoml1 - stomatin-like 1, Fabp6 - fatty acid binding protein 6, ileal (gastrotropin), Nme7 - nme/nm23 family member 7, Clnk - cytokine-dependent hematopoietic cell linker, Golga5 - golgi autoantigen, golgin subfamily a, 5, Slc26a6 - solute carrier family 26, member 6, Sytl4 - synaptotagmin-like 4, Snx4 - sorting nexin 4, Il6 …
GO:0051129	negative regulation of cellular component organization	0.000191	0.0232	1.08	11324	537	8725	447	[Ptger4 - prostaglandin e receptor 4 (subtype ep4), Cgnl1 - cingulin-like 1, Mak - male germ cell-associated kinase, Abca2 - atp-binding cassette, sub-family a (abc1), member 2, Gsn - gelsolin, H3f3a - h3 histone, family 3a, Zfy2 - zinc finger protein 2, y linked, Tmsb10 - thymosin, beta 10, Tmsb4x - thymosin, beta 4, x chromosome, Tbx20 - t-box 20, Coro1c - coronin, actin binding protein 1c, Cor…
GO:0051173	positive regulation of nitrogen compound metabolic process	0.000196	0.0235	1.04	11324	2139	8725	1710	[Ptger3 - prostaglandin e receptor 3 (subtype ep3), Ptger4 - prostaglandin e receptor 4 (subtype ep4), Abca2 - atp-binding cassette, sub-family a (abc1), member 2, Abcg1 - atp-binding cassette, sub-family g (white), member 1, Ptgs2 - prostaglandin-endoperoxide synthase 2, Pth - parathyroid hormone, Abl1 - c-abl oncogene 1, non-receptor tyrosine kinase, Ptk2b - ptk2 protein tyrosine kinase 2 beta,…
									lip - toll interacting protein, Mefv - mediterranean fever, Nvl - nuclear vcp-like, Fcer1a - fc receptor, ige, high affinity i, alpha polypeptide, Fcgr1 - fc receptor, igg, high affinity i, Paf1 - paf1, rna polymerase ii associated factor, homolog (s. cerevisiae), Fbn1 - fibrillin 1, Rap1a - ras-related protein-1a, Eya4 - eyes absent 4 homolog (drosophila), Ezh1 - enhancer of zeste homolog 1 (dro…
									low density lipoprotein receptor-related protein 1, Xcl1 - chemokine (c motif) ligand 1, Lat - linker for activation of t cells, Arhgef2 - rho/rac guanine nucleotide exchange factor (gef) 2, Fastkd2 - fast kinase domains 2, Mad2l2 - mad2 mitotic arrest deficient-like 2, Arrdc3 - arrestin domain containing 3, Lgals9 - lectin, galactose binding, soluble 9, Epgn - epithelial mitogen, Nhlrc1 - nhl re…
GO:0043254	regulation of protein complex assembly	0.000197	0.0235	1.1	11324	316	8725	269	[Magel2 - melanoma antigen, family l, 2, Ptger4 - prostaglandin e receptor 4 (subtype ep4), Abi2 - abl-interactor 2, Fas - fas (tnf receptor superfamily member 6), Abca1 - atp-binding cassette, sub-family a (abc1), member 1, Gsn - gelsolin, Spire1 - spire homolog 1 (drosophila), Faf1 - fas-associated factor 1, Abl1 - c-abl oncogene 1, non-receptor tyrosine kinase, Capg - capping protein (actin fi…
GO:0065009	regulation of molecular function	0.000205	0.0242	1.04	11324	1779	8725	1428	[Pzp - pregnancy zone protein, Phactr4 - phosphatase and actin regulator 4, Ptgis - prostaglandin i2 (prostacyclin) synthase, Abca2 - atp-binding cassette, sub-family a (abc1), member 2, Clspn - claspin, Ptgs2 - prostaglandin-endoperoxide synthase 2, Pth - parathyroid hormone, Abl1 - c-abl oncogene 1, non-receptor tyrosine kinase, Adcy1 - adenylate cyclase 1, Ptk2b - ptk2 protein tyrosine kinase …
									oglobin, Rgs7 - regulator of g protein signaling 7, Tiam2 - t cell lymphoma invasion and metastasis 2, Zc3hav1 - zinc finger ccch type, antiviral 1, Herpud1 - homocysteine-inducible, endoplasmic reticulum stress-inducible, ubiquitin-like domain member 1, Mllt1 - myeloid/lymphoid or mixed-lineage leukemia (trithorax homolog, drosophila); translocated to, 1, Itgb1bp1 - integrin beta 1 binding prote…
									- ras, guanyl releasing protein 3, Oprm1 - opioid receptor, mu 1, Tank - traf family member-associated nf-kappa b activator, Gna13 - guanine nucleotide binding protein, alpha 13, Gnai3 - guanine nucleotide binding protein (g protein), alpha inhibiting 3, Gnai2 - guanine nucleotide binding protein (g protein), alpha inhibiting 2, Gnat1 - guanine nucleotide binding protein, alpha transducing 1, Rfc…
GO:0007017	microtubule-based process	0.000209	0.0245	1.1	11324	347	8725	294	[Csnk1d - casein kinase 1, delta, Calm3 - calmodulin 3, Mak - male germ cell-associated kinase, Tcte3 - t-complex-associated testis expressed 3, Calm1 - calmodulin 1, Spire1 - spire homolog 1 (drosophila), Mark3 - map/microtubule affinity-regulating kinase 3, Ptk2 - ptk2 protein tyrosine kinase 2, Vcp - valosin containing protein, Gas8 - growth arrest specific 8, Capn6 - calpain 6, Katnal1 - kata…
GO:0006754	ATP biosynthetic process	0.000212	0.0247	1.25	11324	51	8725	49	[Stoml2 - stomatin (epb7.2)-like 2, Eno3 - enolase 3, beta muscle, Atp5g2 - atp synthase, h+ transporting, mitochondrial f0 complex, subunit c2 (subunit 9), Eno2 - enolase 2, gamma neuronal, Nudt2 - nudix (nucleoside diphosphate linked moiety x)-type motif 2, Hk3 - hexokinase 3, Pfkl - phosphofructokinase, liver, b-type, Pfkm - phosphofructokinase, muscle, Pgam1 - phosphoglycerate mutase 1, Hk2 -…
GO:0031400	negative regulation of protein modification process	0.000218	0.0252	1.09	11324	419	8725	352	[Rock1 - rho-associated coiled-coil containing protein kinase 1, Oxr1 - oxidation resistance 1, Phf1 - phd finger protein 1, Pip5kl1 - phosphatidylinositol-4-phosphate 5-kinase-like 1, Abl1 - c-abl oncogene 1, non-receptor tyrosine kinase, Mas1 - mas1 oncogene, Prmt3 - protein arginine n-methyltransferase 3, Ntrk3 - neurotrophic tyrosine kinase, receptor, type 3, Caml - calcium modulating ligand,…
GO:0009896	positive regulation of catabolic process	0.000219	0.0251	1.1	11324	315	8725	268	[Rock1 - rho-associated coiled-coil containing protein kinase 1, Csnk1d - casein kinase 1, delta, Abca2 - atp-binding cassette, sub-family a (abc1), member 2, Abhd5 - abhydrolase domain containing 5, Faf1 - fas-associated factor 1, Ptk2 - ptk2 protein tyrosine kinase 2, Ptk2b - ptk2 protein tyrosine kinase 2 beta, Vcp - valosin containing protein, Csnk1e - casein kinase 1, epsilon, Mefv - mediter…
GO:0043933	protein-containing complex subunit organization	0.000221	0.0251	1.07	11324	772	8725	634	[Surf6 - surfeit gene 6, Abca1 - atp-binding cassette, sub-family a (abc1), member 1, Surf1 - surfeit gene 1, Hist2h3c1 - histone cluster 2, h3c1, Abcg1 - atp-binding cassette, sub-family g (white), member 1, Gsn - gelsolin, Rnf135 - ring finger protein 135, Spire1 - spire homolog 1 (drosophila), St13 - suppression of tumorigenicity 13, Ptk2b - ptk2 protein tyrosine kinase 2 beta, Vcp - valosin c…
GO:0055086	nucleobase-containing small molecule metabolic process	0.000231	0.0261	1.1	11324	346	8725	293	[Fasn - fatty acid synthase, Surf1 - surfeit gene 1, Idh3b - isocitrate dehydrogenase 3 (nad+) beta, H6pd - hexose-6-phosphate dehydrogenase (glucose 1-dehydrogenase), Oas1a - 2'-5' oligoadenylate synthetase 1a, Adcy1 - adenylate cyclase 1, Rora - rar-related orphan receptor alpha, Vcp - valosin containing protein, Suclg2 - succinate-coenzyme a ligase, gdp-forming, beta subunit, Slc25a25 - solute…
GO:0007049	cell cycle	0.000233	0.0261	1.09	11324	454	8725	380	[Rabgap1 - rab gtpase activating protein 1, Nipbl - nipped-b homolog (drosophila), Anapc4 - anaphase promoting complex subunit 4, Ccndbp1 - cyclin d-type binding-protein 1, Clspn - claspin, Klhl13 - kelch-like 13, Nudc - nuclear distribution gene c homolog (aspergillus), Kntc1 - kinetochore associated 1, Pbk - pdz binding kinase, Esco2 - establishment of cohesion 1 homolog 2 (s. cerevisiae), Katn…
GO:0010563	negative regulation of phosphorus metabolic process	0.000244	0.027	1.09	11324	387	8725	326	[Rock1 - rho-associated coiled-coil containing protein kinase 1, Abca2 - atp-binding cassette, sub-family a (abc1), member 2, Farp1 - ferm, rhogef (arhgef) and pleckstrin domain protein 1 (chondrocyte-derived), Pip5kl1 - phosphatidylinositol-4-phosphate 5-kinase-like 1, Abl1 - c-abl oncogene 1, non-receptor tyrosine kinase, Mas1 - mas1 oncogene, Ntrk3 - neurotrophic tyrosine kinase, receptor, typ…
GO:0045936	negative regulation of phosphate metabolic process	0.000244	0.0268	1.09	11324	387	8725	326	[Rock1 - rho-associated coiled-coil containing protein kinase 1, Abca2 - atp-binding cassette, sub-family a (abc1), member 2, Farp1 - ferm, rhogef (arhgef) and pleckstrin domain protein 1 (chondrocyte-derived), Abl1 - c-abl oncogene 1, non-receptor tyrosine kinase, Pip5kl1 - phosphatidylinositol-4-phosphate 5-kinase-like 1, Mas1 - mas1 oncogene, Ntrk3 - neurotrophic tyrosine kinase, receptor, typ…
GO:0050790	regulation of catalytic activity	0.000244	0.0266	1.05	11324	1305	8725	1055	[Pzp - pregnancy zone protein, Phactr4 - phosphatase and actin regulator 4, Ptgs2 - prostaglandin-endoperoxide synthase 2, Clspn - claspin, Pth - parathyroid hormone, Abl1 - c-abl oncogene 1, non-receptor tyrosine kinase, Adcy1 - adenylate cyclase 1, Ptk2b - ptk2 protein tyrosine kinase 2 beta, Grtp1 - gh regulated tbc protein 1, Vcp - valosin containing protein, Efcab1 - ef hand calcium binding …
									e 1, regulatory (inhibitor) subunit 9a, Dkk1 - dickkopf homolog 1 (xenopus laevis), Rgl3 - ral guanine nucleotide dissociation stimulator-like 3, Sh3bp1 - sh3-domain binding protein 1, Rgma - rgm domain family, member a, Msh3 - muts homolog 3 (e. coli), Msh2 - muts homolog 2 (e. coli), Tnxb - tenascin xb, Shc1 - src homology 2 domain-containing transforming protein c1, Midn - midnolin, Chrna3 - c…
GO:0043170	macromolecule metabolic process	0.000283	0.0307	1.03	11324	2989	8725	2371	[Ptger3 - prostaglandin e receptor 3 (subtype ep3), Ptger4 - prostaglandin e receptor 4 (subtype ep4), Abca1 - atp-binding cassette, sub-family a (abc1), member 1, Abcg1 - atp-binding cassette, sub-family g (white), member 1, Adprhl2 - adp-ribosylhydrolase like 2, Abi1 - abl-interactor 1, Pth - parathyroid hormone, Abl1 - c-abl oncogene 1, non-receptor tyrosine kinase, Nfx1 - nuclear transcriptio…
									Otud7b - otu domain containing 7b, Ctsz - cathepsin z, Pias3 - protein inhibitor of activated stat 3, Sf3a3 - splicing factor 3a, subunit 3, Rnase1 - ribonuclease, rnase a family, 1 (pancreatic), Yeats4 - yeats domain containing 4, Klk13 - kallikrein related-peptidase 13, Perp - perp, tp53 apoptosis effector, Ripk1 - receptor (tnfrsf)-interacting serine-threonine kinase 1, Cry1 - cryptochrome 1 (…
									transducin (beta)-like 1 x-linked, Art3 - adp-ribosyltransferase 3, Dnajb12 - dnaj (hsp40) homolog, subfamily b, member 12, Art4 - adp-ribosyltransferase 4, Plag1 - pleiomorphic adenoma gene 1, Cstf1 - cleavage stimulation factor, 3' pre-rna, subunit 1, Pigo - phosphatidylinositol glycan anchor biosynthesis, class o, Rffl - ring finger and fyve like domain containing protein, Glul - glutamate-amm…
									4930447c04 gene, Mre11a - meiotic recombination 11 homolog a (s. cerevisiae), Cdc5l - cell division cycle 5-like (s. pombe), Pnpt1 - polyribonucleotide nucleotidyltransferase 1, Mus81 - mus81 endonuclease homolog (yeast), Ttll1 - tubulin tyrosine ligase-like 1, Gck - glucokinase, Cts3 - cathepsin 3, Ctsq - cathepsin q, Rnf139 - ring finger protein 139, Zfp473 - zinc finger protein 473, Rpn1 - rib…
GO:0010941	regulation of cell death	0.000302	0.0325	1.05	11324	1226	8725	992	[Ptgfr - prostaglandin f receptor, Ptgis - prostaglandin i2 (prostacyclin) synthase, Ptgs2 - prostaglandin-endoperoxide synthase 2, Pth - parathyroid hormone, Abl1 - c-abl oncogene 1, non-receptor tyrosine kinase, Ptk2b - ptk2 protein tyrosine kinase 2 beta, Vcp - valosin containing protein, Agr2 - anterior gradient 2, Pcsk9 - proprotein convertase subtilisin/kexin type 9, Ace - angiotensin i con…
									- multiple endocrine neoplasia 1, Rps6ka3 - ribosomal protein s6 kinase polypeptide 3, Ei24 - etoposide induced 2.4 mrna, Eif2s1 - eukaryotic translation initiation factor 2, subunit 1 alpha, Slit2 - slit homolog 2 (drosophila), Eif2ak3 - eukar
GO:0000075	cell cycle checkpoint	0.000326	0.0348	1.19	11324	85	8725	78	[Prcc - papillary renal cell carcinoma (translocation-associated), Bcl2l1 - bcl2-like 1, Clspn - claspin, Rps27l - ribosomal protein s27-like, Dclre1b - dna cross-link repair 1b, pso2 homolog (s. cerevisiae), Zfy2 - zinc finger protein 2, y linked, Wac - ww domain containing adaptor with coiled-coil, Trp53 - transformation related protein 53, Timeless - timeless circadian clock 1, Kntc1 - kinetoc…
GO:1903827	regulation of cellular protein localization	0.000343	0.0364	1.09	11324	368	8725	310	[Nipbl - nipped-b homolog (drosophila), Camk2a - calcium/calmodulin-dependent protein kinase ii alpha, Xpo4 - exportin 4, Abca2 - atp-binding cassette, sub-family a (abc1), member 2, Gsn - gelsolin, Ptgs2 - prostaglandin-endoperoxide synthase 2, Nucb1 - nucleobindin 1, Csnk1e - casein kinase 1, epsilon, Zic1 - zinc finger protein of the cerebellum 1, Rock2 - rho-associated coiled-coil containing …
GO:0034654	nucleobase-containing compound biosynthetic process	0.000351	0.037	1.09	11324	419	8725	351	[Oas1a - 2'-5' oligoadenylate synthetase 1a, Adcy1 - adenylate cyclase 1, Vcp - valosin containing protein, Gtf2e2 - general transcription factor ii e, polypeptide 2 (beta subunit), Pinx1 - pin2/terf1 interacting, telomerase inhibitor 1, Nudt4 - nudix (nucleoside diphosphate linked moiety x)-type motif 4, Pde5a - phosphodiesterase 5a, cgmp-specific, Paf1 - paf1, rna polymerase ii associated facto…
GO:0007093	mitotic cell cycle checkpoint	0.000353	0.0369	1.21	11324	71	8725	66	[Prcc - papillary renal cell carcinoma (translocation-associated), Bcl2l1 - bcl2-like 1, Clspn - claspin, Rps27l - ribosomal protein s27-like, Dclre1b - dna cross-link repair 1b, pso2 homolog (s. cerevisiae), Trp53 - transformation related protein 53, Kntc1 - kinetochore associated 1, Trim39 - tripartite motif-containing 39, Tpr - translocated promoter region, Mad2l1 - mad2 mitotic arrest deficie…
GO:0051345	positive regulation of hydrolase activity	0.000353	0.0367	1.09	11324	378	8725	318	[Rabgap1 - rab gtpase activating protein 1, Robo1 - roundabout homolog 1 (drosophila), Fas - fas (tnf receptor superfamily member 6), Abhd5 - abhydrolase domain containing 5, Gsn - gelsolin, Pth - parathyroid hormone, Arhgap25 - rho gtpase activating protein 25, Fadd - fas (tnfrsf6)-associated via death domain, Ptk2b - ptk2 protein tyrosine kinase 2 beta, Ntrk3 - neurotrophic tyrosine kinase, rec…
GO:0043412	macromolecule modification	0.000362	0.0373	1.04	11324	1485	8725	1195	[Ptger4 - prostaglandin e receptor 4 (subtype ep4), Abca1 - atp-binding cassette, sub-family a (abc1), member 1, Clspn - claspin, Abi1 - abl-interactor 1, Abl1 - c-abl oncogene 1, non-receptor tyrosine kinase, Ptk2b - ptk2 protein tyrosine kinase 2 beta, Nfx1 - nuclear transcription factor, x-box binding 1, Vcp - valosin containing protein, Gtpbp3 - gtp binding protein 3, Stk40 - serine/threonine…
									na-mediated gene silencing 2, Srpk2 - serine/arginine-rich protein specific kinase 2, Rnf25 - ring finger protein 25, Ltk - leukocyte tyrosine kinase, Ctsh - cathepsin h, Ctsg - cathepsin g, Src - rous sarcoma oncogene, Phpt1 - phosphohistidine phosphatase 1, Dusp11 - dual specificity phosphatase 11 (rna/rnp complex 1-interacting), Amhr2 - anti-mullerian hormone type 2 receptor, Cyp1b1 - cytochro…
GO:0072330	monocarboxylic acid biosynthetic process	0.000372	0.0381	1.16	11324	128	8725	114	[Fasn - fatty acid synthase, Per2 - period circadian clock 2, Kmo - kynurenine 3-monooxygenase (kynurenine 3-hydroxylase), Ptgis - prostaglandin i2 (prostacyclin) synthase, Thnsl2 - threonine synthase-like 2 (bacterial), Ptgs1 - prostaglandin-endoperoxide synthase 1, Ptgs2 - prostaglandin-endoperoxide synthase 2, Nr1h3 - nuclear receptor subfamily 1, group h, member 3, Asah2 - n-acylsphingosine a…
GO:1901991	negative regulation of mitotic cell cycle phase transition	0.00039	0.0396	1.19	11324	84	8725	77	[Bcl2 - b cell leukemia/lymphoma 2, Ctdsp2 - ctd (carboxy-terminal domain, rna polymerase ii, polypeptide a) small phosphatase 2, Ctdspl - ctd (carboxy-terminal domain, rna polymerase ii, polypeptide a) small phosphatase-like, Clspn - claspin, Rps27l - ribosomal protein s27-like, Trp53 - transformation related protein 53, Dact1 - dapper homolog 1, antagonist of beta-catenin (xenopus), Cradd - cas…
GO:1901031	regulation of response to reactive oxygen species	0.000396	0.04	1.3	11324	30	8725	30	[Fbln5 - fibulin 5, Hgf - hepatocyte growth factor, Nfe2l2 - nuclear factor, erythroid derived 2, like 2, Foxo3 - forkhead box o3, Sirt3 - sirtuin 3, Trp53 - transformation related protein 53, Nr4a3 - nuclear receptor subfamily 4, group a, member 3, Hk3 - hexokinase 3, Pink1 - pten induced putative kinase 1, Fbxo7 - f-box protein 7, Gpr37 - g protein-coupled receptor 37, Foxp1 - forkhead box p1, …
GO:0032879	regulation of localization	0.000398	0.0398	1.04	11324	2005	8725	1602	[Ptger3 - prostaglandin e receptor 3 (subtype ep3), Ptger4 - prostaglandin e receptor 4 (subtype ep4), Abca1 - atp-binding cassette, sub-family a (abc1), member 1, Abca2 - atp-binding cassette, sub-family a (abc1), member 2, Ptgs1 - prostaglandin-endoperoxide synthase 1, Ptgs2 - prostaglandin-endoperoxide synthase 2, Abcg1 - atp-binding cassette, sub-family g (white), member 1, Pth - parathyroid …
									del1 - nuclear distribution gene e-like homolog 1 (a. nidulans), Il23a - interleukin 23, alpha subunit p19, Sh3gl2 - sh3-domain grb2-like 2, Sh3gl1 - sh3-domain grb2-like 1, Dnm2 - dynamin 2, Gipc1 - gipc pdz domain containing family, member 1, Akap12 - a kinase (prka) anchor protein (gravin) 12, Sorbs1 - sorbin and sh3 domain containing 1, Glis2 - glis family zinc finger 2, Sphk1 - sphingosine k…
									tory (inhibitor) subunit 9a, Rnf139 - ring finger protein 139, Chrm2 - cholinergic receptor, muscarinic 2, cardiac, Jph4 - junctophilin 4, Gpc5 - glypican 5, Msn - moesin, Vps11 - vacuolar protein sorting 11 (yeast), Mitf - microphthalmia-associated transcription factor, Mif - macrophage migration inhibitory factor, Mmp2 - matrix metallopeptidase 2, Olfr78 - olfactory receptor 78, Mmp14 - matrix …
GO:0030334	regulation of cell migration	0.000419	0.0417	1.07	11324	695	8725	571	[Ptger3 - prostaglandin e receptor 3 (subtype ep3), Ptger4 - prostaglandin e receptor 4 (subtype ep4), Ptgs2 - prostaglandin-endoperoxide synthase 2, Abl1 - c-abl oncogene 1, non-receptor tyrosine kinase, Pip5kl1 - phosphatidylinositol-4-phosphate 5-kinase-like 1, Ptk2b - ptk2 protein tyrosine kinase 2 beta, Dusp3 - dual specificity phosphatase 3 (vaccinia virus phosphatase vh1-related), Tmsb10 -…
GO:0010952	positive regulation of peptidase activity	0.00043	0.0424	1.15	11324	133	8725	118	[Robo1 - roundabout homolog 1 (drosophila), Fas - fas (tnf receptor superfamily member 6), Gsn - gelsolin, Slc22a2 - solute carrier family 22 (organic cation transporter), member 2, Fadd - fas (tnfrsf6)-associated via death domain, Vcp - valosin containing protein, Cldn3 - claudin 3, Mefv - mediterranean fever, Rhoa - ras homolog gene family, member a, Rock2 - rho-associated coiled-coil containin…
GO:0043549	regulation of kinase activity	0.000436	0.0428	1.07	11324	552	8725	457	[Vav3 - vav 3 oncogene, Prok1 - prokineticin 1, Clspn - claspin, Abl1 - c-abl oncogene 1, non-receptor tyrosine kinase, Mas1 - mas1 oncogene, Ptk2b - ptk2 protein tyrosine kinase 2 beta, Dusp3 - dual specificity phosphatase 3 (vaccinia virus phosphatase vh1-related), Coro1c - coronin, actin binding protein 1c, Ace - angiotensin i converting enzyme (peptidyl-dipeptidase a) 1, Dag1 - dystroglycan 1…
GO:0006281	DNA repair	0.000445	0.0434	1.11	11324	250	8725	214	[Nipbl - nipped-b homolog (drosophila), Nthl1 - nth (endonuclease iii)-like 1 (e.coli), Clspn - claspin, Adprhl2 - adp-ribosylhydrolase like 2, Abl1 - c-abl oncogene 1, non-receptor tyrosine kinase, Vcp - valosin containing protein, Fancc - fanconi anemia, complementation group c, Ube2d3 - ubiquitin-conjugating enzyme e2d 3, Esco2 - establishment of cohesion 1 homolog 2 (s. cerevisiae), Eya4 - ey…
GO:0022603	regulation of anatomical structure morphogenesis	0.000472	0.0457	1.06	11324	824	8725	673	[Ptger4 - prostaglandin e receptor 4 (subtype ep4), Rhobtb2 - rho-related btb domain containing 2, Ptgis - prostaglandin i2 (prostacyclin) synthase, Prok1 - prokineticin 1, Ptgs2 - prostaglandin-endoperoxide synthase 2, Spire1 - spire homolog 1 (drosophila), Abl1 - c-abl oncogene 1, non-receptor tyrosine kinase, Dnmbp - dynamin binding protein, Ptk2b - ptk2 protein tyrosine kinase 2 beta, Coro1c …
GO:0006753	nucleoside phosphate metabolic process	0.000482	0.0464	1.1	11324	297	8725	252	[Fasn - fatty acid synthase, Surf1 - surfeit gene 1, Idh3b - isocitrate dehydrogenase 3 (nad+) beta, H6pd - hexose-6-phosphate dehydrogenase (glucose 1-dehydrogenase), Oas1a - 2'-5' oligoadenylate synthetase 1a, Adcy1 - adenylate cyclase 1, Rora - rar-related orphan receptor alpha, Vcp - valosin containing protein, Suclg2 - succinate-coenzyme a ligase, gdp-forming, beta subunit, Slc25a25 - solute…
GO:0051301	cell division	0.000518	0.0495	1.11	11324	254	8725	217	[Anapc4 - anaphase promoting complex subunit 4, Klhl13 - kelch-like 13, Nudc - nuclear distribution gene c homolog (aspergillus), Kntc1 - kinetochore associated 1, Cenpj - centromere protein j, Katnb1 - katanin p80 (wd40-containing) subunit b 1, Zfyve19 - zinc finger, fyve domain containing 19, Cdca8 - cell division cycle associated 8, Nsun2 - nol1/nop2/sun domain family member 2, Cep63 - centros…
GO:0009058	biosynthetic process	0.00053	0.0503	1.05	11324	1235	8725	997	[Abca1 - atp-binding cassette, sub-family a (abc1), member 1, Ptgis - prostaglandin i2 (prostacyclin) synthase, Abca2 - atp-binding cassette, sub-family a (abc1), member 2, Ptgs1 - prostaglandin-endoperoxide synthase 1, Ptgs2 - prostaglandin-endoperoxide synthase 2, Pth - parathyroid hormone, Adcy1 - adenylate cyclase 1, Akr1d1 - aldo-keto reductase family 1, member d1, Vcp - valosin containing p…
									ial ribosomal protein s30, Sp6 - trans-acting transcription factor 6, Coasy - coenzyme a synthase, Mlf1 - myeloid leukemia factor 1, Sphk1 - sphingosine kinase 1, 2810006K23Rik - riken cdna 2810006k23 gene, Mitf - microphthalmia-associated transcription factor, Cebpe - ccaat/enhancer binding protein (c/ebp), epsilon, Eno3 - enolase 3, beta muscle, Rps27l - ribosomal protein s27-like, Atp5g2 - atp…
GO:1901988	negative regulation of cell cycle phase transition	0.000542	0.0511	1.17	11324	95	8725	86	[Bcl2 - b cell leukemia/lymphoma 2, Ctdsp2 - ctd (carboxy-terminal domain, rna polymerase ii, polypeptide a) small phosphatase 2, Ctdspl - ctd (carboxy-terminal domain, rna polymerase ii, polypeptide a) small phosphatase-like, Clspn - claspin, Rps27l - ribosomal protein s27-like, H2afy - h2a histone family, member y, Trp53 - transformation related protein 53, Dact1 - dapper homolog 1, antagonist …
GO:1901576	organic substance biosynthetic process	0.000543	0.0509	1.05	11324	1197	8725	967	[Abca1 - atp-binding cassette, sub-family a (abc1), member 1, Ptgis - prostaglandin i2 (prostacyclin) synthase, Abca2 - atp-binding cassette, sub-family a (abc1), member 2, Ptgs1 - prostaglandin-endoperoxide synthase 1, Ptgs2 - prostaglandin-endoperoxide synthase 2, Pth - parathyroid hormone, Akr1d1 - aldo-keto reductase family 1, member d1, Adcy1 - adenylate cyclase 1, Eif5a2 - eukaryotic transl…
									aine (gamma), 2-oxoglutarate dioxygenase 1 (gamma-butyrobetaine hydroxylase), Aff1 - af4/fmr2 family, member 1, Ell - elongation factor rna polymerase ii, Elovl6 - elovl family member 6, elongation of long chain fatty acids (yeast), Mocs2 - molybdenum cofactor synthesis 2, Chaf1b - chromatin assembly factor 1, subunit b (p60), Foxk1 - forkhead box k1, Epm2a - epilepsy, progressive myoclonic epile…
GO:0080134	regulation of response to stress	0.000547	0.0509	1.05	11324	970	8725	788	[Ptger3 - prostaglandin e receptor 3 (subtype ep3), H2-T23 - histocompatibility 2, t region locus 23, Ptger4 - prostaglandin e receptor 4 (subtype ep4), Ptgis - prostaglandin i2 (prostacyclin) synthase, Ptgs2 - prostaglandin-endoperoxide synthase 2, Abl1 - c-abl oncogene 1, non-receptor tyrosine kinase, Ptk2b - ptk2 protein tyrosine kinase 2 beta, Agr2 - anterior gradient 2, Ace - angiotensin i c…
									otein 3, Tlr11 - toll-like receptor 11, Mtch2 - mitochondrial carrier homolog 2 (c. elegans), Polr3d - polymerase (rna) iii (dna directed) polypeptide d, Adar - adenosine deaminase, rna-specific, Ppp4c - protein phosphatase 4, catalytic subunit, Pdpk1 - 3-phosphoinositide dependent protein kinase 1, Fbxw7 - f-box and wd-40 domain protein 7, Gpr17 - g protein-coupled receptor 17, Ikbke - inhibitor…
GO:0042325	regulation of phosphorylation	0.000569	0.0526	1.05	11324	1135	8725	918	[Ptger3 - prostaglandin e receptor 3 (subtype ep3), Ptger4 - prostaglandin e receptor 4 (subtype ep4), Clspn - claspin, Ptgs2 - prostaglandin-endoperoxide synthase 2, Abl1 - c-abl oncogene 1, non-receptor tyrosine kinase, Ptk2b - ptk2 protein tyrosine kinase 2 beta, Vcp - valosin containing protein, Coro1c - coronin, actin binding protein 1c, Stk40 - serine/threonine kinase 40, Ace - angiotensin …
									h1 - notch 1, Nog - noggin, Pbp2 - phosphatidylethanolamine binding protein 2, Nodal - nodal, Esr2 - estrogen receptor 2 (beta), Camkk1 - calcium/calmodulin-dependent protein kinase kinase 1, alpha, Nkx3-1 - nk-3 transcription factor, locus 1 (drosophila), Rasa1 - ras p21 protein activator 1, Nqo2 - nad(p)h dehydrogenase, quinone 2, Ropn1 - ropporin, rhophilin associated protein 1, Ngfr - nerve g…
GO:0044267	cellular protein metabolic process	0.000576	0.0529	1.04	11324	1606	8725	1288	[Ptger4 - prostaglandin e receptor 4 (subtype ep4), Abca1 - atp-binding cassette, sub-family a (abc1), member 1, Clspn - claspin, Abi1 - abl-interactor 1, Abl1 - c-abl oncogene 1, non-receptor tyrosine kinase, Nfx1 - nuclear transcription factor, x-box binding 1, Ptk2b - ptk2 protein tyrosine kinase 2 beta, Vcp - valosin containing protein, Eif5a2 - eukaryotic translation initiation factor 5a2, P…
									l - mitochondrial translational release factor 1-like, Man2a1 - mannosidase 2, alpha 1, Csnk1d - casein kinase 1, delta, Man2b1 - mannosidase 2, alpha b1, Fntb - farnesyltransferase, caax box, beta, Mak - male germ cell-associated kinase, Rnf135 - ring finger protein 135, Mark3 - map/microtubule affinity-regulating kinase 3, Prmt3 - protein arginine n-methyltransferase 3, Mapkapk2 - map kinase-ac…
GO:0009117	nucleotide metabolic process	0.000579	0.0529	1.1	11324	290	8725	246	[Fasn - fatty acid synthase, Surf1 - surfeit gene 1, Idh3b - isocitrate dehydrogenase 3 (nad+) beta, H6pd - hexose-6-phosphate dehydrogenase (glucose 1-dehydrogenase), Oas1a - 2'-5' oligoadenylate synthetase 1a, Adcy1 - adenylate cyclase 1, Rora - rar-related orphan receptor alpha, Vcp - valosin containing protein, Suclg2 - succinate-coenzyme a ligase, gdp-forming, beta subunit, Slc25a25 - solute…
GO:0009161	ribonucleoside monophosphate metabolic process	0.00058	0.0526	1.16	11324	107	8725	96	[Uprt - uracil phosphoribosyltransferase (fur1) homolog (s. cerevisiae), Stoml2 - stomatin (epb7.2)-like 2, Surf1 - surfeit gene 1, Eno3 - enolase 3, beta muscle, Hspa8 - heat shock protein 8, Atp5g2 - atp synthase, h+ transporting, mitochondrial f0 complex, subunit c2 (subunit 9), Entpd5 - ectonucleoside triphosphate diphosphohydrolase 5, Nudt5 - nudix (nucleoside diphosphate linked moiety x)-ty…
GO:0006259	DNA metabolic process	0.000584	0.0526	1.09	11324	388	8725	325	[Nipbl - nipped-b homolog (drosophila), Nthl1 - nth (endonuclease iii)-like 1 (e.coli), Clspn - claspin, Adprhl2 - adp-ribosylhydrolase like 2, Abl1 - c-abl oncogene 1, non-receptor tyrosine kinase, Fancc - fanconi anemia, complementation group c, Vcp - valosin containing protein, Pinx1 - pin2/terf1 interacting, telomerase inhibitor 1, Ube2d3 - ubiquitin-conjugating enzyme e2d 3, Esco2 - establis…
GO:0033365	protein localization to organelle	0.000595	0.0533	1.09	11324	352	8725	296	[Nipbl - nipped-b homolog (drosophila), Csnk1d - casein kinase 1, delta, Calr - calreticulin, Nup35 - nucleoporin 35, Tollip - toll interacting protein, Rom1 - rod outer segment membrane protein 1, Kptn - kaptin, Pinx1 - pin2/terf1 interacting, telomerase inhibitor 1, Paf1 - paf1, rna polymerase ii associated factor, homolog (s. cerevisiae), Tomm70a - translocase of outer mitochondrial membrane 7…
GO:0043067	regulation of programmed cell death	0.000598	0.0533	1.05	11324	1120	8725	906	[Ptgfr - prostaglandin f receptor, Ptgis - prostaglandin i2 (prostacyclin) synthase, Ptgs2 - prostaglandin-endoperoxide synthase 2, Pth - parathyroid hormone, Abl1 - c-abl oncogene 1, non-receptor tyrosine kinase, Ptk2b - ptk2 protein tyrosine kinase 2 beta, Vcp - valosin containing protein, Pcsk9 - proprotein convertase subtilisin/kexin type 9, Ace - angiotensin i converting enzyme (peptidyl-dip…
									dehydrogenase, quinone 2, Nqo1 - nad(p)h dehydrogenase, quinone 1, Nme2 - nme/nm23 nucleoside diphosphate kinase 2, Ercc3 - excision repair cross-complementing rodent repair deficiency, complementation group 3, Ngfr - nerve growth factor receptor (tnfr superfamily, member 16), Unc5b - unc-5 homolog b (c. elegans), Epor - erythropoietin receptor, Pkhd1 - polycystic kidney and hepatic disease 1, Es…
GO:0072525	pyridine-containing compound biosynthetic process	0.000604	0.0535	1.26	11324	38	8725	37	[Kmo - kynurenine 3-monooxygenase (kynurenine 3-hydroxylase), Bpgm - 2,3-bisphosphoglycerate mutase, Prkag3 - protein kinase, amp-activated, gamma 3 non-catatlytic subunit, Khk - ketohexokinase, Eno3 - enolase 3, beta muscle, Eno2 - enolase 2, gamma neuronal, Pfkl - phosphofructokinase, liver, b-type, Hk3 - hexokinase 3, Pfkm - phosphofructokinase, muscle, Idh2 - isocitrate dehydrogenase 2 (nadp+…
GO:0048813	dendrite morphogenesis	0.000604	0.0532	1.26	11324	38	8725	37	[Celsr2 - cadherin, egf lag seven-pass g-type receptor 2 (flamingo homolog, drosophila), Camk2a - calcium/calmodulin-dependent protein kinase ii alpha, Farp1 - ferm, rhogef (arhgef) and pleckstrin domain protein 1 (chondrocyte-derived), Abi1 - abl-interactor 1, Dact1 - dapper homolog 1, antagonist of beta-catenin (xenopus), Mapk8ip2 - mitogen-activated protein kinase 8 interacting protein 2, Rock…
GO:0009968	negative regulation of signal transduction	0.000624	0.0546	1.06	11324	815	8725	665	[Ptger3 - prostaglandin e receptor 3 (subtype ep3), Phactr4 - phosphatase and actin regulator 4, Cgnl1 - cingulin-like 1, Rgs13 - regulator of g-protein signaling 13, 2210016L21Rik - riken cdna 2210016l21 gene, Mapkap1 - mitogen-activated protein kinase associated protein 1, Ptgs2 - prostaglandin-endoperoxide synthase 2, Abl1 - c-abl oncogene 1, non-receptor tyrosine kinase, Mark3 - map/microtubu…
GO:0042981	regulation of apoptotic process	0.000629	0.0546	1.05	11324	1105	8725	894	[Ptgfr - prostaglandin f receptor, Ptgis - prostaglandin i2 (prostacyclin) synthase, Ptgs2 - prostaglandin-endoperoxide synthase 2, Pth - parathyroid hormone, Abl1 - c-abl oncogene 1, non-receptor tyrosine kinase, Ptk2b - ptk2 protein tyrosine kinase 2 beta, Vcp - valosin containing protein, Ace - angiotensin i converting enzyme (peptidyl-dipeptidase a) 1, Stk40 - serine/threonine kinase 40, Pcsk…
									Esr1 - estrogen receptor 1 (alpha), Nfkb1 - nuclear factor of kappa light polypeptide gene enhancer in b cells 1, p105, Tcl1 - t cell lymphoma breakpoint 1, Nefl - neurofilament, light polypeptide, Arrb1 - arrestin, beta 1, Tle1 - transducin-like enhancer of split 1, homolog of drosophila e(spl), Gimap8 - gtpase, imap family member 8, Nf2 - neurofibromatosis 2, Nfe2l2 - nuclear factor, erythroid …
GO:0006605	protein targeting	0.000668	0.0577	1.15	11324	130	8725	115	[Srp19 - signal recognition particle 19, Hspa8 - heat shock protein 8, Stxbp4 - syntaxin binding protein 4, Zdhhc1 - zinc finger, dhhc domain containing 1, Gdap1 - ganglioside-induced differentiation-associated-protein 1, Rtp4 - receptor transporter protein 4, Tomm70a - translocase of outer mitochondrial membrane 70 homolog a (yeast), Nlgn1 - neuroligin 1, Ssr3 - signal sequence receptor, gamma, …
GO:0019674	NAD metabolic process	0.000669	0.0574	1.3	11324	28	8725	28	[Kmo - kynurenine 3-monooxygenase (kynurenine 3-hydroxylase), Nudt13 - nudix (nucleoside diphosphate linked moiety x)-type motif 13, Gpd2 - glycerol phosphate dehydrogenase 2, mitochondrial, Idh3b - isocitrate dehydrogenase 3 (nad+) beta, Gpd1 - glycerol-3-phosphate dehydrogenase 1 (soluble), Cbr2 - carbonyl reductase 2, Vcp - valosin containing protein, Pfkl - phosphofructokinase, liver, b-type,…
GO:0032989	cellular component morphogenesis	0.000677	0.0578	1.09	11324	366	8725	307	[Abi2 - abl-interactor 2, Camk2a - calcium/calmodulin-dependent protein kinase ii alpha, Rock1 - rho-associated coiled-coil containing protein kinase 1, Ntn3 - netrin 3, Ntn1 - netrin 1, Farp1 - ferm, rhogef (arhgef) and pleckstrin domain protein 1 (chondrocyte-derived), Cap1 - cap, adenylate cyclase-associated protein 1 (yeast), Abi1 - abl-interactor 1, Abl1 - c-abl oncogene 1, non-receptor tyro…
GO:0030162	regulation of proteolysis	0.000722	0.0613	1.07	11324	511	8725	423	[Pzp - pregnancy zone protein, Csnk1d - casein kinase 1, delta, Ptgs2 - prostaglandin-endoperoxide synthase 2, Gsn - gelsolin, Ptk2b - ptk2 protein tyrosine kinase 2 beta, Vcp - valosin containing protein, Pten - phosphatase and tensin homolog, Dab2 - disabled 2, mitogen-responsive phosphoprotein, Acvr1c - activin a receptor, type ic, Atxn3 - ataxin 3, Usp7 - ubiquitin specific peptidase 7, Mbp -…
GO:0051248	negative regulation of protein metabolic process	0.000735	0.062	1.06	11324	750	8725	613	[Pzp - pregnancy zone protein, Ptgs2 - prostaglandin-endoperoxide synthase 2, Pip5kl1 - phosphatidylinositol-4-phosphate 5-kinase-like 1, Abl1 - c-abl oncogene 1, non-receptor tyrosine kinase, Mas1 - mas1 oncogene, Prmt3 - protein arginine n-methyltransferase 3, Dusp3 - dual specificity phosphatase 3 (vaccinia virus phosphatase vh1-related), Coro1c - coronin, actin binding protein 1c, Pinx1 - pin…
GO:0010950	positive regulation of endopeptidase activity	0.000788	0.0661	1.15	11324	123	8725	109	[Robo1 - roundabout homolog 1 (drosophila), Fas - fas (tnf receptor superfamily member 6), Gsn - gelsolin, Slc22a2 - solute carrier family 22 (organic cation transporter), member 2, Fadd - fas (tnfrsf6)-associated via death domain, Vcp - valosin containing protein, Mefv - mediterranean fever, Rhoa - ras homolog gene family, member a, Rock2 - rho-associated coiled-coil containing protein kinase 2,…
GO:1903052	positive regulation of proteolysis involved in cellular protein catabolic process	0.000796	0.0664	1.18	11324	80	8725	73	[Csnk1d - casein kinase 1, delta, Agtpbp1 - atp/gtp binding protein 1, Ptk2b - ptk2 protein tyrosine kinase 2 beta, Ptk2 - ptk2 protein tyrosine kinase 2, Vcp - valosin containing protein, Csnk1e - casein kinase 1, epsilon, Bag2 - bcl2-associated athanogene 2, Trib3 - tribbles homolog 3 (drosophila), Akt1 - thymoma viral proto-oncogene 1, Ubqln1 - ubiquilin 1, Ankib1 - ankyrin repeat and ibr doma…
GO:0071900	regulation of protein serine/threonine kinase activity	0.000815	0.0676	1.09	11324	323	8725	272	[Robo1 - roundabout homolog 1 (drosophila), Prok1 - prokineticin 1, Abl1 - c-abl oncogene 1, non-receptor tyrosine kinase, Mst1r - macrophage stimulating 1 receptor (c-met-related tyrosine kinase), Ptk2b - ptk2 protein tyrosine kinase 2 beta, Ntrk3 - neurotrophic tyrosine kinase, receptor, type 3, Dusp3 - dual specificity phosphatase 3 (vaccinia virus phosphatase vh1-related), Dusp8 - dual specif…
GO:0009889	regulation of biosynthetic process	0.000833	0.0687	1.03	11324	2462	8725	1955	[Ptger4 - prostaglandin e receptor 4 (subtype ep4), Ptgis - prostaglandin i2 (prostacyclin) synthase, Abca2 - atp-binding cassette, sub-family a (abc1), member 2, H6pd - hexose-6-phosphate dehydrogenase (glucose 1-dehydrogenase), Abcg1 - atp-binding cassette, sub-family g (white), member 1, Ptgs2 - prostaglandin-endoperoxide synthase 2, Pth - parathyroid hormone, Abl1 - c-abl oncogene 1, non-rece…
									sforming protein c1, Jph2 - junctophilin 2, Pcbp3 - poly(rc) binding protein 3, Ctns - cystinosis, nephropathic, Shh - sonic hedgehog, Nek7 - nima (never in mitosis gene a)-related expressed kinase 7, Shmt1 - serine hydroxymethyltransferase 1 (soluble), Il23a - interleukin 23, alpha subunit p19, Sp6 - trans-acting transcription factor 6, Dnm2 - dynamin 2, Gipc1 - gipc pdz domain containing family…
									t gene 3, Rps3 - ribosomal protein s3, Rhebl1 - ras homolog enriched in brain like 1, Creb3l4 - camp responsive element binding protein 3-like 4, Srp9 - signal recognition particle 9, Cd209b - cd209b antigen, Zfp275 - zinc finger protein 275, Tlx3 - t cell leukemia, homeobox 3, Eif2ak4 - eukaryotic translation initiation factor 2 alpha kinase 4, Snx5 - sorting nexin 5, Dyrk2 - dual-specificity ty…
GO:0016053	organic acid biosynthetic process	0.000933	0.0765	1.12	11324	195	8725	168	[Fasn - fatty acid synthase, Per2 - period circadian clock 2, Kmo - kynurenine 3-monooxygenase (kynurenine 3-hydroxylase), Ptgis - prostaglandin i2 (prostacyclin) synthase, Thnsl2 - threonine synthase-like 2 (bacterial), Ptgs1 - prostaglandin-endoperoxide synthase 1, Gatm - glycine amidinotransferase (l-arginine:glycine amidinotransferase), Ptgs2 - prostaglandin-endoperoxide synthase 2, Nr1h3 - n…
GO:0046394	carboxylic acid biosynthetic process	0.000933	0.076	1.12	11324	195	8725	168	[Fasn - fatty acid synthase, Per2 - period circadian clock 2, Kmo - kynurenine 3-monooxygenase (kynurenine 3-hydroxylase), Ptgis - prostaglandin i2 (prostacyclin) synthase, Thnsl2 - threonine synthase-like 2 (bacterial), Ptgs1 - prostaglandin-endoperoxide synthase 1, Gatm - glycine amidinotransferase (l-arginine:glycine amidinotransferase), Ptgs2 - prostaglandin-endoperoxide synthase 2, Nr1h3 - n…
GO:2001056	positive regulation of cysteine-type endopeptidase activity	0.000935	0.0757	1.16	11324	110	8725	98	[Robo1 - roundabout homolog 1 (drosophila), Fas - fas (tnf receptor superfamily member 6), Gsn - gelsolin, Slc22a2 - solute carrier family 22 (organic cation transporter), member 2, Fadd - fas (tnfrsf6)-associated via death domain, Vcp - valosin containing protein, Mefv - mediterranean fever, Rhoa - ras homolog gene family, member a, Hspd1 - heat shock protein 1 (chaperonin), App - amyloid beta (…
GO:0019363	pyridine nucleotide biosynthetic process	0.000971	0.0782	1.26	11324	36	8725	35	[Kmo - kynurenine 3-monooxygenase (kynurenine 3-hydroxylase), Bpgm - 2,3-bisphosphoglycerate mutase, Prkag3 - protein kinase, amp-activated, gamma 3 non-catatlytic subunit, Khk - ketohexokinase, Eno3 - enolase 3, beta muscle, Eno2 - enolase 2, gamma neuronal, Hk3 - hexokinase 3, Pfkl - phosphofructokinase, liver, b-type, Pfkm - phosphofructokinase, muscle, Idh2 - isocitrate dehydrogenase 2 (nadp+…
GO:1903362	regulation of cellular protein catabolic process	0.00099	0.0794	1.13	11324	167	8725	145	[Csnk1d - casein kinase 1, delta, Araf - v-raf murine sarcoma 3611 viral oncogene homolog, Abca2 - atp-binding cassette, sub-family a (abc1), member 2, Faf1 - fas-associated factor 1, Ptk2 - ptk2 protein tyrosine kinase 2, Ptk2b - ptk2 protein tyrosine kinase 2 beta, Vcp - valosin containing protein, Wac - ww domain containing adaptor with coiled-coil, Csnk1e - casein kinase 1, epsilon, Dact1 - d…

## Sheet: GO_MiddletoLate_Agree
GO Term	Description	P-value	FDR q-value	Enrichment	N	B	n	b	Genes
GO:0090304	nucleic acid metabolic process	1.67e-09	2.42e-05	1.14	11324	942	7129	676	[Clspn - claspin, Wdr3 - wd repeat domain 3, Abl1 - c-abl oncogene 1, non-receptor tyrosine kinase, Vcp - valosin containing protein, Gtpbp3 - gtp binding protein 3, Sars2 - seryl-aminoacyl-trna synthetase 2, Ptbp1 - polypyrimidine tract binding protein 1, Exosc2 - exosome component 2, Strap - serine/threonine kinase receptor associated protein, Magoh - mago-nashi homolog, proliferation-associate…
									f18 - ctf18, chromosome transmission fidelity factor 18, Elac2 - elac homolog 2 (e. coli), Rnaseh1 - ribonuclease h1]
GO:0007049	cell cycle	6.73e-09	4.85e-05	1.2	11324	454	7129	342	[Rabgap1 - rab gtpase activating protein 1, Nipbl - nipped-b homolog (drosophila), Ccndbp1 - cyclin d-type binding-protein 1, Clspn - claspin, Nudc - nuclear distribution gene c homolog (aspergillus), Kntc1 - kinetochore associated 1, Pbk - pdz binding kinase, Esco2 - establishment of cohesion 1 homolog 2 (s. cerevisiae), Nek11 - nima (never in mitosis gene a)-related expressed kinase 11, Katnb1 …
GO:0006259	DNA metabolic process	5.51e-08	0.000265	1.2	11324	388	7129	293	[Nipbl - nipped-b homolog (drosophila), Nthl1 - nth (endonuclease iii)-like 1 (e.coli), Clspn - claspin, Abl1 - c-abl oncogene 1, non-receptor tyrosine kinase, Vcp - valosin containing protein, Fancc - fanconi anemia, complementation group c, Ube2d3 - ubiquitin-conjugating enzyme e2d 3, Usp47 - ubiquitin specific peptidase 47, Esco2 - establishment of cohesion 1 homolog 2 (s. cerevisiae), Stra8 -…
GO:0006281	DNA repair	3.66e-07	0.00132	1.23	11324	250	7129	194	[Nipbl - nipped-b homolog (drosophila), Nthl1 - nth (endonuclease iii)-like 1 (e.coli), Clspn - claspin, Abl1 - c-abl oncogene 1, non-receptor tyrosine kinase, Fancc - fanconi anemia, complementation group c, Vcp - valosin containing protein, Ube2d3 - ubiquitin-conjugating enzyme e2d 3, Usp47 - ubiquitin specific peptidase 47, Esco2 - establishment of cohesion 1 homolog 2 (s. cerevisiae), Eya4 - …
GO:0044260	cellular macromolecule metabolic process	4.27e-07	0.00123	1.07	11324	2344	7129	1578	[Ptger3 - prostaglandin e receptor 3 (subtype ep3), Abca1 - atp-binding cassette, sub-family a (abc1), member 1, Abi1 - abl-interactor 1, Abl1 - c-abl oncogene 1, non-receptor tyrosine kinase, Ptk2b - ptk2 protein tyrosine kinase 2 beta, Zdhhc16 - zinc finger, dhhc domain containing 16, Ptbp1 - polypyrimidine tract binding protein 1, Ache - acetylcholinesterase, Pten - phosphatase and tensin homo…
									if2ak3 - eukaryotic translation initiation factor 2 alpha kinase 3, Dusp19 - dual specificity phosphatase 19, Eif2b4 - eukaryotic translation initiation factor 2b, subunit 4 delta, Cdk5rap3 - cdk5 regulatory subunit associated protein 3, Ncbp2 - nuclear cap binding protein subunit 2, Smarca4 - swi/snf related, matrix associated, actin dependent regulator of chromatin, subfamily a, member 4, Ighmb…
									ked glycosylation 6 (alpha-1,3,-glucosyltransferase), Smad7 - smad family member 7, Ing4 - inhibitor of growth family, member 4, Itpkb - inositol 1,4,5-trisphosphate 3-kinase b, Usp39 - ubiquitin specific peptidase 39, Rfc5 - replication factor c (activator 1) 5, Klhl8 - kelch-like 8, Alpk3 - alpha-kinase 3, Ep400 - e1a binding protein p400, Ing3 - inhibitor of growth family, member 3, Limk1 - li…
GO:0043170	macromolecule metabolic process	4.47e-07	0.00107	1.06	11324	2989	7129	1993	[Ptger3 - prostaglandin e receptor 3 (subtype ep3), Abca1 - atp-binding cassette, sub-family a (abc1), member 1, Abi1 - abl-interactor 1, Abl1 - c-abl oncogene 1, non-receptor tyrosine kinase, Ptk2b - ptk2 protein tyrosine kinase 2 beta, Zdhhc16 - zinc finger, dhhc domain containing 16, Ptbp1 - polypyrimidine tract binding protein 1, Ache - acetylcholinesterase, Pten - phosphatase and tensin homo…
									peptidase 8, Wdr4 - wd repeat domain 4, Hhat - hedgehog acyltransferase, Nedd4l - neural precursor cell expressed, developmentally down-regulated gene 4-like, Fhl5 - four and a half lim domains 5, Tnip1 - tnfaip3 interacting protein 1, Mrpl14 - mitochondrial ribosomal protein l14, Usp29 - ubiquitin specific peptidase 29, Pigh - phosphatidylinositol glycan anchor biosynthesis, class h, Tk2 - thymi…
									ain interacting protein kinase 3, Mpg - n-methylpurine-dna glycosylase, Tpst1 - protein-tyrosine sulfotransferase 1, Tpp2 - tripeptidyl peptidase ii, H2afx - h2a histone family, member x, Rpl23a - ribosomal protein l23a, Dapk1 - death associated protein kinase 1, Nuak1 - nuak family, snf1-like kinase, 1, Tpst2 - protein-tyrosine sulfotransferase 2, Traf3 - tnf receptor-associated factor 3, Hmgb1 …
GO:0006139	nucleobase-containing compound metabolic process	6.97e-07	0.00144	1.1	11324	1280	7129	884	[Clspn - claspin, Abl1 - c-abl oncogene 1, non-receptor tyrosine kinase, Wdr3 - wd repeat domain 3, Vcp - valosin containing protein, Nudt9 - nudix (nucleoside diphosphate linked moiety x)-type motif 9, Gtpbp3 - gtp binding protein 3, Ptbp1 - polypyrimidine tract binding protein 1, Ell3 - elongation factor rna polymerase ii-like 3, Rbm10 - rna binding motif protein 10, Chrna4 - cholinergic recept…
									3, Sf3a1 - splicing factor 3a, subunit 1, Gpatch1 - g patch domain containing 1, Nthl1 - nth (endonuclease iii)-like 1 (e.coli), Nfat5 - nuclear factor of activated t cells 5, Fancc - fanconi anemia, complementation group c, Paf1 - paf1, rna polymerase ii associated factor, homolog (s. cerevisiae), Pde5a - phosphodiesterase 5a, cgmp-specific, Prpf40b - prp40 pre-mrna processing factor 40 homolog …
GO:0044237	cellular metabolic process	8.17e-07	0.00147	1.05	11324	3860	7129	2547	[Ptger3 - prostaglandin e receptor 3 (subtype ep3), Abca1 - atp-binding cassette, sub-family a (abc1), member 1, Abca2 - atp-binding cassette, sub-family a (abc1), member 2, Ptgis - prostaglandin i2 (prostacyclin) synthase, Ptgs1 - prostaglandin-endoperoxide synthase 1, Abi1 - abl-interactor 1, Abl1 - c-abl oncogene 1, non-receptor tyrosine kinase, Ptk2b - ptk2 protein tyrosine kinase 2 beta, Nud…
									kinase 4, Echdc1 - enoyl coenzyme a hydratase domain containing 1, Rnf121 - ring finger protein 121, Cln3 - ceroid lipofuscinosis, neuronal 3, juvenile (batten, spielmeyer-vogt disease), Clock - circadian locomotor output cycles kaput, Usp1 - ubiquitin specific peptidase 1, Suz12 - suppressor of zeste 12 homolog (drosophila), Gal3st2 - galactose-3-o-sulfotransferase 2, Cyp2j13 - cytochrome p450, …
									), Cln8 - ceroid-lipofuscinosis, neuronal 8, Cdkal1 - cdk5 regulatory subunit associated protein 1-like 1, Chst4 - carbohydrate (chondroitin 6/keratan) sulfotransferase 4, Hist3h2a - histone cluster 3, h2a, Cops6 - cop9 (constitutive photomorphogenic) homolog, subunit 6 (arabidopsis thaliana), Adh4 - alcohol dehydrogenase 4 (class ii), pi polypeptide, Abcd2 - atp-binding cassette, sub-family d (a…
GO:0071840	cellular component organization or biogenesis	1.18e-06	0.0019	1.06	11324	2882	7129	1920	[Phactr4 - phosphatase and actin regulator 4, Abca1 - atp-binding cassette, sub-family a (abc1), member 1, Ptgfrn - prostaglandin f2 receptor negative regulator, Abca4 - atp-binding cassette, sub-family a (abc1), member 4, Abca2 - atp-binding cassette, sub-family a (abc1), member 2, Abi1 - abl-interactor 1, Abl1 - c-abl oncogene 1, non-receptor tyrosine kinase, Slc9a6 - solute carrier family 9 (s…
									sorting nexin 2, E2f5 - e2f transcription factor 5, Six4 - sine oculis-related homeobox 4, Ticam2 - toll-like receptor adaptor molecule 2, Pole3 - polymerase (dna directed), epsilon 3 (p17 subunit), Ntng1 - netrin g1, Maea - macrophage erythroblast attacher, Smpd3 - sphingomyelin phosphodiesterase 3, neutral, Dvl1 - dishevelled, dsh homolog 1 (drosophila), Rab39b - rab39b, member ras oncogene fam…
									cerevisiae), Mapk9 - mitogen-activated protein kinase 9, Mapk8 - mitogen-activated protein kinase 8, Mapk3 - mitogen-activated protein kinase 3, Uhmk1 - u2af homology motif (uhm) kinase 1, Mapk14 - mitogen-activated protein kinase 14, Kifc3 - kinesin family member c3, Kifc2 - kinesin family member c2, Znhit3 - zinc finger, hit type 3, Prpf31 - prp31 pre-mrna processing factor 31 homolog (yeast), …
GO:0016043	cellular component organization	1.27e-06	0.00183	1.06	11324	2842	7129	1894	[Phactr4 - phosphatase and actin regulator 4, Ptgfrn - prostaglandin f2 receptor negative regulator, Abca1 - atp-binding cassette, sub-family a (abc1), member 1, Abca4 - atp-binding cassette, sub-family a (abc1), member 4, Abca2 - atp-binding cassette, sub-family a (abc1), member 2, Abi1 - abl-interactor 1, Slc9a6 - solute carrier family 9 (sodium/hydrogen exchanger), member 6, Abl1 - c-abl oncog…
									ophila), Ghrl - ghrelin, Top1mt - dna topoisomerase 1, mitochondrial, Cds2 - cdp-diacylglycerol synthase (phosphatidate cytidylyltransferase) 2, Slc12a3 - solute carrier family 12, member 3, Slc12a4 - solute carrier family 12, member 4, Dst - dystonin, Rer1 - rer1 retention in endoplasmic reticulum 1 homolog (s. cerevisiae), Dscam - down syndrome cell adhesion molecule, Slc12a1 - solute carrier f…
									etin receptor, Trpv1 - transient receptor potential cation channel, subfamily v, member 1, Plod3 - procollagen-lysine, 2-oxoglutarate 5-dioxygenase 3, Cln8 - ceroid-lipofuscinosis, neuronal 8, Hist1h4i - histone cluster 1, h4i, Hist1h4j - histone cluster 1, h4j, Hist1h4k - histone cluster 1, h4k, Hist3h2a - histone cluster 3, h2a, Hist1h2aa - histone cluster 1, h2aa, Hist1h3c - histone cluster 1,…
GO:0046483	heterocycle metabolic process	2.27e-06	0.00298	1.09	11324	1376	7129	943	[Clspn - claspin, Abl1 - c-abl oncogene 1, non-receptor tyrosine kinase, Wdr3 - wd repeat domain 3, Vcp - valosin containing protein, Nudt9 - nudix (nucleoside diphosphate linked moiety x)-type motif 9, Gtpbp3 - gtp binding protein 3, Ptbp1 - polypyrimidine tract binding protein 1, Cox10 - cytochrome c oxidase assembly protein 10, Ell3 - elongation factor rna polymerase ii-like 3, Rbm10 - rna bin…
									n), Mnat1 - menage a trois 1, Wrnip1 - werner helicase interacting protein 1, Rbm11 - rna binding motif protein 11, Nudt12 - nudix (nucleoside diphosphate linked moiety x)-type motif 12, Ephx1 - epoxide hydrolase 1, microsomal, Gnpda2 - glucosamine-6-phosphate deaminase 2, Ephx2 - epoxide hydrolase 2, cytoplasmic, Polr2h - polymerase (rna) ii (dna directed) polypeptide h, Tfb1m - transcription fa…
GO:0006725	cellular aromatic compound metabolic process	2.5e-06	0.003	1.09	11324	1427	7129	976	[Clspn - claspin, Abl1 - c-abl oncogene 1, non-receptor tyrosine kinase, Wdr3 - wd repeat domain 3, Nudt9 - nudix (nucleoside diphosphate linked moiety x)-type motif 9, Vcp - valosin containing protein, Gtpbp3 - gtp binding protein 3, Ptbp1 - polypyrimidine tract binding protein 1, Cox10 - cytochrome c oxidase assembly protein 10, Ell3 - elongation factor rna polymerase ii-like 3, Rbm10 - rna bin…
									b, Ggn - gametogenetin, Aox3 - aldehyde oxidase 3, Ctns - cystinosis, nephropathic, Shmt1 - serine hydroxymethyltransferase 1 (soluble), Dus3l - dihydrouridine synthase 3-like (s. cerevisiae), Sp6 - trans-acting transcription factor 6, Dnmt1 - dna methyltransferase (cytosine-5) 1, Coasy - coenzyme a synthase, Dnmt3a - dna methyltransferase 3a, Mlf1 - myeloid leukemia factor 1, Sphk1 - sphingosine…
GO:0006807	nitrogen compound metabolic process	2.6e-06	0.00288	1.05	11324	3527	7129	2329	[Abca1 - atp-binding cassette, sub-family a (abc1), member 1, Abca2 - atp-binding cassette, sub-family a (abc1), member 2, Abi1 - abl-interactor 1, Abl1 - c-abl oncogene 1, non-receptor tyrosine kinase, Ptk2b - ptk2 protein tyrosine kinase 2 beta, Nudt9 - nudix (nucleoside diphosphate linked moiety x)-type motif 9, Acadl - acyl-coenzyme a dehydrogenase, long-chain, Zdhhc16 - zinc finger, dhhc dom…
									ontaining 4, Oxct2a - 3-oxoacid coa transferase 2a, Klk13 - kallikrein related-peptidase 13, Cdipt - cdp-diacylglycerol--inositol 3-phosphatidyltransferase (phosphatidylinositol synthase), Cry1 - cryptochrome 1 (photolyase-like), Ripk1 - receptor (tnfrsf)-interacting serine-threonine kinase 1, Pnrc2 - proline-rich nuclear receptor coactivator 2, Npepl1 - aminopeptidase-like 1, Cryab - crystallin,…
									in, Sirt1 - sirtuin 1, Trim50 - tripartite motif-containing 50, Herc4 - hect domain and rld 4, Wdr75 - wd repeat domain 75, Tdo2 - tryptophan 2,3-dioxygenase, Astl - astacin-like metalloendopeptidase (m12 family), Klk4 - kallikrein related-peptidase 4 (prostase, enamel matrix, prostate), Pnck - pregnancy upregulated non-ubiquitously expressed cam kinase, Galk1 - galactokinase 1, Gli3 - gli-kruppe…
									- tripartite motif family-like 1, Mtm1 - x-linked myotubular myopathy gene 1, Ivns1abp - influenza virus ns1a binding protein, Lsm2 - lsm2 homolog, u6 small nuclear rna associated (s. cerevisiae), Mre11a - meiotic recombination 11 homolog a (s. cerevisiae), Cdc5l - cell division cycle 5-like (s. pombe), Fkrp - fukutin related protein, Kbtbd8 - kelch repeat and btb (poz) domain containing 8, Rnf13…
GO:0034641	cellular nitrogen compound metabolic process	3.26e-06	0.00336	1.08	11324	1651	7129	1121	[Abca2 - atp-binding cassette, sub-family a (abc1), member 2, Clspn - claspin, Abl1 - c-abl oncogene 1, non-receptor tyrosine kinase, Wdr3 - wd repeat domain 3, Nudt9 - nudix (nucleoside diphosphate linked moiety x)-type motif 9, Vcp - valosin containing protein, Eif5a2 - eukaryotic translation initiation factor 5a2, Acadl - acyl-coenzyme a dehydrogenase, long-chain, Gtpbp3 - gtp binding protein …
									factor 1, Swap70 - swa-70 protein, Ldb1 - lim domain binding 1, Mphosph6 - m phase phosphoprotein 6, Sycp3 - synaptonemal complex protein 3, Cox15 - cytochrome c oxidase assembly protein 15, Nudt11 - nudix (nucleoside diphosphate linked moiety x)-type motif 11, Ddx41 - dead (asp-glu-ala-asp) box polypeptide 41, Ddx47 - dead (asp-glu-ala-asp) box polypeptide 47, Pnkp - polynucleotide kinase 3'- ph…
GO:0006974	cellular response to DNA damage stimulus	3.42e-06	0.00329	1.17	11324	397	7129	292	[Nipbl - nipped-b homolog (drosophila), Phf1 - phd finger protein 1, Nthl1 - nth (endonuclease iii)-like 1 (e.coli), Clspn - claspin, Abl1 - c-abl oncogene 1, non-receptor tyrosine kinase, Vcp - valosin containing protein, Fancc - fanconi anemia, complementation group c, Mapkapk2 - map kinase-activated protein kinase 2, Zdhhc16 - zinc finger, dhhc domain containing 16, Stxbp4 - syntaxin binding p…
GO:0051301	cell division	5.13e-06	0.00462	1.21	11324	254	7129	193	[Akna - at-hook transcription factor, Nudc - nuclear distribution gene c homolog (aspergillus), Kntc1 - kinetochore associated 1, Cenpj - centromere protein j, Katnb1 - katanin p80 (wd40-containing) subunit b 1, Stra8 - stimulated by retinoic acid gene 8, Zfyve19 - zinc finger, fyve domain containing 19, Cdca8 - cell division cycle associated 8, Nsun2 - nol1/nop2/sun domain family member 2, Terf1…
GO:0007059	chromosome segregation	8.39e-06	0.00712	1.37	11324	73	7129	63	[Ppp1r7 - protein phosphatase 1, regulatory (inhibitor) subunit 7, Ncaph2 - non-smc condensin ii complex, subunit h2, Ran - ran, member ras oncogene family, Tubg2 - tubulin, gamma 2, Setdb2 - set domain, bifurcated 2, Bex4 - brain expressed gene 4, Cit - citron, Phf13 - phd finger protein 13, Esco2 - establishment of cohesion 1 homolog 2 (s. cerevisiae), Nek11 - nima (never in mitosis gene a)-rel…
GO:0006996	organelle organization	1.02e-05	0.0082	1.09	11324	1228	7129	841	[Phactr4 - phosphatase and actin regulator 4, Bag5 - bcl2-associated athanogene 5, Ptgfrn - prostaglandin f2 receptor negative regulator, Abca1 - atp-binding cassette, sub-family a (abc1), member 1, Abl1 - c-abl oncogene 1, non-receptor tyrosine kinase, Ptk2b - ptk2 protein tyrosine kinase 2 beta, Vcp - valosin containing protein, Tmsb10 - thymosin, beta 10, Lman1 - lectin, mannose-binding, 1, Zi…
									14, Ppp2r1a - protein phosphatase 2 (formerly 2a), regulatory subunit a (pr 65), alpha isoform, Fgf13 - fibroblast growth factor 13, Arl3 - adp-ribosylation factor-like 3, Ppp1r9b - protein phosphatase 1, regulatory subunit 9b, Mink1 - misshapen-like kinase 1 (zebrafish), Letm1 - leucine zipper-ef-hand containing transmembrane protein 1, a - nonagouti, Trak2 - trafficking protein, kinesin binding…
GO:0022402	cell cycle process	1.77e-05	0.0134	1.14	11324	467	7129	336	[Rock1 - rho-associated coiled-coil containing protein kinase 1, Nipbl - nipped-b homolog (drosophila), Calm3 - calmodulin 3, Cyp27b1 - cytochrome p450, family 27, subfamily b, polypeptide 1, Calm1 - calmodulin 1, Clspn - claspin, Calm2 - calmodulin 2, Vcp - valosin containing protein, Camk2b - calcium/calmodulin-dependent protein kinase ii, beta, Camk2g - calcium/calmodulin-dependent protein kin…
GO:1903047	mitotic cell cycle process	1.97e-05	0.0142	1.18	11324	292	7129	217	[Rock1 - rho-associated coiled-coil containing protein kinase 1, Nipbl - nipped-b homolog (drosophila), Calm3 - calmodulin 3, Calm1 - calmodulin 1, Clspn - claspin, Calm2 - calmodulin 2, Vcp - valosin containing protein, Camk2b - calcium/calmodulin-dependent protein kinase ii, beta, Camk2g - calcium/calmodulin-dependent protein kinase ii gamma, Skp2 - s-phase kinase-associated protein 2 (p45), Kn…
GO:0043412	macromolecule modification	2.04e-05	0.014	1.08	11324	1485	7129	1006	[Abca1 - atp-binding cassette, sub-family a (abc1), member 1, Clspn - claspin, Abi1 - abl-interactor 1, Cblb - casitas b-lineage lymphoma b, Abl1 - c-abl oncogene 1, non-receptor tyrosine kinase, Ptk2b - ptk2 protein tyrosine kinase 2 beta, Vcp - valosin containing protein, Gtpbp3 - gtp binding protein 3, Zdhhc16 - zinc finger, dhhc domain containing 16, Asb12 - ankyrin repeat and socs box-contai…
									esis factor 12, Pole3 - polymerase (dna directed), epsilon 3 (p17 subunit), Pias4 - protein inhibitor of activated stat 4, Dyrk1b - dual-specificity tyrosine-(y)-phosphorylation regulated kinase 1b, Ube3b - ubiquitin protein ligase e3b, Pggt1b - protein geranylgeranyltransferase type i, beta subunit, Ppp2r5b - protein phosphatase 2, regulatory subunit b (b56), beta isoform, Sumf1 - sulfatase modi…
GO:0006342	chromatin silencing	3.04e-05	0.0199	1.47	11324	39	7129	36	[Morf4l2 - mortality factor 4 like 2, Sirt1 - sirtuin 1, Eed - embryonic ectoderm development, Ppm1d - protein phosphatase 1d magnesium-dependent, delta isoform, Ctbp1 - c-terminal binding protein 1, Morf4l1 - mortality factor 4 like 1, H2afj - h2a histone family, member j, H2afx - h2a histone family, member x, Hat1 - histone aminotransferase 1, Bmi1 - bmi1 polycomb ring finger oncogene, Ezh1 - e…
GO:0071704	organic substance metabolic process	3.74e-05	0.0235	1.04	11324	4098	7129	2678	[Ptger3 - prostaglandin e receptor 3 (subtype ep3), Abca1 - atp-binding cassette, sub-family a (abc1), member 1, Abca2 - atp-binding cassette, sub-family a (abc1), member 2, Ptgis - prostaglandin i2 (prostacyclin) synthase, Ptgs1 - prostaglandin-endoperoxide synthase 1, Abi1 - abl-interactor 1, Abl1 - c-abl oncogene 1, non-receptor tyrosine kinase, Ptk2b - ptk2 protein tyrosine kinase 2 beta, Nud…
									ontaining protein, Ahcyl1 - s-adenosylhomocysteine hydrolase-like 1, Rbm15 - rna binding motif protein 15, Elovl3 - elongation of very long chain fatty acids (fen1/elo2, sur4/elo3, yeast)-like 3, Cideb - cell death-inducing dna fragmentation factor, alpha subunit-like effector b, Chat - choline acetyltransferase, Chd1 - chromodomain helicase dna binding protein 1, Ch25h - cholesterol 25-hydroxyla…
									b geranylgeranyl transferase, a subunit, Tnfrsf1a - tumor necrosis factor receptor superfamily, member 1a, Foxm1 - forkhead box m1, Prodh2 - proline dehydrogenase (oxidase) 2, Dusp6 - dual specificity phosphatase 6, Rbm38 - rna binding motif protein 38, Pglyrp1 - peptidoglycan recognition protein 1, Ptbp2 - polypyrimidine tract binding protein 2, Cyb5r3 - cytochrome b5 reductase 3, Lpin1 - lipin …
									1 - activating signal cointegrator 1 complex subunit 1, Bspry - b-box and spry domain containing, Map2k1 - mitogen-activated protein kinase kinase 1, Gnpda1 - glucosamine-6-phosphate deaminase 1, Fto - fat mass and obesity associated, Psmd11 - proteasome (prosome, macropain) 26s subunit, non-atpase, 11, Adam1b - a disintegrin and metallopeptidase domain 1b, B3gat2 - beta-1,3-glucuronyltransferase…
GO:0070647	protein modification by small protein conjugation or removal	4.57e-05	0.0275	1.16	11324	356	7129	259	[Magel2 - melanoma antigen, family l, 2, Mkrn1 - makorin, ring finger protein, 1, Rnf135 - ring finger protein 135, Usp48 - ubiquitin specific peptidase 48, Vcp - valosin containing protein, Mefv - mediterranean fever, Asb12 - ankyrin repeat and socs box-containing 12, Skp2 - s-phase kinase-associated protein 2 (p45), Brap - brca1 associated protein, Paf1 - paf1, rna polymerase ii associated fact…
GO:0008152	metabolic process	5.06e-05	0.0292	1.04	11324	4372	7129	2850	[Ptger3 - prostaglandin e receptor 3 (subtype ep3), Abca1 - atp-binding cassette, sub-family a (abc1), member 1, Abca2 - atp-binding cassette, sub-family a (abc1), member 2, Ptgis - prostaglandin i2 (prostacyclin) synthase, Ptgs1 - prostaglandin-endoperoxide synthase 1, Abi1 - abl-interactor 1, Abl1 - c-abl oncogene 1, non-receptor tyrosine kinase, Ptk2b - ptk2 protein tyrosine kinase 2 beta, Nud…
									ety x)-type motif 14, Cdc7 - cell division cycle 7 (s. cerevisiae), Grsf1 - g-rich rna sequence binding factor 1, Bola2 - bola-like 2 (e. coli), Cdh1 - cadherin 1, Alg8 - asparagine-linked glycosylation 8 (alpha-1,3-glucosyltransferase), Cnot6l - ccr4-not transcription complex, subunit 6-like, Cdc25b - cell division cycle 25b, Cdc25a - cell division cycle 25a, Cdc25c - cell division cycle 25c, Tm…
									ber 1, Fundc2 - fun14 domain containing 2, Pxk - px domain containing serine/threonine kinase, Tcf7l2 - transcription factor 7 like 2, t cell specific, hmg box, Dhx29 - deah (asp-glu-ala-his) box polypeptide 29, Tcf7 - transcription factor 7, t cell specific, Ctps2 - cytidine 5'-triphosphate synthase 2, Sgtb - small glutamine-rich tetratricopeptide repeat (tpr)-containing, beta, Blvra - biliverdi…
									embrane protease, serine 13, Ttk - ttk protein kinase, Dab2ip - disabled 2 interacting protein, Prkaa2 - protein kinase, amp-activated, alpha 2 catalytic subunit, Ube2s - ubiquitin-conjugating enzyme e2s, Tsn - translin, Hoxd9 - homeobox d9, Hp - haptoglobin, Tsg101 - tumor susceptibility gene 101, Sh3rf2 - sh3 domain containing ring finger 2, Tbl3 - transducin (beta)-like 3, Skiv2l - superkiller…
									l3 - ubiquitin carboxyl-terminal esterase l3 (ubiquitin thiolesterase), Abhd4 - abhydrolase domain containing 4, Plcxd3 - phosphatidylinositol-specific phospholipase c, x domain containing 3, a - nonagouti, Itgb8 - integrin beta 8, Lats2 - large tumor suppressor 2, Trak2 - trafficking protein, kinesin binding 2, Mrps7 - mitchondrial ribosomal protein s7, Prss22 - protease, serine, 22, Tmem74 - tr…
GO:1901360	organic cyclic compound metabolic process	5.79e-05	0.0321	1.07	11324	1581	7129	1064	[Abca1 - atp-binding cassette, sub-family a (abc1), member 1, Abca2 - atp-binding cassette, sub-family a (abc1), member 2, Clspn - claspin, Abl1 - c-abl oncogene 1, non-receptor tyrosine kinase, Wdr3 - wd repeat domain 3, Nudt9 - nudix (nucleoside diphosphate linked moiety x)-type motif 9, Vcp - valosin containing protein, Gtpbp3 - gtp binding protein 3, Ptbp1 - polypyrimidine tract binding prote…
									e 1, Polr2k - polymerase (rna) ii (dna directed) polypeptide k, Cyp2r1 - cytochrome p450, family 2, subfamily r, polypeptide 1, Nova2 - neuro-oncological ventral antigen 2, Rrs1 - rrs1 ribosome biogenesis regulator homolog (s. cerevisiae), Smg6 - smg-6 homolog, nonsense mediated mrna decay factor (c. elegans), Cwf19l2 - cwf19-like 2, cell cycle control (s. pombe), Moxd1 - monooxygenase, dbh-like …
GO:0006464	cellular protein modification process	7.42e-05	0.0397	1.07	11324	1413	7129	954	[Abca1 - atp-binding cassette, sub-family a (abc1), member 1, Clspn - claspin, Abi1 - abl-interactor 1, Cblb - casitas b-lineage lymphoma b, Abl1 - c-abl oncogene 1, non-receptor tyrosine kinase, Ptk2b - ptk2 protein tyrosine kinase 2 beta, Vcp - valosin containing protein, Zdhhc16 - zinc finger, dhhc domain containing 16, Asb12 - ankyrin repeat and socs box-containing 12, Alg3 - asparagine-linke…
									- serine (or cysteine) preptidase inhibitor, clade a, member 1b, Mknk2 - map kinase-interacting serine/threonine kinase 2, Sphk1 - sphingosine kinase 1, Tlr3 - toll-like receptor 3, Mknk1 - map kinase-interacting serine/threonine kinase 1, Ttll5
GO:0036211	protein modification process	7.42e-05	0.0382	1.07	11324	1413	7129	954	[Abca1 - atp-binding cassette, sub-family a (abc1), member 1, Clspn - claspin, Abi1 - abl-interactor 1, Cblb - casitas b-lineage lymphoma b, Abl1 - c-abl oncogene 1, non-receptor tyrosine kinase, Ptk2b - ptk2 protein tyrosine kinase 2 beta, Vcp - valosin containing protein, Zdhhc16 - zinc finger, dhhc domain containing 16, Asb12 - ankyrin repeat and socs box-containing 12, Alg3 - asparagine-linke…
									ap kinase-interacting serine/threonine kinase 2, Serpina1b - serine (or cysteine) preptidase inhibitor, clade a, member 1b, Sphk1 - sphingosine kinase 1, Mknk1 - map kinase-interacting serine/threonine kinase 1, Tlr3 - toll-like receptor 3, Ttll5 - tubulin tyrosine ligase-like family, member 5, Enc1 - ectodermal-neural cortex 1, Wdr5 - wd repeat domain 5, Fbxo28 - f-box protein 28, Usp13 - ubiqui…
GO:0045814	negative regulation of gene expression, epigenetic	8.22e-05	0.0409	1.43	11324	41	7129	37	[Morf4l2 - mortality factor 4 like 2, Sirt1 - sirtuin 1, Ppm1d - protein phosphatase 1d magnesium-dependent, delta isoform, Eed - embryonic ectoderm development, Ctbp1 - c-terminal binding protein 1, Morf4l1 - mortality factor 4 like 1, H2afx - h2a histone family, member x, H2afj - h2a histone family, member j, Hat1 - histone aminotransferase 1, Lhx2 - lim homeobox protein 2, Bmi1 - bmi1 polycomb…
GO:0044267	cellular protein metabolic process	9.55e-05	0.0459	1.07	11324	1606	7129	1078	[Abca1 - atp-binding cassette, sub-family a (abc1), member 1, Clspn - claspin, Abi1 - abl-interactor 1, Abl1 - c-abl oncogene 1, non-receptor tyrosine kinase, Cblb - casitas b-lineage lymphoma b, Ptk2b - ptk2 protein tyrosine kinase 2 beta, Vcp - valosin containing protein, Eif5a2 - eukaryotic translation initiation factor 5a2, Zdhhc16 - zinc finger, dhhc domain containing 16, Asb12 - ankyrin rep…
									Rpl35a - ribosomal protein l35a, Mark1 - map/microtubule affinity-regulating kinase 1, Fbxl15 - f-box and leucine-rich repeat protein 15, Trpm6 - transient receptor potential cation channel, subfamily m, member 6, Lamp2 - lysosomal-associated membrane protein 2, Lama1 - laminin, alpha 1, Crbn - cereblon, Trpm7 - transient receptor potential cation channel, subfamily m, member 7, Cdc42ep5 - cdc42 …
GO:0044238	primary metabolic process	0.000103	0.0477	1.04	11324	3843	7129	2510	[Abca1 - atp-binding cassette, sub-family a (abc1), member 1, Abca2 - atp-binding cassette, sub-family a (abc1), member 2, Ptgis - prostaglandin i2 (prostacyclin) synthase, Ptgs1 - prostaglandin-endoperoxide synthase 1, Abi1 - abl-interactor 1, Abl1 - c-abl oncogene 1, non-receptor tyrosine kinase, Ptk2b - ptk2 protein tyrosine kinase 2 beta, Nudt9 - nudix (nucleoside diphosphate linked moiety x)…
									omponent 8, alpha polypeptide, Cmas - cytidine monophospho-n-acetylneuraminic acid synthetase, Wipi1 - wd repeat domain, phosphoinositide interacting 1, Ccr3 - chemokine (c-c motif) receptor 3, Prpf38a - prp38 pre-mrna processing factor 38 (yeast) domain containing a, Spata22 - spermatogenesis associated 22, Obscn - obscurin, cytoskeletal calmodulin and titin-interacting rhogef, Inpp5e - inositol…
									- hyaluronoglucosaminidase 3, Rpp21 - ribonuclease p 21 subunit, Gpbp1 - gc-rich promoter binding protein 1, Ampd2 - adenosine monophosphate deaminase 2, Th - tyrosine hydroxylase, Rpl38 - ribosomal protein l38, Psmc6 - proteasome (prosome, macropain) 26s subunit, atpase, 6, Gpd2 - glycerol phosphate dehydrogenase 2, mitochondrial, Morf4l2 - mortality factor 4 like 2, Nlgn2 - neuroligin 2, Slc16a…
									nosine 5'-phosphate dehydrogenase 1, Junb - jun-b oncogene, Aadat - aminoadipate aminotransferase, Elovl5 - elovl family member 5, elongation of long chain fatty acids (yeast), Kel - kell blood group, Klk7 - kallikrein related-peptidase 7 (chymotryptic, stratum corneum), Prkra - protein kinase, interferon inducible double stranded rna dependent activator, Pin1 - protein (peptidyl-prolyl cis/trans…
GO:0033554	cellular response to stress	0.00013	0.0585	1.09	11324	872	7129	599	[Ptgis - prostaglandin i2 (prostacyclin) synthase, Clspn - claspin, Abl1 - c-abl oncogene 1, non-receptor tyrosine kinase, Ptk2b - ptk2 protein tyrosine kinase 2 beta, Vcp - valosin containing protein, Creb3l3 - camp responsive element binding protein 3-like 3, Mapkapk2 - map kinase-activated protein kinase 2, Mapkapk5 - map kinase-activated protein kinase 5, Zdhhc16 - zinc finger, dhhc domain co…
GO:0032446	protein modification by small protein conjugation	0.000306	0.134	1.15	11324	288	7129	209	[Magel2 - melanoma antigen, family l, 2, Mkrn1 - makorin, ring finger protein, 1, Rnf135 - ring finger protein 135, Vcp - valosin containing protein, Mefv - mediterranean fever, Asb12 - ankyrin repeat and socs box-containing 12, Skp2 - s-phase kinase-associated protein 2 (p45), Brap - brca1 associated protein, Paf1 - paf1, rna polymerase ii associated factor, homolog (s. cerevisiae), Ube2d3 - ubi…
GO:0016567	protein ubiquitination	0.000326	0.138	1.16	11324	269	7129	196	[Magel2 - melanoma antigen, family l, 2, Mkrn1 - makorin, ring finger protein, 1, Rnf135 - ring finger protein 135, Vcp - valosin containing protein, Mefv - mediterranean fever, Asb12 - ankyrin repeat and socs box-containing 12, Skp2 - s-phase kinase-associated protein 2 (p45), Brap - brca1 associated protein, Paf1 - paf1, rna polymerase ii associated factor, homolog (s. cerevisiae), Ube2d3 - ubi…
GO:0022607	cellular component assembly	0.000354	0.146	1.07	11324	1149	7129	776	[Abca1 - atp-binding cassette, sub-family a (abc1), member 1, Abca2 - atp-binding cassette, sub-family a (abc1), member 2, Hist2h3c1 - histone cluster 2, h3c1, H3f3a - h3 histone, family 3a, Abl1 - c-abl oncogene 1, non-receptor tyrosine kinase, St13 - suppression of tumorigenicity 13, Ptk2b - ptk2 protein tyrosine kinase 2 beta, Vcp - valosin containing protein, Coro1b - coronin, actin binding p…
									gamma-aminobutyric acid (gaba) a receptor, subunit beta 3, Pkp3 - plakophilin 3, Fgb - fibrinogen beta chain, Pdcd6ip - programmed cell death 6 interacting protein, Ophn1 - oligophrenin 1, Kcns3 - potassium voltage-gated channel, delayed-rectifier, subfamily s, member 3, Atp6v1d - atpase, h+ transporting, lysosomal v1 subunit d, Pafah1b1 - platelet-activating factor acetylhydrolase, isoform 1b, s…
GO:0051276	chromosome organization	0.000452	0.181	1.19	11324	182	7129	136	[Nipbl - nipped-b homolog (drosophila), Abl1 - c-abl oncogene 1, non-receptor tyrosine kinase, Ncaph2 - non-smc condensin ii complex, subunit h2, Tubg2 - tubulin, gamma 2, Cdc20 - cell division cycle 20, Cit - citron, Esco2 - establishment of cohesion 1 homolog 2 (s. cerevisiae), Esco1 - establishment of cohesion 1 homolog 1 (s. cerevisiae), Nup155 - nucleoporin 155, Cdca8 - cell division cycle a…
GO:0098813	nuclear chromosome segregation	0.000513	0.2	1.47	11324	27	7129	25	[Plk1 - polo-like kinase 1, Spag5 - sperm associated antigen 5, Ncaph2 - non-smc condensin ii complex, subunit h2, Ran - ran, member ras oncogene family, Tubg2 - tubulin, gamma 2, Klhdc8b - kelch domain containing 8b, Cit - citron, Ttk - ttk protein kinase, Tex11 - testis expressed gene 11, Mad2l1 - mad2 mitotic arrest deficient-like 1, Mlh1 - mutl homolog 1 (e. coli), Top2b - topoisomerase (dna)…
GO:0006298	mismatch repair	0.000605	0.23	1.59	11324	16	7129	16	[Setd2 - set domain containing 2, Ercc1 - excision repair cross-complementing rodent repair deficiency, complementation group 1, Xpc - xeroderma pigmentosum, complementation group c, Msh4 - muts homolog 4 (e. coli), Msh3 - muts homolog 3 (e. coli), Mutyh - muty homolog (e. coli), Msh2 - muts homolog 2 (e. coli), Msh6 - muts homolog 6 (e. coli), Msh5 - muts homolog 5 (e. coli), Exo1 - exonuclease …
GO:0016070	RNA metabolic process	0.000735	0.272	1.1	11324	613	7129	423	[Wdr3 - wd repeat domain 3, Gtpbp3 - gtp binding protein 3, Sars2 - seryl-aminoacyl-trna synthetase 2, Exosc2 - exosome component 2, Ptbp1 - polypyrimidine tract binding protein 1, Strap - serine/threonine kinase receptor associated protein, Magoh - mago-nashi homolog, proliferation-associated (drosophila), Ell3 - elongation factor rna polymerase ii-like 3, Rbm10 - rna binding motif protein 10, D…
GO:0000278	mitotic cell cycle	0.00095	0.343	1.28	11324	72	7129	58	[Map2k1 - mitogen-activated protein kinase kinase 1, Tubb1 - tubulin, beta 1 class vi, Nek4 - nima (never in mitosis gene a)-related expressed kinase 4, Cetn2 - centrin 2, Tubg2 - tubulin, gamma 2, Setdb2 - set domain, bifurcated 2, Cit - citron, Cetn1 - centrin 1, Pbk - pdz binding kinase, Recql5 - recq protein-like 5, Phf13 - phd finger protein 13, Jtb - jumping translocation breakpoint, Zw10 -…

## Sheet: GO_EarlytoLate_Agree
GO Term	Description	P-value	FDR q-value	Enrichment	N	B	n	b	Genes
GO:0044237	cellular metabolic process	6.21e-08	0.000896	1.06	11324	3860	6314	2285	[Ptger3 - prostaglandin e receptor 3 (subtype ep3), Ptger4 - prostaglandin e receptor 4 (subtype ep4), Abca1 - atp-binding cassette, sub-family a (abc1), member 1, Abca2 - atp-binding cassette, sub-family a (abc1), member 2, H6pd - hexose-6-phosphate dehydrogenase (glucose 1-dehydrogenase), Ptgis - prostaglandin i2 (prostacyclin) synthase, Acbd5 - acyl-coenzyme a binding domain containing 5, Ptgs…
									yp2g1 - cytochrome p450, family 2, subfamily g, polypeptide 1, Gtf2e2 - general transcription factor ii e, polypeptide 2 (beta subunit), Exosc2 - exosome component 2, Pinx1 - pin2/terf1 interacting, telomerase inhibitor 1, Dgka - diacylglycerol kinase, alpha, Strap - serine/threonine kinase receptor associated protein, Coq4 - coenzyme q4 homolog (yeast), Ripk4 - receptor-interacting serine-threon…
									sis 1, Gusb - glucuronidase, beta, Map4k5 - mitogen-activated protein kinase kinase kinase kinase 5, Rnf14 - ring finger protein 14, B4galt1 - udp-gal:betaglcnac beta 1,4- galactosyltransferase, polypeptide 1, Dhodh - dihydroorotate dehydrogenase, Chtf18 - ctf18, chromosome transmission fidelity factor 18, Ggta1 - glycoprotein galactosyltransferase alpha 1, 3, Ggps1 - geranylgeranyl diphosphate s…
									(s. cerevisiae), Mpo - myeloperoxidase, Mpv17 - mpv17 mitochondrial inner membrane protein, Ttbk2 - tau tubulin kinase 2, Psmd7 - proteasome (prosome, macropain) 26s subunit, non-atpase, 7, Mov10 - moloney leukemia virus 10, Bmp2k - bmp2 inducible kinase, Myh7 - myosin, heavy polypeptide 7, cardiac muscle, beta, Chst9 - carbohydrate (n-acetylgalactosamine 4-0) sulfotransferase 9, Mdh1 - malate de…
GO:0008152	metabolic process	1.47e-07	0.00106	1.05	11324	4372	6314	2570	[Ptger3 - prostaglandin e receptor 3 (subtype ep3), Ptger4 - prostaglandin e receptor 4 (subtype ep4), Abca1 - atp-binding cassette, sub-family a (abc1), member 1, Abca2 - atp-binding cassette, sub-family a (abc1), member 2, H6pd - hexose-6-phosphate dehydrogenase (glucose 1-dehydrogenase), Ptgis - prostaglandin i2 (prostacyclin) synthase, Acbd5 - acyl-coenzyme a binding domain containing 5, Ptgs…
									ein, Obscn - obscurin, cytoskeletal calmodulin and titin-interacting rhogef, Psph - phosphoserine phosphatase, Crhr2 - corticotropin releasing hormone receptor 2, Cyp4f14 - cytochrome p450, family 4, subfamily f, polypeptide 14, Crh - corticotropin releasing hormone, Psmf1 - proteasome (prosome, macropain) inhibitor subunit 1, Creb3 - camp responsive element binding protein 3, Trib3 - tribbles ho…
									owth factor 2, Scrn2 - secernin 2, Gpbp1 - gc-rich promoter binding protein 1, Fgf14 - fibroblast growth factor 14, Th - tyrosine hydroxylase, Hsd17b12 - hydroxysteroid (17-beta) dehydrogenase 12, Dhx33 - deah (asp-glu-ala-his) box polypeptide 33, Psmc6 - proteasome (prosome, macropain) 26s subunit, atpase, 6, Gpd2 - glycerol phosphate dehydrogenase 2, mitochondrial, Gatm - glycine amidinotransfe…
									aining 3, Asb11 - ankyrin repeat and socs box-containing 11, Ror1 - receptor tyrosine kinase-like orphan receptor 1, Mmp23 - matrix metallopeptidase 23, Zfand2b - zinc finger, an1 type domain 2b, Jak2 - janus kinase 2, Jak3 - janus kinase 3, Map2k5 - mitogen-activated protein kinase kinase 5, Tmprss11a - transmembrane protease, serine 11a, Mapk7 - mitogen-activated protein kinase 7, Mta2 - metast…
GO:0071704	organic substance metabolic process	1.22e-06	0.00588	1.05	11324	4098	6314	2405	[Ptger3 - prostaglandin e receptor 3 (subtype ep3), Ptger4 - prostaglandin e receptor 4 (subtype ep4), Abca1 - atp-binding cassette, sub-family a (abc1), member 1, Abca2 - atp-binding cassette, sub-family a (abc1), member 2, Ptgis - prostaglandin i2 (prostacyclin) synthase, H6pd - hexose-6-phosphate dehydrogenase (glucose 1-dehydrogenase), Ptgs1 - prostaglandin-endoperoxide synthase 1, Abcg1 - at…
									- ubiquitination factor e4b, ufd2 homolog (s. cerevisiae), Smg5 - smg-5 homolog, nonsense mediated mrna decay factor (c. elegans), Ppp1r8 - protein phosphatase 1, regulatory (inhibitor) subunit 8, Rfx3 - regulatory factor x, 3 (influences hla class
									phospholipase c, x domain containing 1, Pygb - brain glycogen phosphorylase, Gpld1 - glycosylphosphatidylinositol specific phospholipase d1, Gnmt - glycine n-methyltransferase, Txn2 - thioredoxin 2, Entpd7 - ectonucleoside triphosphate diphosphohydrolase 7, Csnk1a1 - casein kinase 1, alpha 1, Got2 - glutamate oxaloacetate transaminase 2, mitochondrial, Gprasp1 - g protein-coupled receptor associa…
									eaminase, Pelo - pelota homolog (drosophila), Lif - leukemia inhibitory factor, Lig1 - ligase i, dna, atp-dependent, Mta3 - metastasis associated 3, Mta1 - metastasis associated 1, Pitpnc1 - phosphatidylinositol transfer protein, cytoplasmic 1, Csl - citrate synthase like, Ddx1 - dead (asp-glu-ala-asp) box polypeptide 1, Zdhhc18 - zinc finger, dhhc domain containing 18, Lrp1 - low density lipopro…
GO:0044281	small molecule metabolic process	3.23e-06	0.0116	1.12	11324	1059	6314	660	[Man2a1 - mannosidase 2, alpha 1, Man2b1 - mannosidase 2, alpha b1, Abca1 - atp-binding cassette, sub-family a (abc1), member 1, Man2b2 - mannosidase 2, alpha b2, Akr1c21 - aldo-keto reductase family 1, member c21, Ptgis - prostaglandin i2 (prostacyclin) synthase, H6pd - hexose-6-phosphate dehydrogenase (glucose 1-dehydrogenase), Abca2 - atp-binding cassette, sub-family a (abc1), member 2, Cyp27b…
GO:0044238	primary metabolic process	8.16e-06	0.0235	1.05	11324	3843	6314	2251	[Ptger4 - prostaglandin e receptor 4 (subtype ep4), Abca1 - atp-binding cassette, sub-family a (abc1), member 1, Abca2 - atp-binding cassette, sub-family a (abc1), member 2, Ptgis - prostaglandin i2 (prostacyclin) synthase, H6pd - hexose-6-phosphate dehydrogenase (glucose 1-dehydrogenase), Ptgs1 - prostaglandin-endoperoxide synthase 1, Abcg1 - atp-binding cassette, sub-family g (white), member 1,…
									general transcription factor ii e, polypeptide 2 (beta subunit), Exosc2 - exosome component 2, Pinx1 - pin2/terf1 interacting, telomerase inhibitor 1, Dgka - diacylglycerol kinase, alpha, Dag1 - dystroglycan 1, Strap - serine/threonine kinase receptor associated protein, Ripk4 - receptor-interacting serine-threonine kinase 4, Cyp7a1 - cytochrome p450, family 7, subfamily a, polypeptide 1, Upf3b -…
									- f-box and leucine-rich repeat protein 4, Hmgcs1 - 3-hydroxy-3-methylglutaryl-coenzyme a synthase 1, Asb12 - ankyrin repeat and socs box-containing 12, Adamts5 - a disintegrin-like and metallopeptidase (reprolysin type) with thrombospondin type 1
									olypeptide 6, Mgat3 - mannoside acetylglucosaminyltransferase 3, Helb - helicase (dna) b, Mettl1 - methyltransferase like 1, Met - met proto-oncogene, Zdhhc19 - zinc finger, dhhc domain containing 19, Ntan1 - n-terminal asn amidase, Dusp8 - dual specificity phosphatase 8, Nudt4 - nudix (nucleoside diphosphate linked moiety x)-type motif 4, Pde5a - phosphodiesterase 5a, cgmp-specific, Scd4 - stear…
GO:0009058	biosynthetic process	1.01e-05	0.0244	1.1	11324	1235	6314	759	[Abca1 - atp-binding cassette, sub-family a (abc1), member 1, Akr1c21 - aldo-keto reductase family 1, member c21, Ptgis - prostaglandin i2 (prostacyclin) synthase, Abca2 - atp-binding cassette, sub-family a (abc1), member 2, Cyp27b1 - cytochrome p450, family 27, subfamily b, polypeptide 1, Ptgs1 - prostaglandin-endoperoxide synthase 1, Ptgs2 - prostaglandin-endoperoxide synthase 2, Oas1a - 2'-5' …
									3st2 - galactose-3-o-sulfotransferase 2, Moxd2 - monooxygenase, dbh-like 2, Pla2g10 - phospholipase a2, group x, Rsad1 - radical s-adenosyl methionine domain containing 1, Foxe3 - forkhead box e3, Pars2 - prolyl-trna synthetase (mitochondrial)(putative), Gpaa1 - gpi anchor attachment protein 1, Spata22 - spermatogenesis associated 22, Crhr2 - corticotropin releasing hormone receptor 2, Psph - pho…
GO:1901576	organic substance biosynthetic process	1.68e-05	0.0347	1.1	11324	1197	6314	735	[Abca1 - atp-binding cassette, sub-family a (abc1), member 1, Akr1c21 - aldo-keto reductase family 1, member c21, Ptgis - prostaglandin i2 (prostacyclin) synthase, Abca2 - atp-binding cassette, sub-family a (abc1), member 2, Cyp27b1 - cytochrome p450, family 27, subfamily b, polypeptide 1, Ptgs1 - prostaglandin-endoperoxide synthase 1, Ptgs2 - prostaglandin-endoperoxide synthase 2, Oas1a - 2'-5' …
									31, Junb - jun-b oncogene, Cpox - coproporphyrinogen oxidase, Mrps23 - mitochondrial ribosomal protein s23, Ndst4 - n-deacetylase/n-sulfotransferase (heparin glucosaminyl) 4, Elovl5 - elovl family member 5, elongation of long chain fatty acids (yeast), P2rx7 - purinergic receptor p2x, ligand-gated ion channel, 7, Mboat2 - membrane bound o-acyltransferase domain containing 2, Tyw1 - trna-yw synthe…
GO:0006807	nitrogen compound metabolic process	1.82e-05	0.0328	1.05	11324	3527	6314	2068	[Ptger4 - prostaglandin e receptor 4 (subtype ep4), Abca1 - atp-binding cassette, sub-family a (abc1), member 1, Abca2 - atp-binding cassette, sub-family a (abc1), member 2, H6pd - hexose-6-phosphate dehydrogenase (glucose 1-dehydrogenase), Abcg1 - atp-binding cassette, sub-family g (white), member 1, Adprhl2 - adp-ribosylhydrolase like 2, Pthlh - parathyroid hormone-like peptide, Nfx1 - nuclear …
									r protein 123, Setdb1 - set domain, bifurcated 1, Fbxl2 - f-box and leucine-rich repeat protein 2, Chchd4 - coiled-coil-helix-coiled-coil-helix domain containing 4, Nsfl1c - nsfl1 (p97) cofactor (p47), Mmp1b - matrix metallopeptidase 1b (interstitial collagenase), Yod1 - yod1 otu deubiquitinating enzyme 1 homologue (s. cerevisiae), Dyrk3 - dual-specificity tyrosine-(y)-phosphorylation regulated k…
									ain containing 8, Vcam1 - vascular cell adhesion molecule 1, Ehmt1 - euchromatic histone methyltransferase 1, Vars - valyl-trna synthetase, Idua - iduronidase, alpha-l-, Ttl - tubulin tyrosine ligase, Ids - iduronate 2-sulfatase, Idh1 - isocitrate dehydrogenase 1 (nadp+), soluble, Idh3g - isocitrate dehydrogenase 3 (nad+), gamma, Ide - insulin degrading enzyme, Spata2 - spermatogenesis associated…
									rmediate peptidase, Rfc4 - replication factor c (activator 1) 4, St6gal2 - beta galactoside alpha 2,6 sialyltransferase 2, Dusp16 - dual specificity phosphatase 16, Rbm24 - rna binding motif protein 24, Lnpep - leucyl/cystinyl aminopeptidase, Slco1a6 - solute carrier organic anion transporter family, member 1a6, Lmln - leishmanolysin-like (metallopeptidase m8 family), Enpp6 - ectonucleotide pyrop…
GO:0034641	cellular nitrogen compound metabolic process	2.2e-05	0.0353	1.08	11324	1651	6314	997	[H6pd - hexose-6-phosphate dehydrogenase (glucose 1-dehydrogenase), Abca2 - atp-binding cassette, sub-family a (abc1), member 2, Adprhl2 - adp-ribosylhydrolase like 2, Wdr3 - wd repeat domain 3, Adcy1 - adenylate cyclase 1, Vcp - valosin containing protein, Acadl - acyl-coenzyme a dehydrogenase, long-chain, Acadm - acyl-coenzyme a dehydrogenase, medium chain, Hmgcs1 - 3-hydroxy-3-methylglutaryl-c…
									rna polymerase ii, Mlh1 - mutl homolog 1 (e. coli), Cnot10 - ccr4-not transcription complex, subunit 10, Son - son dna binding protein, Mphosph10 - m-phase phosphoprotein 10 (u3 small nucleolar ribonucleoprotein), Mnat1 - menage a trois 1, Nudt12 - nudix (nucleoside diphosphate linked moiety x)-type motif 12, Rbm11 - rna binding motif protein 11, Gnpda2 - glucosamine-6-phosphate deaminase 2, Tfb1…
GO:0019752	carboxylic acid metabolic process	2.53e-05	0.0365	1.15	11324	567	6314	363	[Fasn - fatty acid synthase, Akr1c21 - aldo-keto reductase family 1, member c21, Ptgis - prostaglandin i2 (prostacyclin) synthase, Thnsl2 - threonine synthase-like 2 (bacterial), Idh3b - isocitrate dehydrogenase 3 (nad+) beta, Ptgs1 - prostaglandin-endoperoxide synthase 1, Cyp4f13 - cytochrome p450, family 4, subfamily f, polypeptide 13, Ptgs2 - prostaglandin-endoperoxide synthase 2, Asah2 - n-ac…
GO:1901360	organic cyclic compound metabolic process	4.04e-05	0.0529	1.08	11324	1581	6314	954	[Abca1 - atp-binding cassette, sub-family a (abc1), member 1, Akr1c21 - aldo-keto reductase family 1, member c21, Abca2 - atp-binding cassette, sub-family a (abc1), member 2, H6pd - hexose-6-phosphate dehydrogenase (glucose 1-dehydrogenase), Adprhl2 - adp-ribosylhydrolase like 2, Abcg1 - atp-binding cassette, sub-family g (white), member 1, Wdr3 - wd repeat domain 3, Adcy1 - adenylate cyclase 1, …
									se ii, Mlh1 - mutl homolog 1 (e. coli), Mocs2 - molybdenum cofactor synthesis 2, Cnot10 - ccr4-not transcription complex, subunit 10, Son - son dna binding protein, Mphosph10 - m-phase phosphoprotein 10 (u3 small nucleolar ribonucleoprotein), Mnat1 - menage a trois 1, Nudt12 - nudix (nucleoside diphosphate linked moiety x)-type motif 12, Rbm11 - rna binding motif protein 11, Ephx1 - epoxide hydro…
GO:0006820	anion transport	8.88e-05	0.107	1.18	11324	349	6314	229	[Apoa5 - apolipoprotein a-v, Ptger3 - prostaglandin e receptor 3 (subtype ep3), Abca1 - atp-binding cassette, sub-family a (abc1), member 1, Abca4 - atp-binding cassette, sub-family a (abc1), member 4, Abcg1 - atp-binding cassette, sub-family g (white), member 1, Slc25a10 - solute carrier family 25 (mitochondrial carrier, dicarboxylate transporter), member 10, Slc22a8 - solute carrier family 22 (…
GO:0044283	small molecule biosynthetic process	9.53e-05	0.106	1.18	11324	341	6314	224	[Apoa5 - apolipoprotein a-v, Fasn - fatty acid synthase, Ndufa9 - nadh dehydrogenase (ubiquinone) 1 alpha subcomplex, 9, Abca2 - atp-binding cassette, sub-family a (abc1), member 2, Cyp27b1 - cytochrome p450, family 27, subfamily b, polypeptide 1, Thnsl2 - threonine synthase-like 2 (bacterial), Ptgis - prostaglandin i2 (prostacyclin) synthase, Ptgs1 - prostaglandin-endoperoxide synthase 1, Ptgs2 …
GO:0044085	cellular component biogenesis	0.000112	0.115	1.4	11324	68	6314	53	[Surf6 - surfeit gene 6, Ddx51 - dead (asp-glu-ala-asp) box polypeptide 51, Pex11a - peroxisomal biogenesis factor 11 alpha, Riok1 - rio kinase 1 (yeast), Ebna1bp2 - ebna1 binding protein 2, Nvl - nuclear vcp-like, Ddx27 - dead (asp-glu-ala-asp) box polypeptide 27, Ddx28 - dead (asp-glu-ala-asp) box polypeptide 28, Ipo4 - importin 4, Rcl1 - rna terminal phosphate cyclase-like 1, Rpl14 - ribosomal…
GO:0016072	rRNA metabolic process	0.000113	0.109	1.32	11324	103	6314	76	[Ddx47 - dead (asp-glu-ala-asp) box polypeptide 47, Ddx51 - dead (asp-glu-ala-asp) box polypeptide 51, Dicer1 - dicer 1, ribonuclease type iii, Pwp2 - pwp2 periodic tryptophan protein homolog (yeast), Wdr3 - wd repeat domain 3, Ern2 - endoplasmic reticulum (er) to nucleus signalling 2, Riok1 - rio kinase 1 (yeast), Exosc4 - exosome component 4, Ebna1bp2 - ebna1 binding protein 2, Sart1 - squamous…
GO:0006082	organic acid metabolic process	0.000116	0.104	1.13	11324	618	6314	389	[Akr1c21 - aldo-keto reductase family 1, member c21, Ptgis - prostaglandin i2 (prostacyclin) synthase, Ptgs1 - prostaglandin-endoperoxide synthase 1, Ptgs2 - prostaglandin-endoperoxide synthase 2, Cyp2d9 - cytochrome p450, family 2, subfamily d, polypeptide 9, Sucla2 - succinate-coenzyme a ligase, adp-forming, beta subunit, Cyp2e1 - cytochrome p450, family 2, subfamily e, polypeptide 1, Suclg2 - …
GO:0043436	oxoacid metabolic process	0.000122	0.104	1.13	11324	598	6314	377	[Fasn - fatty acid synthase, Akr1c21 - aldo-keto reductase family 1, member c21, Ptgis - prostaglandin i2 (prostacyclin) synthase, Thnsl2 - threonine synthase-like 2 (bacterial), Idh3b - isocitrate dehydrogenase 3 (nad+) beta, Ptgs1 - prostaglandin-endoperoxide synthase 1, Cyp4f13 - cytochrome p450, family 4, subfamily f, polypeptide 13, Ptgs2 - prostaglandin-endoperoxide synthase 2, Asah2 - n-ac…
GO:0006396	RNA processing	0.000126	0.101	1.17	11324	347	6314	227	[Tdrd3 - tudor domain containing 3, Sf3a1 - splicing factor 3a, subunit 1, Gpatch1 - g patch domain containing 1, Wdr3 - wd repeat domain 3, Nvl - nuclear vcp-like, Cpsf3 - cleavage and polyadenylation specificity factor 3, Exosc2 - exosome component 2, Ptbp1 - polypyrimidine tract binding protein 1, Paf1 - paf1, rna polymerase ii associated factor, homolog (s. cerevisiae), Bud31 - bud31 homolog …
GO:0044249	cellular biosynthetic process	0.000142	0.107	1.09	11324	1132	6314	689	[Abca1 - atp-binding cassette, sub-family a (abc1), member 1, Ptgis - prostaglandin i2 (prostacyclin) synthase, Abca2 - atp-binding cassette, sub-family a (abc1), member 2, Cyp27b1 - cytochrome p450, family 27, subfamily b, polypeptide 1, Ptgs1 - prostaglandin-endoperoxide synthase 1, Ptgs2 - prostaglandin-endoperoxide synthase 2, Oas1a - 2'-5' oligoadenylate synthetase 1a, Adcy1 - adenylate cycl…
									- taf10 rna polymerase ii, tata box binding protein (tbp)-associated factor, Mat2b - methionine adenosyltransferase ii, beta, Mrps12 - mitochondrial ribosomal protein s12, Dgkh - diacylglycerol kinase, eta, Galk1 - galactokinase 1, Gclc - glutamate-cysteine ligase, catalytic subunit, Liph - lipase, member h, Chst5 - carbohydrate (n-acetylglucosamine 6-o) sulfotransferase 5, Oaz1 - ornithine decar…
GO:0022613	ribonucleoprotein complex biogenesis	0.000154	0.111	1.41	11324	61	6314	48	[Surf6 - surfeit gene 6, Rps24 - ribosomal protein s24, Ddx51 - dead (asp-glu-ala-asp) box polypeptide 51, Cebpz - ccaat/enhancer binding protein zeta, Glul - glutamate-ammonia ligase (glutamine synthetase), Bop1 - block of proliferation 1, Rps6 - ribosomal protein s6, Riok1 - rio kinase 1 (yeast), Rps7 - ribosomal protein s7, Ebna1bp2 - ebna1 binding protein 2, Rpl7a - ribosomal protein l7a, Wdr…
GO:0006725	cellular aromatic compound metabolic process	0.000163	0.112	1.08	11324	1427	6314	859	[Akr1c21 - aldo-keto reductase family 1, member c21, H6pd - hexose-6-phosphate dehydrogenase (glucose 1-dehydrogenase), Adprhl2 - adp-ribosylhydrolase like 2, Wdr3 - wd repeat domain 3, Adcy1 - adenylate cyclase 1, Vcp - valosin containing protein, Hmgcs1 - 3-hydroxy-3-methylglutaryl-coenzyme a synthase 1, Ptbp1 - polypyrimidine tract binding protein 1, Cox10 - cytochrome c oxidase assembly prote…
									cting protein 11, Khdrbs3 - kh domain containing, rna binding, signal transduction associated 3, Tcea3 - transcription elongation factor a (sii), 3, Tcea2 - transcription elongation factor a (sii), 2, Nkx6-1 - nk6 homeobox 1, Paxip1 - pax interacting (with transcription-activation domain) protein 1, Nqo1 - nad(p)h dehydrogenase, quinone 1, Nudt7 - nudix (nucleoside diphosphate linked moiety x)-ty…
GO:0044271	cellular nitrogen compound biosynthetic process	0.000168	0.11	1.12	11324	681	6314	425	[Abca2 - atp-binding cassette, sub-family a (abc1), member 2, Oas1a - 2'-5' oligoadenylate synthetase 1a, Adcy1 - adenylate cyclase 1, Vcp - valosin containing protein, Acadm - acyl-coenzyme a dehydrogenase, medium chain, Sars2 - seryl-aminoacyl-trna synthetase 2, Gtf2e2 - general transcription factor ii e, polypeptide 2 (beta subunit), Pinx1 - pin2/terf1 interacting, telomerase inhibitor 1, Eif4…
GO:0080171	lytic vacuole organization	0.000254	0.159	1.53	11324	34	6314	29	[Abca1 - atp-binding cassette, sub-family a (abc1), member 1, Rab14 - rab14, member ras oncogene family, Myo7a - myosin viia, Hook1 - hook homolog 1 (drosophila), Srpx - sushi-repeat-containing protein, Vps35 - vacuolar protein sorting 35, Mbtps1 - membrane-bound transcription factor peptidase, site 1, Idua - iduronidase, alpha-l-, Coro1a - coronin, actin binding protein 1a, Tpcn2 - two pore segm…
GO:0007040	lysosome organization	0.000254	0.153	1.53	11324	34	6314	29	[Abca1 - atp-binding cassette, sub-family a (abc1), member 1, Rab14 - rab14, member ras oncogene family, Myo7a - myosin viia, Hook1 - hook homolog 1 (drosophila), Srpx - sushi-repeat-containing protein, Vps35 - vacuolar protein sorting 35, Mbtps1 - membrane-bound transcription factor peptidase, site 1, Idua - iduronidase, alpha-l-, Coro1a - coronin, actin binding protein 1a, Gaa - glucosidase, al…
GO:1901362	organic cyclic compound biosynthetic process	0.0003	0.173	1.13	11324	562	6314	353	[Apoa5 - apolipoprotein a-v, Lig4 - ligase iv, dna, atp-dependent, Akr1c21 - aldo-keto reductase family 1, member c21, Cyp27b1 - cytochrome p450, family 27, subfamily b, polypeptide 1, Oas1a - 2'-5' oligoadenylate synthetase 1a, Nfat5 - nuclear factor of activated t cells 5, Adcy1 - adenylate cyclase 1, Vcp - valosin containing protein, Hmgcs1 - 3-hydroxy-3-methylglutaryl-coenzyme a synthase 1, P…
GO:0006633	fatty acid biosynthetic process	0.000303	0.168	1.36	11324	71	6314	54	[Fasn - fatty acid synthase, Scd2 - stearoyl-coenzyme a desaturase 2, Scd1 - stearoyl-coenzyme a desaturase 1, Ptgis - prostaglandin i2 (prostacyclin) synthase, Thnsl2 - threonine synthase-like 2 (bacterial), Ptgs1 - prostaglandin-endoperoxide synthase 1, Nr1h3 - nuclear receptor subfamily 1, group h, member 3, Ptgs2 - prostaglandin-endoperoxide synthase 2, Lipg - lipase, endothelial, Asah2 - n-a…
GO:0016070	RNA metabolic process	0.000309	0.165	1.12	11324	613	6314	383	[Sf3a1 - splicing factor 3a, subunit 1, Tdrd3 - tudor domain containing 3, Gpatch1 - g patch domain containing 1, Wdr3 - wd repeat domain 3, Nfat5 - nuclear factor of activated t cells 5, Cpsf3 - cleavage and polyadenylation specificity factor 3, Nvl - nuclear vcp-like, Sars2 - seryl-aminoacyl-trna synthetase 2, Gtf2e2 - general transcription factor ii e, polypeptide 2 (beta subunit), Exosc2 - ex…
GO:0006364	rRNA processing	0.000316	0.163	1.32	11324	91	6314	67	[Ddx47 - dead (asp-glu-ala-asp) box polypeptide 47, Ddx51 - dead (asp-glu-ala-asp) box polypeptide 51, Pwp2 - pwp2 periodic tryptophan protein homolog (yeast), Riok1 - rio kinase 1 (yeast), Wdr3 - wd repeat domain 3, Exosc4 - exosome component 4, Ebna1bp2 - ebna1 binding protein 2, Sart1 - squamous cell carcinoma antigen recognized by t cells 1, Nvl - nuclear vcp-like, Exosc1 - exosome component …
GO:0043933	protein-containing complex subunit organization	0.000339	0.169	1.11	11324	772	6314	476	[Surf6 - surfeit gene 6, Abca1 - atp-binding cassette, sub-family a (abc1), member 1, Hist2h3c1 - histone cluster 2, h3c1, Abcg1 - atp-binding cassette, sub-family g (white), member 1, Rnf135 - ring finger protein 135, Spire1 - spire homolog 1 (drosophila), St13 - suppression of tumorigenicity 13, Ptk2b - ptk2 protein tyrosine kinase 2 beta, Vcp - valosin containing protein, Ptma - prothymosin al…
GO:0046483	heterocycle metabolic process	0.000356	0.171	1.08	11324	1376	6314	826	[H6pd - hexose-6-phosphate dehydrogenase (glucose 1-dehydrogenase), Adprhl2 - adp-ribosylhydrolase like 2, Wdr3 - wd repeat domain 3, Adcy1 - adenylate cyclase 1, Vcp - valosin containing protein, Hmgcs1 - 3-hydroxy-3-methylglutaryl-coenzyme a synthase 1, Ptbp1 - polypyrimidine tract binding protein 1, Cox10 - cytochrome c oxidase assembly protein 10, Rbm10 - rna binding motif protein 10, Dnajc2 …
									, Ubtf - upstream binding transcription factor, rna polymerase i, Heatr1 - heat repeat containing 1, Eprs - glutamyl-prolyl-trna synthetase, Tkt - transketolase, Samhd1 - sam domain and hd domain, 1, Tk1 - thymidine kinase 1, Nfe2l2 - nuclear factor, erythroid derived 2, like 2, Fos - fbj osteosarcoma oncogene, Gtpbp2 - gtp binding protein 2, Folr1 - folate receptor 1 (adult), Ctps - cytidine 5'-…
GO:1901605	alpha-amino acid metabolic process	0.000492	0.229	1.25	11324	136	6314	95	[Kmo - kynurenine 3-monooxygenase (kynurenine 3-hydroxylase), Thnsl2 - threonine synthase-like 2 (bacterial), Gatm - glycine amidinotransferase (l-arginine:glycine amidinotransferase), Psph - phosphoserine phosphatase, Arg1 - arginase, liver, Ctps - cytidine 5'-triphosphate synthase, Bcat1 - branched chain aminotransferase 1, cytosolic, Fah - fumarylacetoacetate hydrolase, Agxt - alanine-glyoxyla…
GO:0006139	nucleobase-containing compound metabolic process	0.00051	0.23	1.08	11324	1280	6314	769	[H6pd - hexose-6-phosphate dehydrogenase (glucose 1-dehydrogenase), Adprhl2 - adp-ribosylhydrolase like 2, Wdr3 - wd repeat domain 3, Adcy1 - adenylate cyclase 1, Vcp - valosin containing protein, Hmgcs1 - 3-hydroxy-3-methylglutaryl-coenzyme a synthase 1, Ptbp1 - polypyrimidine tract binding protein 1, Rbm10 - rna binding motif protein 10, Dnajc2 - dnaj (hsp40) homolog, subfamily c, member 2, Zfp…
									ng protein 1, a - nonagouti, Gpd2 - glycerol phosphate dehydrogenase 2, mitochondrial, Mbnl2 - muscleblind-like 2, Pfkl - phosphofructokinase, liver, b-type, Arrb2 - arrestin, beta 2, Pfkfb2 - 6-phosphofructo-2-kinase/fructose-2,6-biphosphatase 2, Rpl14 - ribosomal protein l14, Pgam1 - phosphoglycerate mutase 1, Pgk1 - phosphoglycerate kinase 1, Mettl4 - methyltransferase like 4, Pgk2 - phosphogl…
GO:0015711	organic anion transport	0.000577	0.252	1.18	11324	270	6314	177	[Ptger3 - prostaglandin e receptor 3 (subtype ep3), Apoa5 - apolipoprotein a-v, Slc38a2 - solute carrier family 38, member 2, Slc2a1 - solute carrier family 2 (facilitated glucose transporter), member 1, Abca1 - atp-binding cassette, sub-family a (abc1), member 1, Abca4 - atp-binding cassette, sub-family a (abc1), member 4, Abcg1 - atp-binding cassette, sub-family g (white), member 1, Slc25a10 - …
GO:0043170	macromolecule metabolic process	0.000642	0.273	1.05	11324	2989	6314	1742	[Ptger3 - prostaglandin e receptor 3 (subtype ep3), Ptger4 - prostaglandin e receptor 4 (subtype ep4), Abca1 - atp-binding cassette, sub-family a (abc1), member 1, Adprhl2 - adp-ribosylhydrolase like 2, Abcg1 - atp-binding cassette, sub-family g (white), member 1, Pthlh - parathyroid hormone-like peptide, Nfx1 - nuclear transcription factor, x-box binding 1, Ptk2b - ptk2 protein tyrosine kinase 2…
									- general transcription factor ii a, 1, Trappc4 - trafficking protein particle complex 4, Tex11 - testis expressed gene 11, St8sia4 - st8 alpha-n-acetyl-neuraminide alpha-2,8-sialyltransferase 4, Dld - dihydrolipoamide dehydrogenase, Rpl4 - ribosomal protein l4, Usp49 - ubiquitin specific peptidase 49, Cacng8 - calcium channel, voltage-dependent, gamma subunit 8, Dpp9 - dipeptidylpeptidase 9, Rps…
									polypeptide 1, B3galt2 - udp-gal:betaglcnac beta 1,3-galactosyltransferase, polypeptide 2, Ky - kyphoscoliosis peptidase, Cops5 - cop9 (constitutive photomorphogenic) homolog, subunit 5 (arabidopsis thaliana), Ksr1 - kinase suppressor of ras 1, Cops3 - cop9 (constitutive photomorphogenic) homolog, subunit 3 (arabidopsis thaliana), Asb11 - ankyrin repeat and socs box-containing 11, Ror1 - receptor…
GO:0065003	protein-containing complex assembly	0.000837	0.345	1.11	11324	634	6314	392	[Surf6 - surfeit gene 6, Abca1 - atp-binding cassette, sub-family a (abc1), member 1, Hist2h3c1 - histone cluster 2, h3c1, Rnf135 - ring finger protein 135, Spire1 - spire homolog 1 (drosophila), St13 - suppression of tumorigenicity 13, Ptk2b - ptk2 protein tyrosine kinase 2 beta, Pstpip2 - proline-serine-threonine phosphatase-interacting protein 2, Atpaf2 - atp synthase mitochondrial f1 complex …
